# Supplementary material for: CD34+ HSPCs-derived exosomes contain dynamic cargo and promote their migration through functional binding with the homing receptor E-selectin
Source: Front Cell Dev Biol. 2023 Apr 25;11:1149912. doi: 10.3389/fcell.2023.1149912 (PMC10166801; doi:10.3389/fcell.2023.1149912)
Supplement: Supplementary file 1 [file DataSheet1.zip]

Archive with 5 entries (5 files):
- Datasheet 1, HSPCs-derived exosomes Mass Spectrometry raw data.xlsx
- Datasheet 2, HSPCs-derived exosomes proteome analysis.xlsx
- Datasheet 3, Ubiquitin protein ligase binding protein list identified in HSPCs-derived exosomes.xlsx
- Datasheet 4, KG1a-derived exosomes-miRNA target analysis.xlsx
- Supplementary Materials.pdf
