# Supplementary material for: CD34+ HSPCs-derived exosomes contain dynamic cargo and promote their migration through functional binding with the homing receptor E-selectin
Source: Front Cell Dev Biol. 2023 Apr 25;11:1149912. doi: 10.3389/fcell.2023.1149912 (PMC10166801; doi:10.3389/fcell.2023.1149912)
Supplement: Supplementary file 1 [file DataSheet1.zip › Datasheet 1, HSPCs-derived exosomes Mass Spectrometry raw data.xlsx]

## Sheet: KG1a
Peak list format	Mascot generic
Search type	MIS
Mascot version	2.7.0
Database	UP5640_H_sapiens
Fasta file	UP5640_H_sapiens_20200617.fasta
Total sequences	96998
Total residues	38732927
Sequences after taxonomy filter	96998
Number of queries	13917
Fixed modifications	--------------------------------------------------------
Identifier	Name	Delta	Neutral loss
1	Carbamidomethyl (C)	57.0215
Variable modifications	--------------------------------------------------------
Identifier	Name	Delta	Neutral loss(es)
1	Deamidated (NQ)	0.984016
2	Gln->pyro-Glu (N-term Q)	-17.0265
3	Oxidation (M)	15.9949	0	63.9983
Search Parameters	--------------------------------------------------------
Taxonomy filter	All entries
Enzyme	Trypsin
Maximum Missed Cleavages	1
Fixed modifications	Carbamidomethyl (C)
Variable modifications	Deamidated (NQ),Gln->pyro-Glu (N-term Q),Oxidation (M)
Peptide Mass Tolerance	5
Peptide Mass Tolerance Units	ppm
Fragment Mass Tolerance	0.02
Fragment Mass Tolerance Units	Da
Mass values	Monoisotopic
Instrument type	Default
Isotope error mode	1
Format parameters	--------------------------------------------------------
Significance threshold	0.05
Max. number of hits	0
Min. number of sig. unique sequences	1
Use MudPIT protein scoring	1
Ions score cut-off	-1
Include same-set proteins	0
Include sub-set proteins	1
Include unassigned	0
Require bold red	0
Use homology threshold	1
Group protein families	1
Show duplicate peptides	1
Protein hits	--------------------------------------------------------
prot_hit_num	prot_family_member	prot_acc	prot_desc	prot_score	prot_mass	prot_matches	prot_matches_sig	prot_sequences	prot_sequences_sig	pep_query	pep_index	pep_rank	pep_isbold	pep_isunique	pep_exp_mz	pep_exp_mr	pep_exp_z	pep_calc_mr	pep_delta	pep_miss	pep_score	pep_expect	pep_res_before	pep_seq	pep_res_after	pep_var_mod	pep_var_mod_pos	pep_summed_mod_pos	pep_local_mod_pos	pep_scan_title
1	1	P60709	Actin, cytoplasmic 1 OS=Homo sapiens OX=9606 GN=ACTB PE=1 SV=1	2517	42052	103	103	18	18	963	3320	1	1	0	398.239	794.463	2	794.465	-0.0022	0	44.45	0.00034	K	IIAPPER	K					Ioannis_1.10931.10931.2 File:~Ioannis_1.raw~, NativeID:~controllerType=0 controllerNumber=1 scan=10931~
1	1	P60709	Actin, cytoplasmic 1 OS=Homo sapiens OX=9606 GN=ACTB PE=1 SV=1	2517	42052	103	103	18	18	965	2851	1	1	0	398.24	794.465	2	794.465	-0.0004	0	38.95	0.0009	K	IIAPPER	K					Ioannis_1.10217.10217.2 File:~Ioannis_1.raw~, NativeID:~controllerType=0 controllerNumber=1 scan=10217~
1	1	P60709	Actin, cytoplasmic 1 OS=Homo sapiens OX=9606 GN=ACTB PE=1 SV=1	2517	42052	103	103	18	18	966	3473	1	1	0	398.24	794.465	2	794.465	-0.0004	0	44.23	0.00027	K	IIAPPER	K					Ioannis_1.11169.11169.2 File:~Ioannis_1.raw~, NativeID:~controllerType=0 controllerNumber=1 scan=11169~
1	1	P60709	Actin, cytoplasmic 1 OS=Homo sapiens OX=9606 GN=ACTB PE=1 SV=1	2517	42052	103	103	18	18	967	2724	1	1	0	398.24	794.465	2	794.465	-0.0004	0	40.34	0.00066	K	IIAPPER	K					Ioannis_1.9995.9995.2 File:~Ioannis_1.raw~, NativeID:~controllerType=0 controllerNumber=1 scan=9995~
1	1	P60709	Actin, cytoplasmic 1 OS=Homo sapiens OX=9606 GN=ACTB PE=1 SV=1	2517	42052	103	103	18	18	968	3005	1	1	0	398.24	794.465	2	794.465	0.0002	0	42.25	0.00043	K	IIAPPER	K					Ioannis_1.10453.10453.2 File:~Ioannis_1.raw~, NativeID:~controllerType=0 controllerNumber=1 scan=10453~
1	1	P60709	Actin, cytoplasmic 1 OS=Homo sapiens OX=9606 GN=ACTB PE=1 SV=1	2517	42052	103	103	18	18	969	3161	1	1	0	398.24	794.465	2	794.465	0.0002	0	46.32	0.00017	K	IIAPPER	K					Ioannis_1.10690.10690.2 File:~Ioannis_1.raw~, NativeID:~controllerType=0 controllerNumber=1 scan=10690~
1	1	P60709	Actin, cytoplasmic 1 OS=Homo sapiens OX=9606 GN=ACTB PE=1 SV=1	2517	42052	103	103	18	18	1021	4133	1	1	0	400.771	799.528	2	799.528	-0.0001	1	33.32	0.0043	K	RGILTLK	Y					Ioannis_1.12176.12176.2 File:~Ioannis_1.raw~, NativeID:~controllerType=0 controllerNumber=1 scan=12176~
1	1	P60709	Actin, cytoplasmic 1 OS=Homo sapiens OX=9606 GN=ACTB PE=1 SV=1	2517	42052	103	103	18	18	2469	1021	1	1	0	462.286	922.558	2	922.56	-0.0015	1	30.72	0.0035	K	IIAPPERK	Y					Ioannis_1.7026.7026.2 File:~Ioannis_1.raw~, NativeID:~controllerType=0 controllerNumber=1 scan=7026~
1	1	P60709	Actin, cytoplasmic 1 OS=Homo sapiens OX=9606 GN=ACTB PE=1 SV=1	2517	42052	103	103	18	18	2471	1127	1	1	0	462.288	922.561	2	922.56	0.0011	1	13.9	0.05	K	IIAPPERK	Y					Ioannis_1.7234.7234.2 File:~Ioannis_1.raw~, NativeID:~controllerType=0 controllerNumber=1 scan=7234~
1	1	P60709	Actin, cytoplasmic 1 OS=Homo sapiens OX=9606 GN=ACTB PE=1 SV=1	2517	42052	103	103	18	18	3251	3155	1	1	0	488.728	975.441	2	975.441	0.0001	0	43.1	9.1e-05	K	AGFAGDDAPR	A					Ioannis_1.10679.10679.2 File:~Ioannis_1.raw~, NativeID:~controllerType=0 controllerNumber=1 scan=10679~
1	1	P60709	Actin, cytoplasmic 1 OS=Homo sapiens OX=9606 GN=ACTB PE=1 SV=1	2517	42052	103	103	18	18	3252	2998	1	1	0	488.728	975.441	2	975.441	0.0001	0	52.95	1.1e-05	K	AGFAGDDAPR	A					Ioannis_1.10442.10442.2 File:~Ioannis_1.raw~, NativeID:~controllerType=0 controllerNumber=1 scan=10442~
1	1	P60709	Actin, cytoplasmic 1 OS=Homo sapiens OX=9606 GN=ACTB PE=1 SV=1	2517	42052	103	103	18	18	3253	3314	1	1	0	488.728	975.441	2	975.441	0.0003	0	17.67	0.022	K	AGFAGDDAPR	A					Ioannis_1.10922.10922.2 File:~Ioannis_1.raw~, NativeID:~controllerType=0 controllerNumber=1 scan=10922~
1	1	P60709	Actin, cytoplasmic 1 OS=Homo sapiens OX=9606 GN=ACTB PE=1 SV=1	2517	42052	103	103	18	18	3255	2578	1	1	0	488.728	975.442	2	975.441	0.0007	0	19.76	0.014	K	AGFAGDDAPR	A					Ioannis_1.9760.9760.2 File:~Ioannis_1.raw~, NativeID:~controllerType=0 controllerNumber=1 scan=9760~
1	1	P60709	Actin, cytoplasmic 1 OS=Homo sapiens OX=9606 GN=ACTB PE=1 SV=1	2517	42052	103	103	18	18	3256	2843	1	1	0	488.728	975.442	2	975.441	0.0007	0	58.96	3e-06	K	AGFAGDDAPR	A					Ioannis_1.10206.10206.2 File:~Ioannis_1.raw~, NativeID:~controllerType=0 controllerNumber=1 scan=10206~
1	1	P60709	Actin, cytoplasmic 1 OS=Homo sapiens OX=9606 GN=ACTB PE=1 SV=1	2517	42052	103	103	18	18	3784	12407	1	1	0	507.744	1013.47	2	1013.47	0.0003	0	35.38	0.0091	R	DLTDYLMK	I	Oxidation (M)	0.00000030.0			Ioannis_1.25868.25868.2 File:~Ioannis_1.raw~, NativeID:~controllerType=0 controllerNumber=1 scan=25868~
1	1	P60709	Actin, cytoplasmic 1 OS=Homo sapiens OX=9606 GN=ACTB PE=1 SV=1	2517	42052	103	103	18	18	3790	10756	1	1	0	507.745	1013.47	2	1013.47	0.0005	0	42.94	0.0019	R	DLTDYLMK	I	Oxidation (M)	0.00000030.0			Ioannis_1.22489.22489.2 File:~Ioannis_1.raw~, NativeID:~controllerType=0 controllerNumber=1 scan=22489~
1	1	P60709	Actin, cytoplasmic 1 OS=Homo sapiens OX=9606 GN=ACTB PE=1 SV=1	2517	42052	103	103	18	18	3793	10869	1	1	0	507.745	1013.47	2	1013.47	0.0008	0	46.5	0.00081	R	DLTDYLMK	I	Oxidation (M)	0.00000030.0			Ioannis_1.22709.22709.2 File:~Ioannis_1.raw~, NativeID:~controllerType=0 controllerNumber=1 scan=22709~
1	1	P60709	Actin, cytoplasmic 1 OS=Homo sapiens OX=9606 GN=ACTB PE=1 SV=1	2517	42052	103	103	18	18	3796	10612	1	1	0	507.745	1013.48	2	1013.47	0.0013	0	36.06	0.0077	R	DLTDYLMK	I	Oxidation (M)	0.00000030.0			Ioannis_1.22256.22256.2 File:~Ioannis_1.raw~, NativeID:~controllerType=0 controllerNumber=1 scan=22256~
1	1	P60709	Actin, cytoplasmic 1 OS=Homo sapiens OX=9606 GN=ACTB PE=1 SV=1	2517	42052	103	103	18	18	5622	4395	1	1	1	566.767	1131.52	2	1131.52	-0.0011	0	14.72	0.042	R	GYSFTTTAER	E					Ioannis_1.12569.12569.2 File:~Ioannis_1.raw~, NativeID:~controllerType=0 controllerNumber=1 scan=12569~
1	1	P60709	Actin, cytoplasmic 1 OS=Homo sapiens OX=9606 GN=ACTB PE=1 SV=1	2517	42052	103	103	18	18	5623	6027	1	1	1	566.767	1131.52	2	1131.52	0.0003	0	45	6e-05	R	GYSFTTTAER	E					Ioannis_1.15048.15048.2 File:~Ioannis_1.raw~, NativeID:~controllerType=0 controllerNumber=1 scan=15048~
1	1	P60709	Actin, cytoplasmic 1 OS=Homo sapiens OX=9606 GN=ACTB PE=1 SV=1	2517	42052	103	103	18	18	5624	5454	1	1	1	566.767	1131.52	2	1131.52	0.0004	0	35.99	0.00042	R	GYSFTTTAER	E					Ioannis_1.14178.14178.2 File:~Ioannis_1.raw~, NativeID:~controllerType=0 controllerNumber=1 scan=14178~
1	1	P60709	Actin, cytoplasmic 1 OS=Homo sapiens OX=9606 GN=ACTB PE=1 SV=1	2517	42052	103	103	18	18	5625	5773	1	1	1	566.767	1131.52	2	1131.52	0.0007	0	48.51	2.8e-05	R	GYSFTTTAER	E					Ioannis_1.14665.14665.2 File:~Ioannis_1.raw~, NativeID:~controllerType=0 controllerNumber=1 scan=14665~
1	1	P60709	Actin, cytoplasmic 1 OS=Homo sapiens OX=9606 GN=ACTB PE=1 SV=1	2517	42052	103	103	18	18	5626	5602	1	1	1	566.768	1131.52	2	1131.52	0.0007	0	56.93	4.6e-06	R	GYSFTTTAER	E					Ioannis_1.14416.14416.2 File:~Ioannis_1.raw~, NativeID:~controllerType=0 controllerNumber=1 scan=14416~
1	1	P60709	Actin, cytoplasmic 1 OS=Homo sapiens OX=9606 GN=ACTB PE=1 SV=1	2517	42052	103	103	18	18	6130	7191	1	1	0	581.313	1160.61	2	1160.61	-0.0002	0	34.26	0.00061	K	EITALAPSTMK	I					Ioannis_1.16764.16764.2 File:~Ioannis_1.raw~, NativeID:~controllerType=0 controllerNumber=1 scan=16764~
1	1	P60709	Actin, cytoplasmic 1 OS=Homo sapiens OX=9606 GN=ACTB PE=1 SV=1	2517	42052	103	103	18	18	6132	7025	1	1	0	581.313	1160.61	2	1160.61	0.0006	0	46.58	0.00017	K	EITALAPSTMK	I					Ioannis_1.16517.16517.2 File:~Ioannis_1.raw~, NativeID:~controllerType=0 controllerNumber=1 scan=16517~
1	1	P60709	Actin, cytoplasmic 1 OS=Homo sapiens OX=9606 GN=ACTB PE=1 SV=1	2517	42052	103	103	18	18	6260	2098	1	1	0	391.195	1170.56	3	1170.56	-0.0001	0	21.37	0.0099	R	HQGVMVGMGQK	D					Ioannis_1.8977.8977.3 File:~Ioannis_1.raw~, NativeID:~controllerType=0 controllerNumber=1 scan=8977~
1	1	P60709	Actin, cytoplasmic 1 OS=Homo sapiens OX=9606 GN=ACTB PE=1 SV=1	2517	42052	103	103	18	18	6340	5695	1	1	0	589.31	1176.61	2	1176.61	-0.0004	0	35.12	0.00051	K	EITALAPSTMK	I	Oxidation (M)	0.00000000030.0			Ioannis_1.14552.14552.2 File:~Ioannis_1.raw~, NativeID:~controllerType=0 controllerNumber=1 scan=14552~
1	1	P60709	Actin, cytoplasmic 1 OS=Homo sapiens OX=9606 GN=ACTB PE=1 SV=1	2517	42052	103	103	18	18	6341	5527	1	1	0	589.31	1176.61	2	1176.61	-0.0002	0	19.58	0.015	K	EITALAPSTMK	I	Oxidation (M)	0.00000000030.0			Ioannis_1.14306.14306.2 File:~Ioannis_1.raw~, NativeID:~controllerType=0 controllerNumber=1 scan=14306~
1	1	P60709	Actin, cytoplasmic 1 OS=Homo sapiens OX=9606 GN=ACTB PE=1 SV=1	2517	42052	103	103	18	18	6342	7178	1	1	0	589.31	1176.61	2	1176.61	-0.0002	0	26.72	0.0031	K	EITALAPSTMK	I	Oxidation (M)	0.00000000030.0			Ioannis_1.16741.16741.2 File:~Ioannis_1.raw~, NativeID:~controllerType=0 controllerNumber=1 scan=16741~
1	1	P60709	Actin, cytoplasmic 1 OS=Homo sapiens OX=9606 GN=ACTB PE=1 SV=1	2517	42052	103	103	18	18	6343	4725	1	1	0	589.31	1176.61	2	1176.61	-0.0001	0	45.21	5.8e-05	K	EITALAPSTMK	I	Oxidation (M)	0.00000000030.0			Ioannis_1.13095.13095.2 File:~Ioannis_1.raw~, NativeID:~controllerType=0 controllerNumber=1 scan=13095~
1	1	P60709	Actin, cytoplasmic 1 OS=Homo sapiens OX=9606 GN=ACTB PE=1 SV=1	2517	42052	103	103	18	18	6344	7010	1	1	0	589.31	1176.61	2	1176.61	0.0002	0	27.12	0.0029	K	EITALAPSTMK	I	Oxidation (M)	0.00000000030.0			Ioannis_1.16492.16492.2 File:~Ioannis_1.raw~, NativeID:~controllerType=0 controllerNumber=1 scan=16492~
1	1	P60709	Actin, cytoplasmic 1 OS=Homo sapiens OX=9606 GN=ACTB PE=1 SV=1	2517	42052	103	103	18	18	6345	5864	1	1	0	589.31	1176.61	2	1176.61	0.0003	0	21.39	0.0099	K	EITALAPSTMK	I	Oxidation (M)	0.00000000030.0			Ioannis_1.14800.14800.2 File:~Ioannis_1.raw~, NativeID:~controllerType=0 controllerNumber=1 scan=14800~
1	1	P60709	Actin, cytoplasmic 1 OS=Homo sapiens OX=9606 GN=ACTB PE=1 SV=1	2517	42052	103	103	18	18	6346	4898	1	1	0	589.311	1176.61	2	1176.61	0.0005	0	53	1.1e-05	K	EITALAPSTMK	I	Oxidation (M)	0.00000000030.0			Ioannis_1.13345.13345.2 File:~Ioannis_1.raw~, NativeID:~controllerType=0 controllerNumber=1 scan=13345~
1	1	P60709	Actin, cytoplasmic 1 OS=Homo sapiens OX=9606 GN=ACTB PE=1 SV=1	2517	42052	103	103	18	18	6347	5387	1	1	0	589.311	1176.61	2	1176.61	0.0007	0	22.95	0.007	K	EITALAPSTMK	I	Oxidation (M)	0.00000000030.0			Ioannis_1.14075.14075.2 File:~Ioannis_1.raw~, NativeID:~controllerType=0 controllerNumber=1 scan=14075~
1	1	P60709	Actin, cytoplasmic 1 OS=Homo sapiens OX=9606 GN=ACTB PE=1 SV=1	2517	42052	103	103	18	18	6348	5219	1	1	0	589.311	1176.61	2	1176.61	0.0007	0	22.58	0.0076	K	EITALAPSTMK	I	Oxidation (M)	0.00000000030.0			Ioannis_1.13827.13827.2 File:~Ioannis_1.raw~, NativeID:~controllerType=0 controllerNumber=1 scan=13827~
1	1	P60709	Actin, cytoplasmic 1 OS=Homo sapiens OX=9606 GN=ACTB PE=1 SV=1	2517	42052	103	103	18	18	6349	6195	1	1	0	589.311	1176.61	2	1176.61	0.0008	0	36.8	0.00035	K	EITALAPSTMK	I	Oxidation (M)	0.00000000030.0			Ioannis_1.15290.15290.2 File:~Ioannis_1.raw~, NativeID:~controllerType=0 controllerNumber=1 scan=15290~
1	1	P60709	Actin, cytoplasmic 1 OS=Homo sapiens OX=9606 GN=ACTB PE=1 SV=1	2517	42052	103	103	18	18	6350	5054	1	1	0	589.311	1176.61	2	1176.61	0.0015	0	36.45	0.00038	K	EITALAPSTMK	I	Oxidation (M)	0.00000000030.0			Ioannis_1.13583.13583.2 File:~Ioannis_1.raw~, NativeID:~controllerType=0 controllerNumber=1 scan=13583~
1	1	P60709	Actin, cytoplasmic 1 OS=Homo sapiens OX=9606 GN=ACTB PE=1 SV=1	2517	42052	103	103	18	18	6351	6019	1	1	0	589.311	1176.61	2	1176.61	0.0016	0	24.57	0.005	K	EITALAPSTMK	I	Oxidation (M)	0.00000000030.0			Ioannis_1.15039.15039.2 File:~Ioannis_1.raw~, NativeID:~controllerType=0 controllerNumber=1 scan=15039~
1	1	P60709	Actin, cytoplasmic 1 OS=Homo sapiens OX=9606 GN=ACTB PE=1 SV=1	2517	42052	103	103	18	18	6469	487	1	1	0	396.526	1186.56	3	1186.56	-0.0034	0	25.16	0.0044	R	HQGVMVGMGQK	D	Oxidation (M)	0.00000003000.0			Ioannis_1.5914.5914.3 File:~Ioannis_1.raw~, NativeID:~controllerType=0 controllerNumber=1 scan=5914~
1	1	P60709	Actin, cytoplasmic 1 OS=Homo sapiens OX=9606 GN=ACTB PE=1 SV=1	2517	42052	103	103	18	18	6470	499	1	1	0	594.286	1186.56	2	1186.56	-0.0014	0	68.92	3.4e-07	R	HQGVMVGMGQK	D	Oxidation (M)	0.00000003000.0			Ioannis_1.5950.5950.2 File:~Ioannis_1.raw~, NativeID:~controllerType=0 controllerNumber=1 scan=5950~
1	1	P60709	Actin, cytoplasmic 1 OS=Homo sapiens OX=9606 GN=ACTB PE=1 SV=1	2517	42052	103	103	18	18	6471	983	1	1	0	396.527	1186.56	3	1186.56	0.0004	0	38.9	0.00022	R	HQGVMVGMGQK	D	Oxidation (M)	0.00003000000.0			Ioannis_1.6943.6943.3 File:~Ioannis_1.raw~, NativeID:~controllerType=0 controllerNumber=1 scan=6943~
1	1	P60709	Actin, cytoplasmic 1 OS=Homo sapiens OX=9606 GN=ACTB PE=1 SV=1	2517	42052	103	103	18	18	6472	975	1	1	0	594.288	1186.56	2	1186.56	0.0021	0	15.15	0.038	R	HQGVMVGMGQK	D	Oxidation (M)	0.00003000000.0			Ioannis_1.6925.6925.2 File:~Ioannis_1.raw~, NativeID:~controllerType=0 controllerNumber=1 scan=6925~
1	1	P60709	Actin, cytoplasmic 1 OS=Homo sapiens OX=9606 GN=ACTB PE=1 SV=1	2517	42052	103	103	18	18	6640	2365	1	1	0	599.764	1197.51	2	1197.52	-0.0004	0	15.6	0.034	K	DSYVGDEAQSK	R					Ioannis_1.9410.9410.2 File:~Ioannis_1.raw~, NativeID:~controllerType=0 controllerNumber=1 scan=9410~
1	1	P60709	Actin, cytoplasmic 1 OS=Homo sapiens OX=9606 GN=ACTB PE=1 SV=1	2517	42052	103	103	18	18	6642	2218	1	1	0	599.765	1197.52	2	1197.52	0.0002	0	47.85	3.3e-05	K	DSYVGDEAQSK	R					Ioannis_1.9172.9172.2 File:~Ioannis_1.raw~, NativeID:~controllerType=0 controllerNumber=1 scan=9172~
1	1	P60709	Actin, cytoplasmic 1 OS=Homo sapiens OX=9606 GN=ACTB PE=1 SV=1	2517	42052	103	103	18	18	6658	7636	1	1	0	400.24	1197.7	3	1197.7	-0.0002	0	30.1	0.0015	R	AVFPSIVGRPR	H					Ioannis_1.17441.17441.3 File:~Ioannis_1.raw~, NativeID:~controllerType=0 controllerNumber=1 scan=17441~
1	1	P60709	Actin, cytoplasmic 1 OS=Homo sapiens OX=9606 GN=ACTB PE=1 SV=1	2517	42052	103	103	18	18	6659	7480	1	1	0	400.24	1197.7	3	1197.7	0.0003	0	33.32	0.00088	R	AVFPSIVGRPR	H					Ioannis_1.17201.17201.3 File:~Ioannis_1.raw~, NativeID:~controllerType=0 controllerNumber=1 scan=17201~
1	1	P60709	Actin, cytoplasmic 1 OS=Homo sapiens OX=9606 GN=ACTB PE=1 SV=1	2517	42052	103	103	18	18	6660	7613	1	1	0	599.856	1197.7	2	1197.7	0.0003	0	14.22	0.046	R	AVFPSIVGRPR	H					Ioannis_1.17404.17404.2 File:~Ioannis_1.raw~, NativeID:~controllerType=0 controllerNumber=1 scan=17404~
1	1	P60709	Actin, cytoplasmic 1 OS=Homo sapiens OX=9606 GN=ACTB PE=1 SV=1	2517	42052	103	103	18	18	6661	7874	1	1	0	400.24	1197.7	3	1197.7	0.001	0	29.4	0.0017	R	AVFPSIVGRPR	H					Ioannis_1.17792.17792.3 File:~Ioannis_1.raw~, NativeID:~controllerType=0 controllerNumber=1 scan=17792~
1	1	P60709	Actin, cytoplasmic 1 OS=Homo sapiens OX=9606 GN=ACTB PE=1 SV=1	2517	42052	103	103	18	18	6734	316	1	1	0	401.858	1202.55	3	1202.55	-0.0015	0	26.33	0.0034	R	HQGVMVGMGQK	D	2 Oxidation (M)	0.00003003000.0			Ioannis_1.5583.5583.3 File:~Ioannis_1.raw~, NativeID:~controllerType=0 controllerNumber=1 scan=5583~
1	1	P60709	Actin, cytoplasmic 1 OS=Homo sapiens OX=9606 GN=ACTB PE=1 SV=1	2517	42052	103	103	18	18	6741	267	1	1	0	602.284	1202.55	2	1202.55	-0.0007	0	40.72	0.00015	R	HQGVMVGMGQK	D	2 Oxidation (M)	0.00003003000.0			Ioannis_1.5478.5478.2 File:~Ioannis_1.raw~, NativeID:~controllerType=0 controllerNumber=1 scan=5478~
1	1	P60709	Actin, cytoplasmic 1 OS=Homo sapiens OX=9606 GN=ACTB PE=1 SV=1	2517	42052	103	103	18	18	6744	229	1	1	0	401.859	1202.55	3	1202.55	0.0005	0	33.47	0.00073	R	HQGVMVGMGQK	D	2 Oxidation (M)	0.00003003000.0			Ioannis_1.5384.5384.3 File:~Ioannis_1.raw~, NativeID:~controllerType=0 controllerNumber=1 scan=5384~
1	1	P60709	Actin, cytoplasmic 1 OS=Homo sapiens OX=9606 GN=ACTB PE=1 SV=1	2517	42052	103	103	18	18	6750	978	1	1	0	602.287	1202.56	2	1202.55	0.0051	0	15.93	0.032	R	HQGVMVGMGQK	D	2 Oxidation (M)	0.00003003000.0			Ioannis_1.6933.6933.2 File:~Ioannis_1.raw~, NativeID:~controllerType=0 controllerNumber=1 scan=6933~
1	1	P60709	Actin, cytoplasmic 1 OS=Homo sapiens OX=9606 GN=ACTB PE=1 SV=1	2517	42052	103	103	18	18	8832	1330	1	1	0	677.817	1353.62	2	1353.62	0.0028	1	14.08	0.048	K	DSYVGDEAQSKR	G					Ioannis_1.7628.7628.2 File:~Ioannis_1.raw~, NativeID:~controllerType=0 controllerNumber=1 scan=7628~
1	1	P60709	Actin, cytoplasmic 1 OS=Homo sapiens OX=9606 GN=ACTB PE=1 SV=1	2517	42052	103	103	18	18	10181	7362	1	1	0	750.341	1498.67	2	1498.67	-0.0021	0	27.87	0.0024	K	QEYDESGPSIVHR	K	Gln->pyro-Glu (N-term Q)	2.0000000000000.0			Ioannis_1.17019.17019.2 File:~Ioannis_1.raw~, NativeID:~controllerType=0 controllerNumber=1 scan=17019~
1	1	P60709	Actin, cytoplasmic 1 OS=Homo sapiens OX=9606 GN=ACTB PE=1 SV=1	2517	42052	103	103	18	18	10183	7193	1	1	0	750.341	1498.67	2	1498.67	-0.0018	0	48.81	2.6e-05	K	QEYDESGPSIVHR	K	Gln->pyro-Glu (N-term Q)	2.0000000000000.0			Ioannis_1.16767.16767.2 File:~Ioannis_1.raw~, NativeID:~controllerType=0 controllerNumber=1 scan=16767~
1	1	P60709	Actin, cytoplasmic 1 OS=Homo sapiens OX=9606 GN=ACTB PE=1 SV=1	2517	42052	103	103	18	18	10184	6026	1	1	0	750.342	1498.67	2	1498.67	0.0007	0	22.57	0.0076	K	QEYDESGPSIVHR	K	Gln->pyro-Glu (N-term Q)	2.0000000000000.0			Ioannis_1.15047.15047.2 File:~Ioannis_1.raw~, NativeID:~controllerType=0 controllerNumber=1 scan=15047~
1	1	P60709	Actin, cytoplasmic 1 OS=Homo sapiens OX=9606 GN=ACTB PE=1 SV=1	2517	42052	103	103	18	18	10185	7028	1	1	0	750.342	1498.67	2	1498.67	0.0008	0	74.28	1.1e-07	K	QEYDESGPSIVHR	K	Gln->pyro-Glu (N-term Q)	2.0000000000000.0			Ioannis_1.16521.16521.2 File:~Ioannis_1.raw~, NativeID:~controllerType=0 controllerNumber=1 scan=16521~
1	1	P60709	Actin, cytoplasmic 1 OS=Homo sapiens OX=9606 GN=ACTB PE=1 SV=1	2517	42052	103	103	18	18	10186	6856	1	1	0	750.343	1498.67	2	1498.67	0.0022	0	21.62	0.0094	K	QEYDESGPSIVHR	K	Gln->pyro-Glu (N-term Q)	2.0000000000000.0			Ioannis_1.16271.16271.2 File:~Ioannis_1.raw~, NativeID:~controllerType=0 controllerNumber=1 scan=16271~
1	1	P60709	Actin, cytoplasmic 1 OS=Homo sapiens OX=9606 GN=ACTB PE=1 SV=1	2517	42052	103	103	18	18	10338	4391	1	1	0	506.239	1515.69	3	1515.7	-0.001	0	51.73	1.4e-05	K	QEYDESGPSIVHR	K					Ioannis_1.12564.12564.3 File:~Ioannis_1.raw~, NativeID:~controllerType=0 controllerNumber=1 scan=12564~
1	1	P60709	Actin, cytoplasmic 1 OS=Homo sapiens OX=9606 GN=ACTB PE=1 SV=1	2517	42052	103	103	18	18	10339	4234	1	1	0	506.239	1515.7	3	1515.7	0.0003	0	54.33	8e-06	K	QEYDESGPSIVHR	K					Ioannis_1.12321.12321.3 File:~Ioannis_1.raw~, NativeID:~controllerType=0 controllerNumber=1 scan=12321~
1	1	P60709	Actin, cytoplasmic 1 OS=Homo sapiens OX=9606 GN=ACTB PE=1 SV=1	2517	42052	103	103	18	18	10340	4082	1	1	0	506.239	1515.7	3	1515.7	0.0006	0	63.5	1.1e-06	K	QEYDESGPSIVHR	K					Ioannis_1.12083.12083.3 File:~Ioannis_1.raw~, NativeID:~controllerType=0 controllerNumber=1 scan=12083~
1	1	P60709	Actin, cytoplasmic 1 OS=Homo sapiens OX=9606 GN=ACTB PE=1 SV=1	2517	42052	103	103	18	18	10342	4241	1	1	0	758.855	1515.7	2	1515.7	0.0009	0	49.06	2.5e-05	K	QEYDESGPSIVHR	K					Ioannis_1.12332.12332.2 File:~Ioannis_1.raw~, NativeID:~controllerType=0 controllerNumber=1 scan=12332~
1	1	P60709	Actin, cytoplasmic 1 OS=Homo sapiens OX=9606 GN=ACTB PE=1 SV=1	2517	42052	103	103	18	18	10343	4094	1	1	0	758.856	1515.7	2	1515.7	0.0021	0	40.66	0.00015	K	QEYDESGPSIVHR	K					Ioannis_1.12099.12099.2 File:~Ioannis_1.raw~, NativeID:~controllerType=0 controllerNumber=1 scan=12099~
1	1	P60709	Actin, cytoplasmic 1 OS=Homo sapiens OX=9606 GN=ACTB PE=1 SV=1	2517	42052	103	103	18	18	10344	4984	1	1	0	506.24	1515.7	3	1515.7	0.0035	0	20.56	0.012	K	QEYDESGPSIVHR	K					Ioannis_1.13471.13471.3 File:~Ioannis_1.raw~, NativeID:~controllerType=0 controllerNumber=1 scan=13471~
1	1	P60709	Actin, cytoplasmic 1 OS=Homo sapiens OX=9606 GN=ACTB PE=1 SV=1	2517	42052	103	103	18	18	11111	4427	1	1	0	543.262	1626.76	3	1626.76	0.0007	1	50.31	1.9e-05	K	QEYDESGPSIVHRK	C	Gln->pyro-Glu (N-term Q)	2.00000000000000.0			Ioannis_1.12617.12617.3 File:~Ioannis_1.raw~, NativeID:~controllerType=0 controllerNumber=1 scan=12617~
1	1	P60709	Actin, cytoplasmic 1 OS=Homo sapiens OX=9606 GN=ACTB PE=1 SV=1	2517	42052	103	103	18	18	11215	2295	1	1	0	411.954	1643.79	4	1643.79	-0.0022	1	17.92	0.021	K	QEYDESGPSIVHRK	C					Ioannis_1.9295.9295.4 File:~Ioannis_1.raw~, NativeID:~controllerType=0 controllerNumber=1 scan=9295~
1	1	P60709	Actin, cytoplasmic 1 OS=Homo sapiens OX=9606 GN=ACTB PE=1 SV=1	2517	42052	103	103	18	18	11981	12563	1	1	0	895.948	1789.88	2	1789.88	-0.0037	0	60.38	2.2e-06	K	SYELPDGQVITIGNER	F					Ioannis_1.26255.26255.2 File:~Ioannis_1.raw~, NativeID:~controllerType=0 controllerNumber=1 scan=26255~
1	1	P60709	Actin, cytoplasmic 1 OS=Homo sapiens OX=9606 GN=ACTB PE=1 SV=1	2517	42052	103	103	18	18	11983	12398	1	1	0	895.949	1789.88	2	1789.88	-0.001	0	94.33	1.4e-09	K	SYELPDGQVITIGNER	F					Ioannis_1.25838.25838.2 File:~Ioannis_1.raw~, NativeID:~controllerType=0 controllerNumber=1 scan=25838~
1	1	P60709	Actin, cytoplasmic 1 OS=Homo sapiens OX=9606 GN=ACTB PE=1 SV=1	2517	42052	103	103	18	18	11984	12263	1	1	0	597.635	1789.88	3	1789.88	-0.0007	0	44.56	6.6e-05	K	SYELPDGQVITIGNER	F					Ioannis_1.25539.25539.3 File:~Ioannis_1.raw~, NativeID:~controllerType=0 controllerNumber=1 scan=25539~
1	1	P60709	Actin, cytoplasmic 1 OS=Homo sapiens OX=9606 GN=ACTB PE=1 SV=1	2517	42052	103	103	18	18	11986	12300	1	1	0	895.949	1789.88	2	1789.88	-0.0002	0	100.09	4.1e-10	K	SYELPDGQVITIGNER	F					Ioannis_1.25629.25629.2 File:~Ioannis_1.raw~, NativeID:~controllerType=0 controllerNumber=1 scan=25629~
1	1	P60709	Actin, cytoplasmic 1 OS=Homo sapiens OX=9606 GN=ACTB PE=1 SV=1	2517	42052	103	103	18	18	11988	12205	1	1	0	895.95	1789.89	2	1789.88	0.0015	0	90.45	3.3e-09	K	SYELPDGQVITIGNER	F					Ioannis_1.25427.25427.2 File:~Ioannis_1.raw~, NativeID:~controllerType=0 controllerNumber=1 scan=25427~
1	1	P60709	Actin, cytoplasmic 1 OS=Homo sapiens OX=9606 GN=ACTB PE=1 SV=1	2517	42052	103	103	18	18	11991	11239	1	1	0	895.951	1789.89	2	1789.88	0.0025	0	31.45	0.0011	K	SYELPDGQVITIGNER	F					Ioannis_1.23467.23467.2 File:~Ioannis_1.raw~, NativeID:~controllerType=0 controllerNumber=1 scan=23467~
1	1	P60709	Actin, cytoplasmic 1 OS=Homo sapiens OX=9606 GN=ACTB PE=1 SV=1	2517	42052	103	103	18	18	11992	12108	1	1	0	895.951	1789.89	2	1789.88	0.0026	0	25.81	0.0038	K	SYELPDGQVITIGNER	F					Ioannis_1.25216.25216.2 File:~Ioannis_1.raw~, NativeID:~controllerType=0 controllerNumber=1 scan=25216~
1	1	P60709	Actin, cytoplasmic 1 OS=Homo sapiens OX=9606 GN=ACTB PE=1 SV=1	2517	42052	103	103	18	18	11993	12493	1	1	0	895.951	1789.89	2	1789.88	0.003	0	25.32	0.0042	K	SYELPDGQVITIGNER	F					Ioannis_1.26046.26046.2 File:~Ioannis_1.raw~, NativeID:~controllerType=0 controllerNumber=1 scan=26046~
1	1	P60709	Actin, cytoplasmic 1 OS=Homo sapiens OX=9606 GN=ACTB PE=1 SV=1	2517	42052	103	103	18	18	11994	11112	1	1	0	895.953	1789.89	2	1789.88	0.0059	0	28.15	0.0023	K	SYELPDGQVITIGNER	F					Ioannis_1.23205.23205.2 File:~Ioannis_1.raw~, NativeID:~controllerType=0 controllerNumber=1 scan=23205~
1	1	P60709	Actin, cytoplasmic 1 OS=Homo sapiens OX=9606 GN=ACTB PE=1 SV=1	2517	42052	103	103	18	18	12000	12889	1	1	0	896.443	1790.87	2	1790.87	0.002	0	72.57	1.6e-07	K	SYELPDGQVITIGNER	F	Deamidated (NQ)	0.0000000000000100.0			Ioannis_1.27077.27077.2 File:~Ioannis_1.raw~, NativeID:~controllerType=0 controllerNumber=1 scan=27077~
1	1	P60709	Actin, cytoplasmic 1 OS=Homo sapiens OX=9606 GN=ACTB PE=1 SV=1	2517	42052	103	103	18	18	12001	12799	1	1	0	896.443	1790.87	2	1790.87	0.0021	0	90.02	3.6e-09	K	SYELPDGQVITIGNER	F	Deamidated (NQ)	0.0000000000000100.0			Ioannis_1.26867.26867.2 File:~Ioannis_1.raw~, NativeID:~controllerType=0 controllerNumber=1 scan=26867~
1	1	P60709	Actin, cytoplasmic 1 OS=Homo sapiens OX=9606 GN=ACTB PE=1 SV=1	2517	42052	103	103	18	18	12004	12622	1	1	0	896.445	1790.88	2	1790.87	0.0073	0	74.9	9.5e-08	K	SYELPDGQVITIGNER	F	Deamidated (NQ)	0.0000000100000000.0			Ioannis_1.26443.26443.2 File:~Ioannis_1.raw~, NativeID:~controllerType=0 controllerNumber=1 scan=26443~
1	1	P60709	Actin, cytoplasmic 1 OS=Homo sapiens OX=9606 GN=ACTB PE=1 SV=1	2517	42052	103	103	18	18	12633	9050	1	1	1	652.026	1953.06	3	1953.06	-0.0002	0	35.61	0.0068	R	VAPEEHPVLLTEAPLNPK	A					Ioannis_1.19621.19621.3 File:~Ioannis_1.raw~, NativeID:~controllerType=0 controllerNumber=1 scan=19621~
1	1	P60709	Actin, cytoplasmic 1 OS=Homo sapiens OX=9606 GN=ACTB PE=1 SV=1	2517	42052	103	103	18	18	12634	9458	1	1	1	652.027	1953.06	3	1953.06	0.0007	0	49.65	0.00025	R	VAPEEHPVLLTEAPLNPK	A					Ioannis_1.20301.20301.3 File:~Ioannis_1.raw~, NativeID:~controllerType=0 controllerNumber=1 scan=20301~
1	1	P60709	Actin, cytoplasmic 1 OS=Homo sapiens OX=9606 GN=ACTB PE=1 SV=1	2517	42052	103	103	18	18	12636	9192	1	1	1	652.027	1953.06	3	1953.06	0.0017	0	32.92	0.012	R	VAPEEHPVLLTEAPLNPK	A					Ioannis_1.19852.19852.3 File:~Ioannis_1.raw~, NativeID:~controllerType=0 controllerNumber=1 scan=19852~
1	1	P60709	Actin, cytoplasmic 1 OS=Homo sapiens OX=9606 GN=ACTB PE=1 SV=1	2517	42052	103	103	18	18	12638	9894	1	1	1	652.027	1953.06	3	1953.06	0.0024	0	31.36	0.017	R	VAPEEHPVLLTEAPLNPK	A					Ioannis_1.21003.21003.3 File:~Ioannis_1.raw~, NativeID:~controllerType=0 controllerNumber=1 scan=21003~
1	1	P60709	Actin, cytoplasmic 1 OS=Homo sapiens OX=9606 GN=ACTB PE=1 SV=1	2517	42052	103	103	18	18	12639	9755	1	1	1	652.028	1953.06	3	1953.06	0.0035	0	58.13	3.5e-05	R	VAPEEHPVLLTEAPLNPK	A					Ioannis_1.20770.20770.3 File:~Ioannis_1.raw~, NativeID:~controllerType=0 controllerNumber=1 scan=20770~
1	1	P60709	Actin, cytoplasmic 1 OS=Homo sapiens OX=9606 GN=ACTB PE=1 SV=1	2517	42052	103	103	18	18	12641	9339	1	1	1	652.028	1953.06	3	1953.06	0.0044	0	43.61	0.00091	R	VAPEEHPVLLTEAPLNPK	A					Ioannis_1.20088.20088.3 File:~Ioannis_1.raw~, NativeID:~controllerType=0 controllerNumber=1 scan=20088~
1	1	P60709	Actin, cytoplasmic 1 OS=Homo sapiens OX=9606 GN=ACTB PE=1 SV=1	2517	42052	103	103	18	18	12642	9023	1	1	1	977.538	1953.06	2	1953.06	0.0048	0	42	0.00056	R	VAPEEHPVLLTEAPLNPK	A					Ioannis_1.19548.19548.2 File:~Ioannis_1.raw~, NativeID:~controllerType=0 controllerNumber=1 scan=19548~
1	1	P60709	Actin, cytoplasmic 1 OS=Homo sapiens OX=9606 GN=ACTB PE=1 SV=1	2517	42052	103	103	18	18	12643	9128	1	1	1	977.538	1953.06	2	1953.06	0.0049	0	24.68	0.011	R	VAPEEHPVLLTEAPLNPK	A					Ioannis_1.19760.19760.2 File:~Ioannis_1.raw~, NativeID:~controllerType=0 controllerNumber=1 scan=19760~
1	1	P60709	Actin, cytoplasmic 1 OS=Homo sapiens OX=9606 GN=ACTB PE=1 SV=1	2517	42052	103	103	18	18	13237	13174	1	1	1	1108.04	2214.07	2	2214.06	0.0025	0	81.83	2.1e-08	K	DLYANTVLSGGTTMYPGIADR	M					Ioannis_1.27868.27868.2 File:~Ioannis_1.raw~, NativeID:~controllerType=0 controllerNumber=1 scan=27868~
1	1	P60709	Actin, cytoplasmic 1 OS=Homo sapiens OX=9606 GN=ACTB PE=1 SV=1	2517	42052	103	103	18	18	13239	13095	1	1	1	1108.53	2215.05	2	2215.05	0.0034	0	52.3	1.2e-05	K	DLYANTVLSGGTTMYPGIADR	M	Deamidated (NQ)	0.000010000000000000000.0			Ioannis_1.27669.27669.2 File:~Ioannis_1.raw~, NativeID:~controllerType=0 controllerNumber=1 scan=27669~
1	1	P60709	Actin, cytoplasmic 1 OS=Homo sapiens OX=9606 GN=ACTB PE=1 SV=1	2517	42052	103	103	18	18	13259	12501	1	1	1	744.36	2230.06	3	2230.06	-0.0003	0	31.1	0.0012	K	DLYANTVLSGGTTMYPGIADR	M	Oxidation (M)	0.000000000000030000000.0			Ioannis_1.26066.26066.3 File:~Ioannis_1.raw~, NativeID:~controllerType=0 controllerNumber=1 scan=26066~
1	1	P60709	Actin, cytoplasmic 1 OS=Homo sapiens OX=9606 GN=ACTB PE=1 SV=1	2517	42052	103	103	18	18	13260	12404	1	1	1	744.36	2230.06	3	2230.06	0.0001	0	78.52	4.3e-08	K	DLYANTVLSGGTTMYPGIADR	M	Oxidation (M)	0.000000000000030000000.0			Ioannis_1.25856.25856.3 File:~Ioannis_1.raw~, NativeID:~controllerType=0 controllerNumber=1 scan=25856~
1	1	P60709	Actin, cytoplasmic 1 OS=Homo sapiens OX=9606 GN=ACTB PE=1 SV=1	2517	42052	103	103	18	18	13262	12360	1	1	1	1116.04	2230.06	2	2230.06	0.0006	0	49.63	2.2e-05	K	DLYANTVLSGGTTMYPGIADR	M	Oxidation (M)	0.000000000000030000000.0			Ioannis_1.25746.25746.2 File:~Ioannis_1.raw~, NativeID:~controllerType=0 controllerNumber=1 scan=25746~
1	1	P60709	Actin, cytoplasmic 1 OS=Homo sapiens OX=9606 GN=ACTB PE=1 SV=1	2517	42052	103	103	18	18	13263	12451	1	1	1	1116.04	2230.06	2	2230.06	0.0016	0	76.37	6.9e-08	K	DLYANTVLSGGTTMYPGIADR	M	Oxidation (M)	0.000000000000030000000.0			Ioannis_1.25950.25950.2 File:~Ioannis_1.raw~, NativeID:~controllerType=0 controllerNumber=1 scan=25950~
1	1	P60709	Actin, cytoplasmic 1 OS=Homo sapiens OX=9606 GN=ACTB PE=1 SV=1	2517	42052	103	103	18	18	13264	13172	1	1	1	1116.04	2230.06	2	2230.06	0.0031	0	27.29	0.0028	K	DLYANTVLSGGTTMYPGIADR	M	Oxidation (M)	0.000000000000030000000.0			Ioannis_1.27865.27865.2 File:~Ioannis_1.raw~, NativeID:~controllerType=0 controllerNumber=1 scan=27865~
1	1	P60709	Actin, cytoplasmic 1 OS=Homo sapiens OX=9606 GN=ACTB PE=1 SV=1	2517	42052	103	103	18	18	13266	12529	1	1	1	1116.04	2230.06	2	2230.06	0.0047	0	30.93	0.0013	K	DLYANTVLSGGTTMYPGIADR	M	Oxidation (M)	0.000000000000030000000.0			Ioannis_1.26164.26164.2 File:~Ioannis_1.raw~, NativeID:~controllerType=0 controllerNumber=1 scan=26164~
1	1	P60709	Actin, cytoplasmic 1 OS=Homo sapiens OX=9606 GN=ACTB PE=1 SV=1	2517	42052	103	103	18	18	13272	12262	1	1	1	1116.53	2231.04	2	2231.04	0.0008	0	41.69	0.00012	K	DLYANTVLSGGTTMYPGIADR	M	Deamidated (NQ); Oxidation (M)	0.000010000000030000000.0			Ioannis_1.25537.25537.2 File:~Ioannis_1.raw~, NativeID:~controllerType=0 controllerNumber=1 scan=25537~
1	1	P60709	Actin, cytoplasmic 1 OS=Homo sapiens OX=9606 GN=ACTB PE=1 SV=1	2517	42052	103	103	18	18	13273	12773	1	1	1	744.689	2231.04	3	2231.04	0.0026	0	21.15	0.01	K	DLYANTVLSGGTTMYPGIADR	M	Deamidated (NQ); Oxidation (M)	0.000010000000030000000.0			Ioannis_1.26798.26798.3 File:~Ioannis_1.raw~, NativeID:~controllerType=0 controllerNumber=1 scan=26798~
1	1	P60709	Actin, cytoplasmic 1 OS=Homo sapiens OX=9606 GN=ACTB PE=1 SV=1	2517	42052	103	103	18	18	13274	12768	1	1	1	1116.53	2231.05	2	2231.04	0.0033	0	30.84	0.0013	K	DLYANTVLSGGTTMYPGIADR	M	Deamidated (NQ); Oxidation (M)	0.000010000000030000000.0			Ioannis_1.26785.26785.2 File:~Ioannis_1.raw~, NativeID:~controllerType=0 controllerNumber=1 scan=26785~
1	1	P60709	Actin, cytoplasmic 1 OS=Homo sapiens OX=9606 GN=ACTB PE=1 SV=1	2517	42052	103	103	18	18	13438	11400	1	1	1	782.058	2343.15	3	2342.16	0.9951	1	17.01	0.025	R	KDLYANTVLSGGTTMYPGIADR	M					Ioannis_1.23769.23769.3 File:~Ioannis_1.raw~, NativeID:~controllerType=0 controllerNumber=1 scan=23769~
1	1	P60709	Actin, cytoplasmic 1 OS=Homo sapiens OX=9606 GN=ACTB PE=1 SV=1	2517	42052	103	103	18	18	13458	10342	1	1	1	787.057	2358.15	3	2358.15	-0.0029	1	26.74	0.0035	R	KDLYANTVLSGGTTMYPGIADR	M	Oxidation (M)	0.0000000000000030000000.0			Ioannis_1.21751.21751.3 File:~Ioannis_1.raw~, NativeID:~controllerType=0 controllerNumber=1 scan=21751~
1	1	P60709	Actin, cytoplasmic 1 OS=Homo sapiens OX=9606 GN=ACTB PE=1 SV=1	2517	42052	103	103	18	18	13461	10196	1	1	1	787.059	2358.15	3	2358.15	0.0021	1	109.26	9e-11	R	KDLYANTVLSGGTTMYPGIADR	M	Oxidation (M)	0.0000000000000030000000.0			Ioannis_1.21508.21508.3 File:~Ioannis_1.raw~, NativeID:~controllerType=0 controllerNumber=1 scan=21508~
1	1	P60709	Actin, cytoplasmic 1 OS=Homo sapiens OX=9606 GN=ACTB PE=1 SV=1	2517	42052	103	103	18	18	13846	12303	1	1	1	800.658	3198.6	4	3198.6	0.0003	0	53.78	9.1e-06	R	TTGIVMDSGDGVTHTVPIYEGYALPHAILR	L	Oxidation (M)	0.000003000000000000000000000000.0			Ioannis_1.25637.25637.4 File:~Ioannis_1.raw~, NativeID:~controllerType=0 controllerNumber=1 scan=25637~
1	1	P60709	Actin, cytoplasmic 1 OS=Homo sapiens OX=9606 GN=ACTB PE=1 SV=1	2517	42052	103	103	18	18	13849	12114	1	1	1	800.659	3198.61	4	3198.6	0.0048	0	44.85	6.2e-05	R	TTGIVMDSGDGVTHTVPIYEGYALPHAILR	L	Oxidation (M)	0.000003000000000000000000000000.0			Ioannis_1.25225.25225.4 File:~Ioannis_1.raw~, NativeID:~controllerType=0 controllerNumber=1 scan=25225~
1	1	P60709	Actin, cytoplasmic 1 OS=Homo sapiens OX=9606 GN=ACTB PE=1 SV=1	2517	42052	103	103	18	18	13850	12210	1	1	1	800.659	3198.61	4	3198.6	0.0059	0	47.39	3.6e-05	R	TTGIVMDSGDGVTHTVPIYEGYALPHAILR	L	Oxidation (M)	0.000003000000000000000000000000.0			Ioannis_1.25437.25437.4 File:~Ioannis_1.raw~, NativeID:~controllerType=0 controllerNumber=1 scan=25437~
1	2	P62736	Actin, aortic smooth muscle OS=Homo sapiens OX=9606 GN=ACTA2 PE=1 SV=1	1410	42381	63	63	12	12	963	3320	1	0	0	398.239	794.463	2	794.465	-0.0022	0	44.45	0.00034	K	IIAPPER	K					Ioannis_1.10931.10931.2 File:~Ioannis_1.raw~, NativeID:~controllerType=0 controllerNumber=1 scan=10931~
1	2	P62736	Actin, aortic smooth muscle OS=Homo sapiens OX=9606 GN=ACTA2 PE=1 SV=1	1410	42381	63	63	12	12	965	2851	1	0	0	398.24	794.465	2	794.465	-0.0004	0	38.95	0.0009	K	IIAPPER	K					Ioannis_1.10217.10217.2 File:~Ioannis_1.raw~, NativeID:~controllerType=0 controllerNumber=1 scan=10217~
1	2	P62736	Actin, aortic smooth muscle OS=Homo sapiens OX=9606 GN=ACTA2 PE=1 SV=1	1410	42381	63	63	12	12	966	3473	1	0	0	398.24	794.465	2	794.465	-0.0004	0	44.23	0.00027	K	IIAPPER	K					Ioannis_1.11169.11169.2 File:~Ioannis_1.raw~, NativeID:~controllerType=0 controllerNumber=1 scan=11169~
1	2	P62736	Actin, aortic smooth muscle OS=Homo sapiens OX=9606 GN=ACTA2 PE=1 SV=1	1410	42381	63	63	12	12	967	2724	1	0	0	398.24	794.465	2	794.465	-0.0004	0	40.34	0.00066	K	IIAPPER	K					Ioannis_1.9995.9995.2 File:~Ioannis_1.raw~, NativeID:~controllerType=0 controllerNumber=1 scan=9995~
1	2	P62736	Actin, aortic smooth muscle OS=Homo sapiens OX=9606 GN=ACTA2 PE=1 SV=1	1410	42381	63	63	12	12	968	3005	1	0	0	398.24	794.465	2	794.465	0.0002	0	42.25	0.00043	K	IIAPPER	K					Ioannis_1.10453.10453.2 File:~Ioannis_1.raw~, NativeID:~controllerType=0 controllerNumber=1 scan=10453~
1	2	P62736	Actin, aortic smooth muscle OS=Homo sapiens OX=9606 GN=ACTA2 PE=1 SV=1	1410	42381	63	63	12	12	969	3161	1	0	0	398.24	794.465	2	794.465	0.0002	0	46.32	0.00017	K	IIAPPER	K					Ioannis_1.10690.10690.2 File:~Ioannis_1.raw~, NativeID:~controllerType=0 controllerNumber=1 scan=10690~
1	2	P62736	Actin, aortic smooth muscle OS=Homo sapiens OX=9606 GN=ACTA2 PE=1 SV=1	1410	42381	63	63	12	12	1021	4133	1	0	0	400.771	799.528	2	799.528	-0.0001	1	33.32	0.0043	K	RGILTLK	Y					Ioannis_1.12176.12176.2 File:~Ioannis_1.raw~, NativeID:~controllerType=0 controllerNumber=1 scan=12176~
1	2	P62736	Actin, aortic smooth muscle OS=Homo sapiens OX=9606 GN=ACTA2 PE=1 SV=1	1410	42381	63	63	12	12	2469	1021	1	0	0	462.286	922.558	2	922.56	-0.0015	1	30.72	0.0035	K	IIAPPERK	Y					Ioannis_1.7026.7026.2 File:~Ioannis_1.raw~, NativeID:~controllerType=0 controllerNumber=1 scan=7026~
1	2	P62736	Actin, aortic smooth muscle OS=Homo sapiens OX=9606 GN=ACTA2 PE=1 SV=1	1410	42381	63	63	12	12	2471	1127	1	0	0	462.288	922.561	2	922.56	0.0011	1	13.9	0.05	K	IIAPPERK	Y					Ioannis_1.7234.7234.2 File:~Ioannis_1.raw~, NativeID:~controllerType=0 controllerNumber=1 scan=7234~
1	2	P62736	Actin, aortic smooth muscle OS=Homo sapiens OX=9606 GN=ACTA2 PE=1 SV=1	1410	42381	63	63	12	12	3251	3155	1	0	0	488.728	975.441	2	975.441	0.0001	0	43.1	9.1e-05	K	AGFAGDDAPR	A					Ioannis_1.10679.10679.2 File:~Ioannis_1.raw~, NativeID:~controllerType=0 controllerNumber=1 scan=10679~
1	2	P62736	Actin, aortic smooth muscle OS=Homo sapiens OX=9606 GN=ACTA2 PE=1 SV=1	1410	42381	63	63	12	12	3252	2998	1	0	0	488.728	975.441	2	975.441	0.0001	0	52.95	1.1e-05	K	AGFAGDDAPR	A					Ioannis_1.10442.10442.2 File:~Ioannis_1.raw~, NativeID:~controllerType=0 controllerNumber=1 scan=10442~
1	2	P62736	Actin, aortic smooth muscle OS=Homo sapiens OX=9606 GN=ACTA2 PE=1 SV=1	1410	42381	63	63	12	12	3253	3314	1	0	0	488.728	975.441	2	975.441	0.0003	0	17.67	0.022	K	AGFAGDDAPR	A					Ioannis_1.10922.10922.2 File:~Ioannis_1.raw~, NativeID:~controllerType=0 controllerNumber=1 scan=10922~
1	2	P62736	Actin, aortic smooth muscle OS=Homo sapiens OX=9606 GN=ACTA2 PE=1 SV=1	1410	42381	63	63	12	12	3255	2578	1	0	0	488.728	975.442	2	975.441	0.0007	0	19.76	0.014	K	AGFAGDDAPR	A					Ioannis_1.9760.9760.2 File:~Ioannis_1.raw~, NativeID:~controllerType=0 controllerNumber=1 scan=9760~
1	2	P62736	Actin, aortic smooth muscle OS=Homo sapiens OX=9606 GN=ACTA2 PE=1 SV=1	1410	42381	63	63	12	12	3256	2843	1	0	0	488.728	975.442	2	975.441	0.0007	0	58.96	3e-06	K	AGFAGDDAPR	A					Ioannis_1.10206.10206.2 File:~Ioannis_1.raw~, NativeID:~controllerType=0 controllerNumber=1 scan=10206~
1	2	P62736	Actin, aortic smooth muscle OS=Homo sapiens OX=9606 GN=ACTA2 PE=1 SV=1	1410	42381	63	63	12	12	3784	12407	1	0	0	507.744	1013.47	2	1013.47	0.0003	0	35.38	0.0091	R	DLTDYLMK	I	Oxidation (M)	0.00000030.0			Ioannis_1.25868.25868.2 File:~Ioannis_1.raw~, NativeID:~controllerType=0 controllerNumber=1 scan=25868~
1	2	P62736	Actin, aortic smooth muscle OS=Homo sapiens OX=9606 GN=ACTA2 PE=1 SV=1	1410	42381	63	63	12	12	3790	10756	1	0	0	507.745	1013.47	2	1013.47	0.0005	0	42.94	0.0019	R	DLTDYLMK	I	Oxidation (M)	0.00000030.0			Ioannis_1.22489.22489.2 File:~Ioannis_1.raw~, NativeID:~controllerType=0 controllerNumber=1 scan=22489~
1	2	P62736	Actin, aortic smooth muscle OS=Homo sapiens OX=9606 GN=ACTA2 PE=1 SV=1	1410	42381	63	63	12	12	3793	10869	1	0	0	507.745	1013.47	2	1013.47	0.0008	0	46.5	0.00081	R	DLTDYLMK	I	Oxidation (M)	0.00000030.0			Ioannis_1.22709.22709.2 File:~Ioannis_1.raw~, NativeID:~controllerType=0 controllerNumber=1 scan=22709~
1	2	P62736	Actin, aortic smooth muscle OS=Homo sapiens OX=9606 GN=ACTA2 PE=1 SV=1	1410	42381	63	63	12	12	3796	10612	1	0	0	507.745	1013.48	2	1013.47	0.0013	0	36.06	0.0077	R	DLTDYLMK	I	Oxidation (M)	0.00000030.0			Ioannis_1.22256.22256.2 File:~Ioannis_1.raw~, NativeID:~controllerType=0 controllerNumber=1 scan=22256~
1	2	P62736	Actin, aortic smooth muscle OS=Homo sapiens OX=9606 GN=ACTA2 PE=1 SV=1	1410	42381	63	63	12	12	6130	7191	1	0	0	581.313	1160.61	2	1160.61	-0.0002	0	34.26	0.00061	K	EITALAPSTMK	I					Ioannis_1.16764.16764.2 File:~Ioannis_1.raw~, NativeID:~controllerType=0 controllerNumber=1 scan=16764~
1	2	P62736	Actin, aortic smooth muscle OS=Homo sapiens OX=9606 GN=ACTA2 PE=1 SV=1	1410	42381	63	63	12	12	6132	7025	1	0	0	581.313	1160.61	2	1160.61	0.0006	0	46.58	0.00017	K	EITALAPSTMK	I					Ioannis_1.16517.16517.2 File:~Ioannis_1.raw~, NativeID:~controllerType=0 controllerNumber=1 scan=16517~
1	2	P62736	Actin, aortic smooth muscle OS=Homo sapiens OX=9606 GN=ACTA2 PE=1 SV=1	1410	42381	63	63	12	12	6260	2098	1	0	0	391.195	1170.56	3	1170.56	-0.0001	0	21.37	0.0099	R	HQGVMVGMGQK	D					Ioannis_1.8977.8977.3 File:~Ioannis_1.raw~, NativeID:~controllerType=0 controllerNumber=1 scan=8977~
1	2	P62736	Actin, aortic smooth muscle OS=Homo sapiens OX=9606 GN=ACTA2 PE=1 SV=1	1410	42381	63	63	12	12	6340	5695	1	0	0	589.31	1176.61	2	1176.61	-0.0004	0	35.12	0.00051	K	EITALAPSTMK	I	Oxidation (M)	0.00000000030.0			Ioannis_1.14552.14552.2 File:~Ioannis_1.raw~, NativeID:~controllerType=0 controllerNumber=1 scan=14552~
1	2	P62736	Actin, aortic smooth muscle OS=Homo sapiens OX=9606 GN=ACTA2 PE=1 SV=1	1410	42381	63	63	12	12	6341	5527	1	0	0	589.31	1176.61	2	1176.61	-0.0002	0	19.58	0.015	K	EITALAPSTMK	I	Oxidation (M)	0.00000000030.0			Ioannis_1.14306.14306.2 File:~Ioannis_1.raw~, NativeID:~controllerType=0 controllerNumber=1 scan=14306~
1	2	P62736	Actin, aortic smooth muscle OS=Homo sapiens OX=9606 GN=ACTA2 PE=1 SV=1	1410	42381	63	63	12	12	6342	7178	1	0	0	589.31	1176.61	2	1176.61	-0.0002	0	26.72	0.0031	K	EITALAPSTMK	I	Oxidation (M)	0.00000000030.0			Ioannis_1.16741.16741.2 File:~Ioannis_1.raw~, NativeID:~controllerType=0 controllerNumber=1 scan=16741~
1	2	P62736	Actin, aortic smooth muscle OS=Homo sapiens OX=9606 GN=ACTA2 PE=1 SV=1	1410	42381	63	63	12	12	6343	4725	1	0	0	589.31	1176.61	2	1176.61	-0.0001	0	45.21	5.8e-05	K	EITALAPSTMK	I	Oxidation (M)	0.00000000030.0			Ioannis_1.13095.13095.2 File:~Ioannis_1.raw~, NativeID:~controllerType=0 controllerNumber=1 scan=13095~
1	2	P62736	Actin, aortic smooth muscle OS=Homo sapiens OX=9606 GN=ACTA2 PE=1 SV=1	1410	42381	63	63	12	12	6344	7010	1	0	0	589.31	1176.61	2	1176.61	0.0002	0	27.12	0.0029	K	EITALAPSTMK	I	Oxidation (M)	0.00000000030.0			Ioannis_1.16492.16492.2 File:~Ioannis_1.raw~, NativeID:~controllerType=0 controllerNumber=1 scan=16492~
1	2	P62736	Actin, aortic smooth muscle OS=Homo sapiens OX=9606 GN=ACTA2 PE=1 SV=1	1410	42381	63	63	12	12	6345	5864	1	0	0	589.31	1176.61	2	1176.61	0.0003	0	21.39	0.0099	K	EITALAPSTMK	I	Oxidation (M)	0.00000000030.0			Ioannis_1.14800.14800.2 File:~Ioannis_1.raw~, NativeID:~controllerType=0 controllerNumber=1 scan=14800~
1	2	P62736	Actin, aortic smooth muscle OS=Homo sapiens OX=9606 GN=ACTA2 PE=1 SV=1	1410	42381	63	63	12	12	6346	4898	1	0	0	589.311	1176.61	2	1176.61	0.0005	0	53	1.1e-05	K	EITALAPSTMK	I	Oxidation (M)	0.00000000030.0			Ioannis_1.13345.13345.2 File:~Ioannis_1.raw~, NativeID:~controllerType=0 controllerNumber=1 scan=13345~
1	2	P62736	Actin, aortic smooth muscle OS=Homo sapiens OX=9606 GN=ACTA2 PE=1 SV=1	1410	42381	63	63	12	12	6347	5387	1	0	0	589.311	1176.61	2	1176.61	0.0007	0	22.95	0.007	K	EITALAPSTMK	I	Oxidation (M)	0.00000000030.0			Ioannis_1.14075.14075.2 File:~Ioannis_1.raw~, NativeID:~controllerType=0 controllerNumber=1 scan=14075~
1	2	P62736	Actin, aortic smooth muscle OS=Homo sapiens OX=9606 GN=ACTA2 PE=1 SV=1	1410	42381	63	63	12	12	6348	5219	1	0	0	589.311	1176.61	2	1176.61	0.0007	0	22.58	0.0076	K	EITALAPSTMK	I	Oxidation (M)	0.00000000030.0			Ioannis_1.13827.13827.2 File:~Ioannis_1.raw~, NativeID:~controllerType=0 controllerNumber=1 scan=13827~
1	2	P62736	Actin, aortic smooth muscle OS=Homo sapiens OX=9606 GN=ACTA2 PE=1 SV=1	1410	42381	63	63	12	12	6349	6195	1	0	0	589.311	1176.61	2	1176.61	0.0008	0	36.8	0.00035	K	EITALAPSTMK	I	Oxidation (M)	0.00000000030.0			Ioannis_1.15290.15290.2 File:~Ioannis_1.raw~, NativeID:~controllerType=0 controllerNumber=1 scan=15290~
1	2	P62736	Actin, aortic smooth muscle OS=Homo sapiens OX=9606 GN=ACTA2 PE=1 SV=1	1410	42381	63	63	12	12	6350	5054	1	0	0	589.311	1176.61	2	1176.61	0.0015	0	36.45	0.00038	K	EITALAPSTMK	I	Oxidation (M)	0.00000000030.0			Ioannis_1.13583.13583.2 File:~Ioannis_1.raw~, NativeID:~controllerType=0 controllerNumber=1 scan=13583~
1	2	P62736	Actin, aortic smooth muscle OS=Homo sapiens OX=9606 GN=ACTA2 PE=1 SV=1	1410	42381	63	63	12	12	6351	6019	1	0	0	589.311	1176.61	2	1176.61	0.0016	0	24.57	0.005	K	EITALAPSTMK	I	Oxidation (M)	0.00000000030.0			Ioannis_1.15039.15039.2 File:~Ioannis_1.raw~, NativeID:~controllerType=0 controllerNumber=1 scan=15039~
1	2	P62736	Actin, aortic smooth muscle OS=Homo sapiens OX=9606 GN=ACTA2 PE=1 SV=1	1410	42381	63	63	12	12	6469	487	1	0	0	396.526	1186.56	3	1186.56	-0.0034	0	25.16	0.0044	R	HQGVMVGMGQK	D	Oxidation (M)	0.00000003000.0			Ioannis_1.5914.5914.3 File:~Ioannis_1.raw~, NativeID:~controllerType=0 controllerNumber=1 scan=5914~
1	2	P62736	Actin, aortic smooth muscle OS=Homo sapiens OX=9606 GN=ACTA2 PE=1 SV=1	1410	42381	63	63	12	12	6470	499	1	0	0	594.286	1186.56	2	1186.56	-0.0014	0	68.92	3.4e-07	R	HQGVMVGMGQK	D	Oxidation (M)	0.00000003000.0			Ioannis_1.5950.5950.2 File:~Ioannis_1.raw~, NativeID:~controllerType=0 controllerNumber=1 scan=5950~
1	2	P62736	Actin, aortic smooth muscle OS=Homo sapiens OX=9606 GN=ACTA2 PE=1 SV=1	1410	42381	63	63	12	12	6471	983	1	0	0	396.527	1186.56	3	1186.56	0.0004	0	38.9	0.00022	R	HQGVMVGMGQK	D	Oxidation (M)	0.00003000000.0			Ioannis_1.6943.6943.3 File:~Ioannis_1.raw~, NativeID:~controllerType=0 controllerNumber=1 scan=6943~
1	2	P62736	Actin, aortic smooth muscle OS=Homo sapiens OX=9606 GN=ACTA2 PE=1 SV=1	1410	42381	63	63	12	12	6472	975	1	0	0	594.288	1186.56	2	1186.56	0.0021	0	15.15	0.038	R	HQGVMVGMGQK	D	Oxidation (M)	0.00003000000.0			Ioannis_1.6925.6925.2 File:~Ioannis_1.raw~, NativeID:~controllerType=0 controllerNumber=1 scan=6925~
1	2	P62736	Actin, aortic smooth muscle OS=Homo sapiens OX=9606 GN=ACTA2 PE=1 SV=1	1410	42381	63	63	12	12	6640	2365	1	0	0	599.764	1197.51	2	1197.52	-0.0004	0	15.6	0.034	K	DSYVGDEAQSK	R					Ioannis_1.9410.9410.2 File:~Ioannis_1.raw~, NativeID:~controllerType=0 controllerNumber=1 scan=9410~
1	2	P62736	Actin, aortic smooth muscle OS=Homo sapiens OX=9606 GN=ACTA2 PE=1 SV=1	1410	42381	63	63	12	12	6642	2218	1	0	0	599.765	1197.52	2	1197.52	0.0002	0	47.85	3.3e-05	K	DSYVGDEAQSK	R					Ioannis_1.9172.9172.2 File:~Ioannis_1.raw~, NativeID:~controllerType=0 controllerNumber=1 scan=9172~
1	2	P62736	Actin, aortic smooth muscle OS=Homo sapiens OX=9606 GN=ACTA2 PE=1 SV=1	1410	42381	63	63	12	12	6658	7636	1	0	0	400.24	1197.7	3	1197.7	-0.0002	0	30.1	0.0015	R	AVFPSIVGRPR	H					Ioannis_1.17441.17441.3 File:~Ioannis_1.raw~, NativeID:~controllerType=0 controllerNumber=1 scan=17441~
1	2	P62736	Actin, aortic smooth muscle OS=Homo sapiens OX=9606 GN=ACTA2 PE=1 SV=1	1410	42381	63	63	12	12	6659	7480	1	0	0	400.24	1197.7	3	1197.7	0.0003	0	33.32	0.00088	R	AVFPSIVGRPR	H					Ioannis_1.17201.17201.3 File:~Ioannis_1.raw~, NativeID:~controllerType=0 controllerNumber=1 scan=17201~
1	2	P62736	Actin, aortic smooth muscle OS=Homo sapiens OX=9606 GN=ACTA2 PE=1 SV=1	1410	42381	63	63	12	12	6660	7613	1	0	0	599.856	1197.7	2	1197.7	0.0003	0	14.22	0.046	R	AVFPSIVGRPR	H					Ioannis_1.17404.17404.2 File:~Ioannis_1.raw~, NativeID:~controllerType=0 controllerNumber=1 scan=17404~
1	2	P62736	Actin, aortic smooth muscle OS=Homo sapiens OX=9606 GN=ACTA2 PE=1 SV=1	1410	42381	63	63	12	12	6661	7874	1	0	0	400.24	1197.7	3	1197.7	0.001	0	29.4	0.0017	R	AVFPSIVGRPR	H					Ioannis_1.17792.17792.3 File:~Ioannis_1.raw~, NativeID:~controllerType=0 controllerNumber=1 scan=17792~
1	2	P62736	Actin, aortic smooth muscle OS=Homo sapiens OX=9606 GN=ACTA2 PE=1 SV=1	1410	42381	63	63	12	12	6734	316	1	0	0	401.858	1202.55	3	1202.55	-0.0015	0	26.33	0.0034	R	HQGVMVGMGQK	D	2 Oxidation (M)	0.00003003000.0			Ioannis_1.5583.5583.3 File:~Ioannis_1.raw~, NativeID:~controllerType=0 controllerNumber=1 scan=5583~
1	2	P62736	Actin, aortic smooth muscle OS=Homo sapiens OX=9606 GN=ACTA2 PE=1 SV=1	1410	42381	63	63	12	12	6741	267	1	0	0	602.284	1202.55	2	1202.55	-0.0007	0	40.72	0.00015	R	HQGVMVGMGQK	D	2 Oxidation (M)	0.00003003000.0			Ioannis_1.5478.5478.2 File:~Ioannis_1.raw~, NativeID:~controllerType=0 controllerNumber=1 scan=5478~
1	2	P62736	Actin, aortic smooth muscle OS=Homo sapiens OX=9606 GN=ACTA2 PE=1 SV=1	1410	42381	63	63	12	12	6744	229	1	0	0	401.859	1202.55	3	1202.55	0.0005	0	33.47	0.00073	R	HQGVMVGMGQK	D	2 Oxidation (M)	0.00003003000.0			Ioannis_1.5384.5384.3 File:~Ioannis_1.raw~, NativeID:~controllerType=0 controllerNumber=1 scan=5384~
1	2	P62736	Actin, aortic smooth muscle OS=Homo sapiens OX=9606 GN=ACTA2 PE=1 SV=1	1410	42381	63	63	12	12	6750	978	1	0	0	602.287	1202.56	2	1202.55	0.0051	0	15.93	0.032	R	HQGVMVGMGQK	D	2 Oxidation (M)	0.00003003000.0			Ioannis_1.6933.6933.2 File:~Ioannis_1.raw~, NativeID:~controllerType=0 controllerNumber=1 scan=6933~
1	2	P62736	Actin, aortic smooth muscle OS=Homo sapiens OX=9606 GN=ACTA2 PE=1 SV=1	1410	42381	63	63	12	12	8832	1330	1	0	0	677.817	1353.62	2	1353.62	0.0028	1	14.08	0.048	K	DSYVGDEAQSKR	G					Ioannis_1.7628.7628.2 File:~Ioannis_1.raw~, NativeID:~controllerType=0 controllerNumber=1 scan=7628~
1	2	P62736	Actin, aortic smooth muscle OS=Homo sapiens OX=9606 GN=ACTA2 PE=1 SV=1	1410	42381	63	63	12	12	11981	12563	1	0	0	895.948	1789.88	2	1789.88	-0.0037	0	60.38	2.2e-06	K	SYELPDGQVITIGNER	F					Ioannis_1.26255.26255.2 File:~Ioannis_1.raw~, NativeID:~controllerType=0 controllerNumber=1 scan=26255~
1	2	P62736	Actin, aortic smooth muscle OS=Homo sapiens OX=9606 GN=ACTA2 PE=1 SV=1	1410	42381	63	63	12	12	11983	12398	1	0	0	895.949	1789.88	2	1789.88	-0.001	0	94.33	1.4e-09	K	SYELPDGQVITIGNER	F					Ioannis_1.25838.25838.2 File:~Ioannis_1.raw~, NativeID:~controllerType=0 controllerNumber=1 scan=25838~
1	2	P62736	Actin, aortic smooth muscle OS=Homo sapiens OX=9606 GN=ACTA2 PE=1 SV=1	1410	42381	63	63	12	12	11984	12263	1	0	0	597.635	1789.88	3	1789.88	-0.0007	0	44.56	6.6e-05	K	SYELPDGQVITIGNER	F					Ioannis_1.25539.25539.3 File:~Ioannis_1.raw~, NativeID:~controllerType=0 controllerNumber=1 scan=25539~
1	2	P62736	Actin, aortic smooth muscle OS=Homo sapiens OX=9606 GN=ACTA2 PE=1 SV=1	1410	42381	63	63	12	12	11986	12300	1	0	0	895.949	1789.88	2	1789.88	-0.0002	0	100.09	4.1e-10	K	SYELPDGQVITIGNER	F					Ioannis_1.25629.25629.2 File:~Ioannis_1.raw~, NativeID:~controllerType=0 controllerNumber=1 scan=25629~
1	2	P62736	Actin, aortic smooth muscle OS=Homo sapiens OX=9606 GN=ACTA2 PE=1 SV=1	1410	42381	63	63	12	12	11988	12205	1	0	0	895.95	1789.89	2	1789.88	0.0015	0	90.45	3.3e-09	K	SYELPDGQVITIGNER	F					Ioannis_1.25427.25427.2 File:~Ioannis_1.raw~, NativeID:~controllerType=0 controllerNumber=1 scan=25427~
1	2	P62736	Actin, aortic smooth muscle OS=Homo sapiens OX=9606 GN=ACTA2 PE=1 SV=1	1410	42381	63	63	12	12	11991	11239	1	0	0	895.951	1789.89	2	1789.88	0.0025	0	31.45	0.0011	K	SYELPDGQVITIGNER	F					Ioannis_1.23467.23467.2 File:~Ioannis_1.raw~, NativeID:~controllerType=0 controllerNumber=1 scan=23467~
1	2	P62736	Actin, aortic smooth muscle OS=Homo sapiens OX=9606 GN=ACTA2 PE=1 SV=1	1410	42381	63	63	12	12	11992	12108	1	0	0	895.951	1789.89	2	1789.88	0.0026	0	25.81	0.0038	K	SYELPDGQVITIGNER	F					Ioannis_1.25216.25216.2 File:~Ioannis_1.raw~, NativeID:~controllerType=0 controllerNumber=1 scan=25216~
1	2	P62736	Actin, aortic smooth muscle OS=Homo sapiens OX=9606 GN=ACTA2 PE=1 SV=1	1410	42381	63	63	12	12	11993	12493	1	0	0	895.951	1789.89	2	1789.88	0.003	0	25.32	0.0042	K	SYELPDGQVITIGNER	F					Ioannis_1.26046.26046.2 File:~Ioannis_1.raw~, NativeID:~controllerType=0 controllerNumber=1 scan=26046~
1	2	P62736	Actin, aortic smooth muscle OS=Homo sapiens OX=9606 GN=ACTA2 PE=1 SV=1	1410	42381	63	63	12	12	11994	11112	1	0	0	895.953	1789.89	2	1789.88	0.0059	0	28.15	0.0023	K	SYELPDGQVITIGNER	F					Ioannis_1.23205.23205.2 File:~Ioannis_1.raw~, NativeID:~controllerType=0 controllerNumber=1 scan=23205~
1	2	P62736	Actin, aortic smooth muscle OS=Homo sapiens OX=9606 GN=ACTA2 PE=1 SV=1	1410	42381	63	63	12	12	12000	12889	1	0	0	896.443	1790.87	2	1790.87	0.002	0	72.57	1.6e-07	K	SYELPDGQVITIGNER	F	Deamidated (NQ)	0.0000000000000100.0			Ioannis_1.27077.27077.2 File:~Ioannis_1.raw~, NativeID:~controllerType=0 controllerNumber=1 scan=27077~
1	2	P62736	Actin, aortic smooth muscle OS=Homo sapiens OX=9606 GN=ACTA2 PE=1 SV=1	1410	42381	63	63	12	12	12001	12799	1	0	0	896.443	1790.87	2	1790.87	0.0021	0	90.02	3.6e-09	K	SYELPDGQVITIGNER	F	Deamidated (NQ)	0.0000000000000100.0			Ioannis_1.26867.26867.2 File:~Ioannis_1.raw~, NativeID:~controllerType=0 controllerNumber=1 scan=26867~
1	2	P62736	Actin, aortic smooth muscle OS=Homo sapiens OX=9606 GN=ACTA2 PE=1 SV=1	1410	42381	63	63	12	12	12004	12622	1	0	0	896.445	1790.88	2	1790.87	0.0073	0	74.9	9.5e-08	K	SYELPDGQVITIGNER	F	Deamidated (NQ)	0.0000000100000000.0			Ioannis_1.26443.26443.2 File:~Ioannis_1.raw~, NativeID:~controllerType=0 controllerNumber=1 scan=26443~
1	2	P62736	Actin, aortic smooth muscle OS=Homo sapiens OX=9606 GN=ACTA2 PE=1 SV=1	1410	42381	63	63	12	12	12661	10809	1	0	1	654.308	1959.9	3	1959.9	0.0001	0	15.2	0.037	K	YPIEHGIITNWDDMEK	I					Ioannis_1.22587.22587.3 File:~Ioannis_1.raw~, NativeID:~controllerType=0 controllerNumber=1 scan=22587~
1	2	P62736	Actin, aortic smooth muscle OS=Homo sapiens OX=9606 GN=ACTA2 PE=1 SV=1	1410	42381	63	63	12	12	12702	9541	1	0	1	659.64	1975.9	3	1975.9	0	0	36.14	0.00041	K	YPIEHGIITNWDDMEK	I	Oxidation (M)	0.0000000000000300.0			Ioannis_1.20436.20436.3 File:~Ioannis_1.raw~, NativeID:~controllerType=0 controllerNumber=1 scan=20436~
1	2	P62736	Actin, aortic smooth muscle OS=Homo sapiens OX=9606 GN=ACTA2 PE=1 SV=1	1410	42381	63	63	12	12	12706	9411	1	0	1	659.641	1975.9	3	1975.9	0.0032	0	33	0.0008	K	YPIEHGIITNWDDMEK	I	Oxidation (M)	0.0000000000000300.0			Ioannis_1.20213.20213.3 File:~Ioannis_1.raw~, NativeID:~controllerType=0 controllerNumber=1 scan=20213~
1	3	A0A2R8YFE2	Actin, cytoplasmic 1 (Fragment) OS=Homo sapiens OX=9606 GN=ACTB PE=1 SV=1	780	8839	37	37	6	6	963	3320	1	0	0	398.239	794.463	2	794.465	-0.0022	0	44.45	0.00034	K	IIAPPER	K					Ioannis_1.10931.10931.2 File:~Ioannis_1.raw~, NativeID:~controllerType=0 controllerNumber=1 scan=10931~
1	3	A0A2R8YFE2	Actin, cytoplasmic 1 (Fragment) OS=Homo sapiens OX=9606 GN=ACTB PE=1 SV=1	780	8839	37	37	6	6	965	2851	1	0	0	398.24	794.465	2	794.465	-0.0004	0	38.95	0.0009	K	IIAPPER	K					Ioannis_1.10217.10217.2 File:~Ioannis_1.raw~, NativeID:~controllerType=0 controllerNumber=1 scan=10217~
1	3	A0A2R8YFE2	Actin, cytoplasmic 1 (Fragment) OS=Homo sapiens OX=9606 GN=ACTB PE=1 SV=1	780	8839	37	37	6	6	966	3473	1	0	0	398.24	794.465	2	794.465	-0.0004	0	44.23	0.00027	K	IIAPPER	K					Ioannis_1.11169.11169.2 File:~Ioannis_1.raw~, NativeID:~controllerType=0 controllerNumber=1 scan=11169~
1	3	A0A2R8YFE2	Actin, cytoplasmic 1 (Fragment) OS=Homo sapiens OX=9606 GN=ACTB PE=1 SV=1	780	8839	37	37	6	6	967	2724	1	0	0	398.24	794.465	2	794.465	-0.0004	0	40.34	0.00066	K	IIAPPER	K					Ioannis_1.9995.9995.2 File:~Ioannis_1.raw~, NativeID:~controllerType=0 controllerNumber=1 scan=9995~
1	3	A0A2R8YFE2	Actin, cytoplasmic 1 (Fragment) OS=Homo sapiens OX=9606 GN=ACTB PE=1 SV=1	780	8839	37	37	6	6	968	3005	1	0	0	398.24	794.465	2	794.465	0.0002	0	42.25	0.00043	K	IIAPPER	K					Ioannis_1.10453.10453.2 File:~Ioannis_1.raw~, NativeID:~controllerType=0 controllerNumber=1 scan=10453~
1	3	A0A2R8YFE2	Actin, cytoplasmic 1 (Fragment) OS=Homo sapiens OX=9606 GN=ACTB PE=1 SV=1	780	8839	37	37	6	6	969	3161	1	0	0	398.24	794.465	2	794.465	0.0002	0	46.32	0.00017	K	IIAPPER	K					Ioannis_1.10690.10690.2 File:~Ioannis_1.raw~, NativeID:~controllerType=0 controllerNumber=1 scan=10690~
1	3	A0A2R8YFE2	Actin, cytoplasmic 1 (Fragment) OS=Homo sapiens OX=9606 GN=ACTB PE=1 SV=1	780	8839	37	37	6	6	2469	1021	1	0	0	462.286	922.558	2	922.56	-0.0015	1	30.72	0.0035	K	IIAPPERK	Y					Ioannis_1.7026.7026.2 File:~Ioannis_1.raw~, NativeID:~controllerType=0 controllerNumber=1 scan=7026~
1	3	A0A2R8YFE2	Actin, cytoplasmic 1 (Fragment) OS=Homo sapiens OX=9606 GN=ACTB PE=1 SV=1	780	8839	37	37	6	6	2471	1127	1	0	0	462.288	922.561	2	922.56	0.0011	1	13.9	0.05	K	IIAPPERK	Y					Ioannis_1.7234.7234.2 File:~Ioannis_1.raw~, NativeID:~controllerType=0 controllerNumber=1 scan=7234~
1	3	A0A2R8YFE2	Actin, cytoplasmic 1 (Fragment) OS=Homo sapiens OX=9606 GN=ACTB PE=1 SV=1	780	8839	37	37	6	6	6130	7191	1	0	0	581.313	1160.61	2	1160.61	-0.0002	0	34.26	0.00061	K	EITALAPSTMK	I					Ioannis_1.16764.16764.2 File:~Ioannis_1.raw~, NativeID:~controllerType=0 controllerNumber=1 scan=16764~
1	3	A0A2R8YFE2	Actin, cytoplasmic 1 (Fragment) OS=Homo sapiens OX=9606 GN=ACTB PE=1 SV=1	780	8839	37	37	6	6	6132	7025	1	0	0	581.313	1160.61	2	1160.61	0.0006	0	46.58	0.00017	K	EITALAPSTMK	I					Ioannis_1.16517.16517.2 File:~Ioannis_1.raw~, NativeID:~controllerType=0 controllerNumber=1 scan=16517~
1	3	A0A2R8YFE2	Actin, cytoplasmic 1 (Fragment) OS=Homo sapiens OX=9606 GN=ACTB PE=1 SV=1	780	8839	37	37	6	6	6340	5695	1	0	0	589.31	1176.61	2	1176.61	-0.0004	0	35.12	0.00051	K	EITALAPSTMK	I	Oxidation (M)	0.00000000030.0			Ioannis_1.14552.14552.2 File:~Ioannis_1.raw~, NativeID:~controllerType=0 controllerNumber=1 scan=14552~
1	3	A0A2R8YFE2	Actin, cytoplasmic 1 (Fragment) OS=Homo sapiens OX=9606 GN=ACTB PE=1 SV=1	780	8839	37	37	6	6	6341	5527	1	0	0	589.31	1176.61	2	1176.61	-0.0002	0	19.58	0.015	K	EITALAPSTMK	I	Oxidation (M)	0.00000000030.0			Ioannis_1.14306.14306.2 File:~Ioannis_1.raw~, NativeID:~controllerType=0 controllerNumber=1 scan=14306~
1	3	A0A2R8YFE2	Actin, cytoplasmic 1 (Fragment) OS=Homo sapiens OX=9606 GN=ACTB PE=1 SV=1	780	8839	37	37	6	6	6342	7178	1	0	0	589.31	1176.61	2	1176.61	-0.0002	0	26.72	0.0031	K	EITALAPSTMK	I	Oxidation (M)	0.00000000030.0			Ioannis_1.16741.16741.2 File:~Ioannis_1.raw~, NativeID:~controllerType=0 controllerNumber=1 scan=16741~
1	3	A0A2R8YFE2	Actin, cytoplasmic 1 (Fragment) OS=Homo sapiens OX=9606 GN=ACTB PE=1 SV=1	780	8839	37	37	6	6	6343	4725	1	0	0	589.31	1176.61	2	1176.61	-0.0001	0	45.21	5.8e-05	K	EITALAPSTMK	I	Oxidation (M)	0.00000000030.0			Ioannis_1.13095.13095.2 File:~Ioannis_1.raw~, NativeID:~controllerType=0 controllerNumber=1 scan=13095~
1	3	A0A2R8YFE2	Actin, cytoplasmic 1 (Fragment) OS=Homo sapiens OX=9606 GN=ACTB PE=1 SV=1	780	8839	37	37	6	6	6344	7010	1	0	0	589.31	1176.61	2	1176.61	0.0002	0	27.12	0.0029	K	EITALAPSTMK	I	Oxidation (M)	0.00000000030.0			Ioannis_1.16492.16492.2 File:~Ioannis_1.raw~, NativeID:~controllerType=0 controllerNumber=1 scan=16492~
1	3	A0A2R8YFE2	Actin, cytoplasmic 1 (Fragment) OS=Homo sapiens OX=9606 GN=ACTB PE=1 SV=1	780	8839	37	37	6	6	6345	5864	1	0	0	589.31	1176.61	2	1176.61	0.0003	0	21.39	0.0099	K	EITALAPSTMK	I	Oxidation (M)	0.00000000030.0			Ioannis_1.14800.14800.2 File:~Ioannis_1.raw~, NativeID:~controllerType=0 controllerNumber=1 scan=14800~
1	3	A0A2R8YFE2	Actin, cytoplasmic 1 (Fragment) OS=Homo sapiens OX=9606 GN=ACTB PE=1 SV=1	780	8839	37	37	6	6	6346	4898	1	0	0	589.311	1176.61	2	1176.61	0.0005	0	53	1.1e-05	K	EITALAPSTMK	I	Oxidation (M)	0.00000000030.0			Ioannis_1.13345.13345.2 File:~Ioannis_1.raw~, NativeID:~controllerType=0 controllerNumber=1 scan=13345~
1	3	A0A2R8YFE2	Actin, cytoplasmic 1 (Fragment) OS=Homo sapiens OX=9606 GN=ACTB PE=1 SV=1	780	8839	37	37	6	6	6347	5387	1	0	0	589.311	1176.61	2	1176.61	0.0007	0	22.95	0.007	K	EITALAPSTMK	I	Oxidation (M)	0.00000000030.0			Ioannis_1.14075.14075.2 File:~Ioannis_1.raw~, NativeID:~controllerType=0 controllerNumber=1 scan=14075~
1	3	A0A2R8YFE2	Actin, cytoplasmic 1 (Fragment) OS=Homo sapiens OX=9606 GN=ACTB PE=1 SV=1	780	8839	37	37	6	6	6348	5219	1	0	0	589.311	1176.61	2	1176.61	0.0007	0	22.58	0.0076	K	EITALAPSTMK	I	Oxidation (M)	0.00000000030.0			Ioannis_1.13827.13827.2 File:~Ioannis_1.raw~, NativeID:~controllerType=0 controllerNumber=1 scan=13827~
1	3	A0A2R8YFE2	Actin, cytoplasmic 1 (Fragment) OS=Homo sapiens OX=9606 GN=ACTB PE=1 SV=1	780	8839	37	37	6	6	6349	6195	1	0	0	589.311	1176.61	2	1176.61	0.0008	0	36.8	0.00035	K	EITALAPSTMK	I	Oxidation (M)	0.00000000030.0			Ioannis_1.15290.15290.2 File:~Ioannis_1.raw~, NativeID:~controllerType=0 controllerNumber=1 scan=15290~
1	3	A0A2R8YFE2	Actin, cytoplasmic 1 (Fragment) OS=Homo sapiens OX=9606 GN=ACTB PE=1 SV=1	780	8839	37	37	6	6	6350	5054	1	0	0	589.311	1176.61	2	1176.61	0.0015	0	36.45	0.00038	K	EITALAPSTMK	I	Oxidation (M)	0.00000000030.0			Ioannis_1.13583.13583.2 File:~Ioannis_1.raw~, NativeID:~controllerType=0 controllerNumber=1 scan=13583~
1	3	A0A2R8YFE2	Actin, cytoplasmic 1 (Fragment) OS=Homo sapiens OX=9606 GN=ACTB PE=1 SV=1	780	8839	37	37	6	6	6351	6019	1	0	0	589.311	1176.61	2	1176.61	0.0016	0	24.57	0.005	K	EITALAPSTMK	I	Oxidation (M)	0.00000000030.0			Ioannis_1.15039.15039.2 File:~Ioannis_1.raw~, NativeID:~controllerType=0 controllerNumber=1 scan=15039~
1	3	A0A2R8YFE2	Actin, cytoplasmic 1 (Fragment) OS=Homo sapiens OX=9606 GN=ACTB PE=1 SV=1	780	8839	37	37	6	6	10181	7362	1	0	0	750.341	1498.67	2	1498.67	-0.0021	0	27.87	0.0024	K	QEYDESGPSIVHR	K	Gln->pyro-Glu (N-term Q)	2.0000000000000.0			Ioannis_1.17019.17019.2 File:~Ioannis_1.raw~, NativeID:~controllerType=0 controllerNumber=1 scan=17019~
1	3	A0A2R8YFE2	Actin, cytoplasmic 1 (Fragment) OS=Homo sapiens OX=9606 GN=ACTB PE=1 SV=1	780	8839	37	37	6	6	10183	7193	1	0	0	750.341	1498.67	2	1498.67	-0.0018	0	48.81	2.6e-05	K	QEYDESGPSIVHR	K	Gln->pyro-Glu (N-term Q)	2.0000000000000.0			Ioannis_1.16767.16767.2 File:~Ioannis_1.raw~, NativeID:~controllerType=0 controllerNumber=1 scan=16767~
1	3	A0A2R8YFE2	Actin, cytoplasmic 1 (Fragment) OS=Homo sapiens OX=9606 GN=ACTB PE=1 SV=1	780	8839	37	37	6	6	10184	6026	1	0	0	750.342	1498.67	2	1498.67	0.0007	0	22.57	0.0076	K	QEYDESGPSIVHR	K	Gln->pyro-Glu (N-term Q)	2.0000000000000.0			Ioannis_1.15047.15047.2 File:~Ioannis_1.raw~, NativeID:~controllerType=0 controllerNumber=1 scan=15047~
1	3	A0A2R8YFE2	Actin, cytoplasmic 1 (Fragment) OS=Homo sapiens OX=9606 GN=ACTB PE=1 SV=1	780	8839	37	37	6	6	10185	7028	1	0	0	750.342	1498.67	2	1498.67	0.0008	0	74.28	1.1e-07	K	QEYDESGPSIVHR	K	Gln->pyro-Glu (N-term Q)	2.0000000000000.0			Ioannis_1.16521.16521.2 File:~Ioannis_1.raw~, NativeID:~controllerType=0 controllerNumber=1 scan=16521~
1	3	A0A2R8YFE2	Actin, cytoplasmic 1 (Fragment) OS=Homo sapiens OX=9606 GN=ACTB PE=1 SV=1	780	8839	37	37	6	6	10186	6856	1	0	0	750.343	1498.67	2	1498.67	0.0022	0	21.62	0.0094	K	QEYDESGPSIVHR	K	Gln->pyro-Glu (N-term Q)	2.0000000000000.0			Ioannis_1.16271.16271.2 File:~Ioannis_1.raw~, NativeID:~controllerType=0 controllerNumber=1 scan=16271~
1	3	A0A2R8YFE2	Actin, cytoplasmic 1 (Fragment) OS=Homo sapiens OX=9606 GN=ACTB PE=1 SV=1	780	8839	37	37	6	6	10338	4391	1	0	0	506.239	1515.69	3	1515.7	-0.001	0	51.73	1.4e-05	K	QEYDESGPSIVHR	K					Ioannis_1.12564.12564.3 File:~Ioannis_1.raw~, NativeID:~controllerType=0 controllerNumber=1 scan=12564~
1	3	A0A2R8YFE2	Actin, cytoplasmic 1 (Fragment) OS=Homo sapiens OX=9606 GN=ACTB PE=1 SV=1	780	8839	37	37	6	6	10339	4234	1	0	0	506.239	1515.7	3	1515.7	0.0003	0	54.33	8e-06	K	QEYDESGPSIVHR	K					Ioannis_1.12321.12321.3 File:~Ioannis_1.raw~, NativeID:~controllerType=0 controllerNumber=1 scan=12321~
1	3	A0A2R8YFE2	Actin, cytoplasmic 1 (Fragment) OS=Homo sapiens OX=9606 GN=ACTB PE=1 SV=1	780	8839	37	37	6	6	10340	4082	1	0	0	506.239	1515.7	3	1515.7	0.0006	0	63.5	1.1e-06	K	QEYDESGPSIVHR	K					Ioannis_1.12083.12083.3 File:~Ioannis_1.raw~, NativeID:~controllerType=0 controllerNumber=1 scan=12083~
1	3	A0A2R8YFE2	Actin, cytoplasmic 1 (Fragment) OS=Homo sapiens OX=9606 GN=ACTB PE=1 SV=1	780	8839	37	37	6	6	10342	4241	1	0	0	758.855	1515.7	2	1515.7	0.0009	0	49.06	2.5e-05	K	QEYDESGPSIVHR	K					Ioannis_1.12332.12332.2 File:~Ioannis_1.raw~, NativeID:~controllerType=0 controllerNumber=1 scan=12332~
1	3	A0A2R8YFE2	Actin, cytoplasmic 1 (Fragment) OS=Homo sapiens OX=9606 GN=ACTB PE=1 SV=1	780	8839	37	37	6	6	10343	4094	1	0	0	758.856	1515.7	2	1515.7	0.0021	0	40.66	0.00015	K	QEYDESGPSIVHR	K					Ioannis_1.12099.12099.2 File:~Ioannis_1.raw~, NativeID:~controllerType=0 controllerNumber=1 scan=12099~
1	3	A0A2R8YFE2	Actin, cytoplasmic 1 (Fragment) OS=Homo sapiens OX=9606 GN=ACTB PE=1 SV=1	780	8839	37	37	6	6	10344	4984	1	0	0	506.24	1515.7	3	1515.7	0.0035	0	20.56	0.012	K	QEYDESGPSIVHR	K					Ioannis_1.13471.13471.3 File:~Ioannis_1.raw~, NativeID:~controllerType=0 controllerNumber=1 scan=13471~
1	3	A0A2R8YFE2	Actin, cytoplasmic 1 (Fragment) OS=Homo sapiens OX=9606 GN=ACTB PE=1 SV=1	780	8839	37	37	6	6	11111	4427	1	0	0	543.262	1626.76	3	1626.76	0.0007	1	50.31	1.9e-05	K	QEYDESGPSIVHRK	C	Gln->pyro-Glu (N-term Q)	2.00000000000000.0			Ioannis_1.12617.12617.3 File:~Ioannis_1.raw~, NativeID:~controllerType=0 controllerNumber=1 scan=12617~
1	3	A0A2R8YFE2	Actin, cytoplasmic 1 (Fragment) OS=Homo sapiens OX=9606 GN=ACTB PE=1 SV=1	780	8839	37	37	6	6	11179	9846	1	0	1	819.914	1637.81	2	1637.81	0.0055	0	48.58	2.8e-05	-	TVLSGGTTMYPGIADR	M					Ioannis_1.20931.20931.2 File:~Ioannis_1.raw~, NativeID:~controllerType=0 controllerNumber=1 scan=20931~
1	3	A0A2R8YFE2	Actin, cytoplasmic 1 (Fragment) OS=Homo sapiens OX=9606 GN=ACTB PE=1 SV=1	780	8839	37	37	6	6	11215	2295	1	0	0	411.954	1643.79	4	1643.79	-0.0022	1	17.92	0.021	K	QEYDESGPSIVHRK	C					Ioannis_1.9295.9295.4 File:~Ioannis_1.raw~, NativeID:~controllerType=0 controllerNumber=1 scan=9295~
1	3	A0A2R8YFE2	Actin, cytoplasmic 1 (Fragment) OS=Homo sapiens OX=9606 GN=ACTB PE=1 SV=1	780	8839	37	37	6	6	11281	8223	1	0	1	827.908	1653.8	2	1653.8	-0.0016	0	14.49	0.044	-	TVLSGGTTMYPGIADR	M	Oxidation (M)	0.0000000030000000.0			Ioannis_1.18322.18322.2 File:~Ioannis_1.raw~, NativeID:~controllerType=0 controllerNumber=1 scan=18322~
1		A0A2R8Y793	Actin, cytoplasmic 1 (Fragment) OS=Homo sapiens OX=9606 GN=ACTB PE=1 SV=1	1788	34405	68	68	13	13	1021	4133	1	0	0	400.771	799.528	2	799.528	-0.0001	1	33.32	0.0043	K	RGILTLK	Y					Ioannis_1.12176.12176.2 File:~Ioannis_1.raw~, NativeID:~controllerType=0 controllerNumber=1 scan=12176~
1		A0A2R8Y793	Actin, cytoplasmic 1 (Fragment) OS=Homo sapiens OX=9606 GN=ACTB PE=1 SV=1	1788	34405	68	68	13	13	3251	3155	1	0	0	488.728	975.441	2	975.441	0.0001	0	43.1	9.1e-05	K	AGFAGDDAPR	A					Ioannis_1.10679.10679.2 File:~Ioannis_1.raw~, NativeID:~controllerType=0 controllerNumber=1 scan=10679~
1		A0A2R8Y793	Actin, cytoplasmic 1 (Fragment) OS=Homo sapiens OX=9606 GN=ACTB PE=1 SV=1	1788	34405	68	68	13	13	3252	2998	1	0	0	488.728	975.441	2	975.441	0.0001	0	52.95	1.1e-05	K	AGFAGDDAPR	A					Ioannis_1.10442.10442.2 File:~Ioannis_1.raw~, NativeID:~controllerType=0 controllerNumber=1 scan=10442~
1		A0A2R8Y793	Actin, cytoplasmic 1 (Fragment) OS=Homo sapiens OX=9606 GN=ACTB PE=1 SV=1	1788	34405	68	68	13	13	3253	3314	1	0	0	488.728	975.441	2	975.441	0.0003	0	17.67	0.022	K	AGFAGDDAPR	A					Ioannis_1.10922.10922.2 File:~Ioannis_1.raw~, NativeID:~controllerType=0 controllerNumber=1 scan=10922~
1		A0A2R8Y793	Actin, cytoplasmic 1 (Fragment) OS=Homo sapiens OX=9606 GN=ACTB PE=1 SV=1	1788	34405	68	68	13	13	3255	2578	1	0	0	488.728	975.442	2	975.441	0.0007	0	19.76	0.014	K	AGFAGDDAPR	A					Ioannis_1.9760.9760.2 File:~Ioannis_1.raw~, NativeID:~controllerType=0 controllerNumber=1 scan=9760~
1		A0A2R8Y793	Actin, cytoplasmic 1 (Fragment) OS=Homo sapiens OX=9606 GN=ACTB PE=1 SV=1	1788	34405	68	68	13	13	3256	2843	1	0	0	488.728	975.442	2	975.441	0.0007	0	58.96	3e-06	K	AGFAGDDAPR	A					Ioannis_1.10206.10206.2 File:~Ioannis_1.raw~, NativeID:~controllerType=0 controllerNumber=1 scan=10206~
1		A0A2R8Y793	Actin, cytoplasmic 1 (Fragment) OS=Homo sapiens OX=9606 GN=ACTB PE=1 SV=1	1788	34405	68	68	13	13	3784	12407	1	0	0	507.744	1013.47	2	1013.47	0.0003	0	35.38	0.0091	R	DLTDYLMK	I	Oxidation (M)	0.00000030.0			Ioannis_1.25868.25868.2 File:~Ioannis_1.raw~, NativeID:~controllerType=0 controllerNumber=1 scan=25868~
1		A0A2R8Y793	Actin, cytoplasmic 1 (Fragment) OS=Homo sapiens OX=9606 GN=ACTB PE=1 SV=1	1788	34405	68	68	13	13	3790	10756	1	0	0	507.745	1013.47	2	1013.47	0.0005	0	42.94	0.0019	R	DLTDYLMK	I	Oxidation (M)	0.00000030.0			Ioannis_1.22489.22489.2 File:~Ioannis_1.raw~, NativeID:~controllerType=0 controllerNumber=1 scan=22489~
1		A0A2R8Y793	Actin, cytoplasmic 1 (Fragment) OS=Homo sapiens OX=9606 GN=ACTB PE=1 SV=1	1788	34405	68	68	13	13	3793	10869	1	0	0	507.745	1013.47	2	1013.47	0.0008	0	46.5	0.00081	R	DLTDYLMK	I	Oxidation (M)	0.00000030.0			Ioannis_1.22709.22709.2 File:~Ioannis_1.raw~, NativeID:~controllerType=0 controllerNumber=1 scan=22709~
1		A0A2R8Y793	Actin, cytoplasmic 1 (Fragment) OS=Homo sapiens OX=9606 GN=ACTB PE=1 SV=1	1788	34405	68	68	13	13	3796	10612	1	0	0	507.745	1013.48	2	1013.47	0.0013	0	36.06	0.0077	R	DLTDYLMK	I	Oxidation (M)	0.00000030.0			Ioannis_1.22256.22256.2 File:~Ioannis_1.raw~, NativeID:~controllerType=0 controllerNumber=1 scan=22256~
1		A0A2R8Y793	Actin, cytoplasmic 1 (Fragment) OS=Homo sapiens OX=9606 GN=ACTB PE=1 SV=1	1788	34405	68	68	13	13	5622	4395	1	0	1	566.767	1131.52	2	1131.52	-0.0011	0	14.72	0.042	R	GYSFTTTAER	E					Ioannis_1.12569.12569.2 File:~Ioannis_1.raw~, NativeID:~controllerType=0 controllerNumber=1 scan=12569~
1		A0A2R8Y793	Actin, cytoplasmic 1 (Fragment) OS=Homo sapiens OX=9606 GN=ACTB PE=1 SV=1	1788	34405	68	68	13	13	5623	6027	1	0	1	566.767	1131.52	2	1131.52	0.0003	0	45	6e-05	R	GYSFTTTAER	E					Ioannis_1.15048.15048.2 File:~Ioannis_1.raw~, NativeID:~controllerType=0 controllerNumber=1 scan=15048~
1		A0A2R8Y793	Actin, cytoplasmic 1 (Fragment) OS=Homo sapiens OX=9606 GN=ACTB PE=1 SV=1	1788	34405	68	68	13	13	5624	5454	1	0	1	566.767	1131.52	2	1131.52	0.0004	0	35.99	0.00042	R	GYSFTTTAER	E					Ioannis_1.14178.14178.2 File:~Ioannis_1.raw~, NativeID:~controllerType=0 controllerNumber=1 scan=14178~
1		A0A2R8Y793	Actin, cytoplasmic 1 (Fragment) OS=Homo sapiens OX=9606 GN=ACTB PE=1 SV=1	1788	34405	68	68	13	13	5625	5773	1	0	1	566.767	1131.52	2	1131.52	0.0007	0	48.51	2.8e-05	R	GYSFTTTAER	E					Ioannis_1.14665.14665.2 File:~Ioannis_1.raw~, NativeID:~controllerType=0 controllerNumber=1 scan=14665~
1		A0A2R8Y793	Actin, cytoplasmic 1 (Fragment) OS=Homo sapiens OX=9606 GN=ACTB PE=1 SV=1	1788	34405	68	68	13	13	5626	5602	1	0	1	566.768	1131.52	2	1131.52	0.0007	0	56.93	4.6e-06	R	GYSFTTTAER	E					Ioannis_1.14416.14416.2 File:~Ioannis_1.raw~, NativeID:~controllerType=0 controllerNumber=1 scan=14416~
1		A0A2R8Y793	Actin, cytoplasmic 1 (Fragment) OS=Homo sapiens OX=9606 GN=ACTB PE=1 SV=1	1788	34405	68	68	13	13	6260	2098	1	0	0	391.195	1170.56	3	1170.56	-0.0001	0	21.37	0.0099	R	HQGVMVGMGQK	D					Ioannis_1.8977.8977.3 File:~Ioannis_1.raw~, NativeID:~controllerType=0 controllerNumber=1 scan=8977~
1		A0A2R8Y793	Actin, cytoplasmic 1 (Fragment) OS=Homo sapiens OX=9606 GN=ACTB PE=1 SV=1	1788	34405	68	68	13	13	6469	487	1	0	0	396.526	1186.56	3	1186.56	-0.0034	0	25.16	0.0044	R	HQGVMVGMGQK	D	Oxidation (M)	0.00000003000.0			Ioannis_1.5914.5914.3 File:~Ioannis_1.raw~, NativeID:~controllerType=0 controllerNumber=1 scan=5914~
1		A0A2R8Y793	Actin, cytoplasmic 1 (Fragment) OS=Homo sapiens OX=9606 GN=ACTB PE=1 SV=1	1788	34405	68	68	13	13	6470	499	1	0	0	594.286	1186.56	2	1186.56	-0.0014	0	68.92	3.4e-07	R	HQGVMVGMGQK	D	Oxidation (M)	0.00000003000.0			Ioannis_1.5950.5950.2 File:~Ioannis_1.raw~, NativeID:~controllerType=0 controllerNumber=1 scan=5950~
1		A0A2R8Y793	Actin, cytoplasmic 1 (Fragment) OS=Homo sapiens OX=9606 GN=ACTB PE=1 SV=1	1788	34405	68	68	13	13	6471	983	1	0	0	396.527	1186.56	3	1186.56	0.0004	0	38.9	0.00022	R	HQGVMVGMGQK	D	Oxidation (M)	0.00003000000.0			Ioannis_1.6943.6943.3 File:~Ioannis_1.raw~, NativeID:~controllerType=0 controllerNumber=1 scan=6943~
1		A0A2R8Y793	Actin, cytoplasmic 1 (Fragment) OS=Homo sapiens OX=9606 GN=ACTB PE=1 SV=1	1788	34405	68	68	13	13	6472	975	1	0	0	594.288	1186.56	2	1186.56	0.0021	0	15.15	0.038	R	HQGVMVGMGQK	D	Oxidation (M)	0.00003000000.0			Ioannis_1.6925.6925.2 File:~Ioannis_1.raw~, NativeID:~controllerType=0 controllerNumber=1 scan=6925~
1		A0A2R8Y793	Actin, cytoplasmic 1 (Fragment) OS=Homo sapiens OX=9606 GN=ACTB PE=1 SV=1	1788	34405	68	68	13	13	6640	2365	1	0	0	599.764	1197.51	2	1197.52	-0.0004	0	15.6	0.034	K	DSYVGDEAQSK	R					Ioannis_1.9410.9410.2 File:~Ioannis_1.raw~, NativeID:~controllerType=0 controllerNumber=1 scan=9410~
1		A0A2R8Y793	Actin, cytoplasmic 1 (Fragment) OS=Homo sapiens OX=9606 GN=ACTB PE=1 SV=1	1788	34405	68	68	13	13	6642	2218	1	0	0	599.765	1197.52	2	1197.52	0.0002	0	47.85	3.3e-05	K	DSYVGDEAQSK	R					Ioannis_1.9172.9172.2 File:~Ioannis_1.raw~, NativeID:~controllerType=0 controllerNumber=1 scan=9172~
1		A0A2R8Y793	Actin, cytoplasmic 1 (Fragment) OS=Homo sapiens OX=9606 GN=ACTB PE=1 SV=1	1788	34405	68	68	13	13	6658	7636	1	0	0	400.24	1197.7	3	1197.7	-0.0002	0	30.1	0.0015	R	AVFPSIVGRPR	H					Ioannis_1.17441.17441.3 File:~Ioannis_1.raw~, NativeID:~controllerType=0 controllerNumber=1 scan=17441~
1		A0A2R8Y793	Actin, cytoplasmic 1 (Fragment) OS=Homo sapiens OX=9606 GN=ACTB PE=1 SV=1	1788	34405	68	68	13	13	6659	7480	1	0	0	400.24	1197.7	3	1197.7	0.0003	0	33.32	0.00088	R	AVFPSIVGRPR	H					Ioannis_1.17201.17201.3 File:~Ioannis_1.raw~, NativeID:~controllerType=0 controllerNumber=1 scan=17201~
1		A0A2R8Y793	Actin, cytoplasmic 1 (Fragment) OS=Homo sapiens OX=9606 GN=ACTB PE=1 SV=1	1788	34405	68	68	13	13	6660	7613	1	0	0	599.856	1197.7	2	1197.7	0.0003	0	14.22	0.046	R	AVFPSIVGRPR	H					Ioannis_1.17404.17404.2 File:~Ioannis_1.raw~, NativeID:~controllerType=0 controllerNumber=1 scan=17404~
1		A0A2R8Y793	Actin, cytoplasmic 1 (Fragment) OS=Homo sapiens OX=9606 GN=ACTB PE=1 SV=1	1788	34405	68	68	13	13	6661	7874	1	0	0	400.24	1197.7	3	1197.7	0.001	0	29.4	0.0017	R	AVFPSIVGRPR	H					Ioannis_1.17792.17792.3 File:~Ioannis_1.raw~, NativeID:~controllerType=0 controllerNumber=1 scan=17792~
1		A0A2R8Y793	Actin, cytoplasmic 1 (Fragment) OS=Homo sapiens OX=9606 GN=ACTB PE=1 SV=1	1788	34405	68	68	13	13	6734	316	1	0	0	401.858	1202.55	3	1202.55	-0.0015	0	26.33	0.0034	R	HQGVMVGMGQK	D	2 Oxidation (M)	0.00003003000.0			Ioannis_1.5583.5583.3 File:~Ioannis_1.raw~, NativeID:~controllerType=0 controllerNumber=1 scan=5583~
1		A0A2R8Y793	Actin, cytoplasmic 1 (Fragment) OS=Homo sapiens OX=9606 GN=ACTB PE=1 SV=1	1788	34405	68	68	13	13	6741	267	1	0	0	602.284	1202.55	2	1202.55	-0.0007	0	40.72	0.00015	R	HQGVMVGMGQK	D	2 Oxidation (M)	0.00003003000.0			Ioannis_1.5478.5478.2 File:~Ioannis_1.raw~, NativeID:~controllerType=0 controllerNumber=1 scan=5478~
1		A0A2R8Y793	Actin, cytoplasmic 1 (Fragment) OS=Homo sapiens OX=9606 GN=ACTB PE=1 SV=1	1788	34405	68	68	13	13	6744	229	1	0	0	401.859	1202.55	3	1202.55	0.0005	0	33.47	0.00073	R	HQGVMVGMGQK	D	2 Oxidation (M)	0.00003003000.0			Ioannis_1.5384.5384.3 File:~Ioannis_1.raw~, NativeID:~controllerType=0 controllerNumber=1 scan=5384~
1		A0A2R8Y793	Actin, cytoplasmic 1 (Fragment) OS=Homo sapiens OX=9606 GN=ACTB PE=1 SV=1	1788	34405	68	68	13	13	6750	978	1	0	0	602.287	1202.56	2	1202.55	0.0051	0	15.93	0.032	R	HQGVMVGMGQK	D	2 Oxidation (M)	0.00003003000.0			Ioannis_1.6933.6933.2 File:~Ioannis_1.raw~, NativeID:~controllerType=0 controllerNumber=1 scan=6933~
1		A0A2R8Y793	Actin, cytoplasmic 1 (Fragment) OS=Homo sapiens OX=9606 GN=ACTB PE=1 SV=1	1788	34405	68	68	13	13	8832	1330	1	0	0	677.817	1353.62	2	1353.62	0.0028	1	14.08	0.048	K	DSYVGDEAQSKR	G					Ioannis_1.7628.7628.2 File:~Ioannis_1.raw~, NativeID:~controllerType=0 controllerNumber=1 scan=7628~
1		A0A2R8Y793	Actin, cytoplasmic 1 (Fragment) OS=Homo sapiens OX=9606 GN=ACTB PE=1 SV=1	1788	34405	68	68	13	13	11981	12563	1	0	0	895.948	1789.88	2	1789.88	-0.0037	0	60.38	2.2e-06	K	SYELPDGQVITIGNER	F					Ioannis_1.26255.26255.2 File:~Ioannis_1.raw~, NativeID:~controllerType=0 controllerNumber=1 scan=26255~
1		A0A2R8Y793	Actin, cytoplasmic 1 (Fragment) OS=Homo sapiens OX=9606 GN=ACTB PE=1 SV=1	1788	34405	68	68	13	13	11983	12398	1	0	0	895.949	1789.88	2	1789.88	-0.001	0	94.33	1.4e-09	K	SYELPDGQVITIGNER	F					Ioannis_1.25838.25838.2 File:~Ioannis_1.raw~, NativeID:~controllerType=0 controllerNumber=1 scan=25838~
1		A0A2R8Y793	Actin, cytoplasmic 1 (Fragment) OS=Homo sapiens OX=9606 GN=ACTB PE=1 SV=1	1788	34405	68	68	13	13	11984	12263	1	0	0	597.635	1789.88	3	1789.88	-0.0007	0	44.56	6.6e-05	K	SYELPDGQVITIGNER	F					Ioannis_1.25539.25539.3 File:~Ioannis_1.raw~, NativeID:~controllerType=0 controllerNumber=1 scan=25539~
1		A0A2R8Y793	Actin, cytoplasmic 1 (Fragment) OS=Homo sapiens OX=9606 GN=ACTB PE=1 SV=1	1788	34405	68	68	13	13	11986	12300	1	0	0	895.949	1789.88	2	1789.88	-0.0002	0	100.09	4.1e-10	K	SYELPDGQVITIGNER	F					Ioannis_1.25629.25629.2 File:~Ioannis_1.raw~, NativeID:~controllerType=0 controllerNumber=1 scan=25629~
1		A0A2R8Y793	Actin, cytoplasmic 1 (Fragment) OS=Homo sapiens OX=9606 GN=ACTB PE=1 SV=1	1788	34405	68	68	13	13	11988	12205	1	0	0	895.95	1789.89	2	1789.88	0.0015	0	90.45	3.3e-09	K	SYELPDGQVITIGNER	F					Ioannis_1.25427.25427.2 File:~Ioannis_1.raw~, NativeID:~controllerType=0 controllerNumber=1 scan=25427~
1		A0A2R8Y793	Actin, cytoplasmic 1 (Fragment) OS=Homo sapiens OX=9606 GN=ACTB PE=1 SV=1	1788	34405	68	68	13	13	11991	11239	1	0	0	895.951	1789.89	2	1789.88	0.0025	0	31.45	0.0011	K	SYELPDGQVITIGNER	F					Ioannis_1.23467.23467.2 File:~Ioannis_1.raw~, NativeID:~controllerType=0 controllerNumber=1 scan=23467~
1		A0A2R8Y793	Actin, cytoplasmic 1 (Fragment) OS=Homo sapiens OX=9606 GN=ACTB PE=1 SV=1	1788	34405	68	68	13	13	11992	12108	1	0	0	895.951	1789.89	2	1789.88	0.0026	0	25.81	0.0038	K	SYELPDGQVITIGNER	F					Ioannis_1.25216.25216.2 File:~Ioannis_1.raw~, NativeID:~controllerType=0 controllerNumber=1 scan=25216~
1		A0A2R8Y793	Actin, cytoplasmic 1 (Fragment) OS=Homo sapiens OX=9606 GN=ACTB PE=1 SV=1	1788	34405	68	68	13	13	11993	12493	1	0	0	895.951	1789.89	2	1789.88	0.003	0	25.32	0.0042	K	SYELPDGQVITIGNER	F					Ioannis_1.26046.26046.2 File:~Ioannis_1.raw~, NativeID:~controllerType=0 controllerNumber=1 scan=26046~
1		A0A2R8Y793	Actin, cytoplasmic 1 (Fragment) OS=Homo sapiens OX=9606 GN=ACTB PE=1 SV=1	1788	34405	68	68	13	13	11994	11112	1	0	0	895.953	1789.89	2	1789.88	0.0059	0	28.15	0.0023	K	SYELPDGQVITIGNER	F					Ioannis_1.23205.23205.2 File:~Ioannis_1.raw~, NativeID:~controllerType=0 controllerNumber=1 scan=23205~
1		A0A2R8Y793	Actin, cytoplasmic 1 (Fragment) OS=Homo sapiens OX=9606 GN=ACTB PE=1 SV=1	1788	34405	68	68	13	13	12000	12889	1	0	0	896.443	1790.87	2	1790.87	0.002	0	72.57	1.6e-07	K	SYELPDGQVITIGNER	F	Deamidated (NQ)	0.0000000000000100.0			Ioannis_1.27077.27077.2 File:~Ioannis_1.raw~, NativeID:~controllerType=0 controllerNumber=1 scan=27077~
1		A0A2R8Y793	Actin, cytoplasmic 1 (Fragment) OS=Homo sapiens OX=9606 GN=ACTB PE=1 SV=1	1788	34405	68	68	13	13	12001	12799	1	0	0	896.443	1790.87	2	1790.87	0.0021	0	90.02	3.6e-09	K	SYELPDGQVITIGNER	F	Deamidated (NQ)	0.0000000000000100.0			Ioannis_1.26867.26867.2 File:~Ioannis_1.raw~, NativeID:~controllerType=0 controllerNumber=1 scan=26867~
1		A0A2R8Y793	Actin, cytoplasmic 1 (Fragment) OS=Homo sapiens OX=9606 GN=ACTB PE=1 SV=1	1788	34405	68	68	13	13	12004	12622	1	0	0	896.445	1790.88	2	1790.87	0.0073	0	74.9	9.5e-08	K	SYELPDGQVITIGNER	F	Deamidated (NQ)	0.0000000100000000.0			Ioannis_1.26443.26443.2 File:~Ioannis_1.raw~, NativeID:~controllerType=0 controllerNumber=1 scan=26443~
1		A0A2R8Y793	Actin, cytoplasmic 1 (Fragment) OS=Homo sapiens OX=9606 GN=ACTB PE=1 SV=1	1788	34405	68	68	13	13	12633	9050	1	0	1	652.026	1953.06	3	1953.06	-0.0002	0	35.61	0.0068	R	VAPEEHPVLLTEAPLNPK	A					Ioannis_1.19621.19621.3 File:~Ioannis_1.raw~, NativeID:~controllerType=0 controllerNumber=1 scan=19621~
1		A0A2R8Y793	Actin, cytoplasmic 1 (Fragment) OS=Homo sapiens OX=9606 GN=ACTB PE=1 SV=1	1788	34405	68	68	13	13	12634	9458	1	0	1	652.027	1953.06	3	1953.06	0.0007	0	49.65	0.00025	R	VAPEEHPVLLTEAPLNPK	A					Ioannis_1.20301.20301.3 File:~Ioannis_1.raw~, NativeID:~controllerType=0 controllerNumber=1 scan=20301~
1		A0A2R8Y793	Actin, cytoplasmic 1 (Fragment) OS=Homo sapiens OX=9606 GN=ACTB PE=1 SV=1	1788	34405	68	68	13	13	12636	9192	1	0	1	652.027	1953.06	3	1953.06	0.0017	0	32.92	0.012	R	VAPEEHPVLLTEAPLNPK	A					Ioannis_1.19852.19852.3 File:~Ioannis_1.raw~, NativeID:~controllerType=0 controllerNumber=1 scan=19852~
1		A0A2R8Y793	Actin, cytoplasmic 1 (Fragment) OS=Homo sapiens OX=9606 GN=ACTB PE=1 SV=1	1788	34405	68	68	13	13	12638	9894	1	0	1	652.027	1953.06	3	1953.06	0.0024	0	31.36	0.017	R	VAPEEHPVLLTEAPLNPK	A					Ioannis_1.21003.21003.3 File:~Ioannis_1.raw~, NativeID:~controllerType=0 controllerNumber=1 scan=21003~
1		A0A2R8Y793	Actin, cytoplasmic 1 (Fragment) OS=Homo sapiens OX=9606 GN=ACTB PE=1 SV=1	1788	34405	68	68	13	13	12639	9755	1	0	1	652.028	1953.06	3	1953.06	0.0035	0	58.13	3.5e-05	R	VAPEEHPVLLTEAPLNPK	A					Ioannis_1.20770.20770.3 File:~Ioannis_1.raw~, NativeID:~controllerType=0 controllerNumber=1 scan=20770~
1		A0A2R8Y793	Actin, cytoplasmic 1 (Fragment) OS=Homo sapiens OX=9606 GN=ACTB PE=1 SV=1	1788	34405	68	68	13	13	12641	9339	1	0	1	652.028	1953.06	3	1953.06	0.0044	0	43.61	0.00091	R	VAPEEHPVLLTEAPLNPK	A					Ioannis_1.20088.20088.3 File:~Ioannis_1.raw~, NativeID:~controllerType=0 controllerNumber=1 scan=20088~
1		A0A2R8Y793	Actin, cytoplasmic 1 (Fragment) OS=Homo sapiens OX=9606 GN=ACTB PE=1 SV=1	1788	34405	68	68	13	13	12642	9023	1	0	1	977.538	1953.06	2	1953.06	0.0048	0	42	0.00056	R	VAPEEHPVLLTEAPLNPK	A					Ioannis_1.19548.19548.2 File:~Ioannis_1.raw~, NativeID:~controllerType=0 controllerNumber=1 scan=19548~
1		A0A2R8Y793	Actin, cytoplasmic 1 (Fragment) OS=Homo sapiens OX=9606 GN=ACTB PE=1 SV=1	1788	34405	68	68	13	13	12643	9128	1	0	1	977.538	1953.06	2	1953.06	0.0049	0	24.68	0.011	R	VAPEEHPVLLTEAPLNPK	A					Ioannis_1.19760.19760.2 File:~Ioannis_1.raw~, NativeID:~controllerType=0 controllerNumber=1 scan=19760~
1		A0A2R8Y793	Actin, cytoplasmic 1 (Fragment) OS=Homo sapiens OX=9606 GN=ACTB PE=1 SV=1	1788	34405	68	68	13	13	13237	13174	1	0	1	1108.04	2214.07	2	2214.06	0.0025	0	81.83	2.1e-08	K	DLYANTVLSGGTTMYPGIADR	M					Ioannis_1.27868.27868.2 File:~Ioannis_1.raw~, NativeID:~controllerType=0 controllerNumber=1 scan=27868~
1		A0A2R8Y793	Actin, cytoplasmic 1 (Fragment) OS=Homo sapiens OX=9606 GN=ACTB PE=1 SV=1	1788	34405	68	68	13	13	13239	13095	1	0	1	1108.53	2215.05	2	2215.05	0.0034	0	52.3	1.2e-05	K	DLYANTVLSGGTTMYPGIADR	M	Deamidated (NQ)	0.000010000000000000000.0			Ioannis_1.27669.27669.2 File:~Ioannis_1.raw~, NativeID:~controllerType=0 controllerNumber=1 scan=27669~
1		A0A2R8Y793	Actin, cytoplasmic 1 (Fragment) OS=Homo sapiens OX=9606 GN=ACTB PE=1 SV=1	1788	34405	68	68	13	13	13259	12501	1	0	1	744.36	2230.06	3	2230.06	-0.0003	0	31.1	0.0012	K	DLYANTVLSGGTTMYPGIADR	M	Oxidation (M)	0.000000000000030000000.0			Ioannis_1.26066.26066.3 File:~Ioannis_1.raw~, NativeID:~controllerType=0 controllerNumber=1 scan=26066~
1		A0A2R8Y793	Actin, cytoplasmic 1 (Fragment) OS=Homo sapiens OX=9606 GN=ACTB PE=1 SV=1	1788	34405	68	68	13	13	13260	12404	1	0	1	744.36	2230.06	3	2230.06	0.0001	0	78.52	4.3e-08	K	DLYANTVLSGGTTMYPGIADR	M	Oxidation (M)	0.000000000000030000000.0			Ioannis_1.25856.25856.3 File:~Ioannis_1.raw~, NativeID:~controllerType=0 controllerNumber=1 scan=25856~
1		A0A2R8Y793	Actin, cytoplasmic 1 (Fragment) OS=Homo sapiens OX=9606 GN=ACTB PE=1 SV=1	1788	34405	68	68	13	13	13262	12360	1	0	1	1116.04	2230.06	2	2230.06	0.0006	0	49.63	2.2e-05	K	DLYANTVLSGGTTMYPGIADR	M	Oxidation (M)	0.000000000000030000000.0			Ioannis_1.25746.25746.2 File:~Ioannis_1.raw~, NativeID:~controllerType=0 controllerNumber=1 scan=25746~
1		A0A2R8Y793	Actin, cytoplasmic 1 (Fragment) OS=Homo sapiens OX=9606 GN=ACTB PE=1 SV=1	1788	34405	68	68	13	13	13263	12451	1	0	1	1116.04	2230.06	2	2230.06	0.0016	0	76.37	6.9e-08	K	DLYANTVLSGGTTMYPGIADR	M	Oxidation (M)	0.000000000000030000000.0			Ioannis_1.25950.25950.2 File:~Ioannis_1.raw~, NativeID:~controllerType=0 controllerNumber=1 scan=25950~
1		A0A2R8Y793	Actin, cytoplasmic 1 (Fragment) OS=Homo sapiens OX=9606 GN=ACTB PE=1 SV=1	1788	34405	68	68	13	13	13264	13172	1	0	1	1116.04	2230.06	2	2230.06	0.0031	0	27.29	0.0028	K	DLYANTVLSGGTTMYPGIADR	M	Oxidation (M)	0.000000000000030000000.0			Ioannis_1.27865.27865.2 File:~Ioannis_1.raw~, NativeID:~controllerType=0 controllerNumber=1 scan=27865~
1		A0A2R8Y793	Actin, cytoplasmic 1 (Fragment) OS=Homo sapiens OX=9606 GN=ACTB PE=1 SV=1	1788	34405	68	68	13	13	13266	12529	1	0	1	1116.04	2230.06	2	2230.06	0.0047	0	30.93	0.0013	K	DLYANTVLSGGTTMYPGIADR	M	Oxidation (M)	0.000000000000030000000.0			Ioannis_1.26164.26164.2 File:~Ioannis_1.raw~, NativeID:~controllerType=0 controllerNumber=1 scan=26164~
1		A0A2R8Y793	Actin, cytoplasmic 1 (Fragment) OS=Homo sapiens OX=9606 GN=ACTB PE=1 SV=1	1788	34405	68	68	13	13	13272	12262	1	0	1	1116.53	2231.04	2	2231.04	0.0008	0	41.69	0.00012	K	DLYANTVLSGGTTMYPGIADR	M	Deamidated (NQ); Oxidation (M)	0.000010000000030000000.0			Ioannis_1.25537.25537.2 File:~Ioannis_1.raw~, NativeID:~controllerType=0 controllerNumber=1 scan=25537~
1		A0A2R8Y793	Actin, cytoplasmic 1 (Fragment) OS=Homo sapiens OX=9606 GN=ACTB PE=1 SV=1	1788	34405	68	68	13	13	13273	12773	1	0	1	744.689	2231.04	3	2231.04	0.0026	0	21.15	0.01	K	DLYANTVLSGGTTMYPGIADR	M	Deamidated (NQ); Oxidation (M)	0.000010000000030000000.0			Ioannis_1.26798.26798.3 File:~Ioannis_1.raw~, NativeID:~controllerType=0 controllerNumber=1 scan=26798~
1		A0A2R8Y793	Actin, cytoplasmic 1 (Fragment) OS=Homo sapiens OX=9606 GN=ACTB PE=1 SV=1	1788	34405	68	68	13	13	13274	12768	1	0	1	1116.53	2231.05	2	2231.04	0.0033	0	30.84	0.0013	K	DLYANTVLSGGTTMYPGIADR	M	Deamidated (NQ); Oxidation (M)	0.000010000000030000000.0			Ioannis_1.26785.26785.2 File:~Ioannis_1.raw~, NativeID:~controllerType=0 controllerNumber=1 scan=26785~
1		A0A2R8Y793	Actin, cytoplasmic 1 (Fragment) OS=Homo sapiens OX=9606 GN=ACTB PE=1 SV=1	1788	34405	68	68	13	13	13438	11400	1	0	1	782.058	2343.15	3	2342.16	0.9951	1	17.01	0.025	R	KDLYANTVLSGGTTMYPGIADR	M					Ioannis_1.23769.23769.3 File:~Ioannis_1.raw~, NativeID:~controllerType=0 controllerNumber=1 scan=23769~
1		A0A2R8Y793	Actin, cytoplasmic 1 (Fragment) OS=Homo sapiens OX=9606 GN=ACTB PE=1 SV=1	1788	34405	68	68	13	13	13458	10342	1	0	1	787.057	2358.15	3	2358.15	-0.0029	1	26.74	0.0035	R	KDLYANTVLSGGTTMYPGIADR	M	Oxidation (M)	0.0000000000000030000000.0			Ioannis_1.21751.21751.3 File:~Ioannis_1.raw~, NativeID:~controllerType=0 controllerNumber=1 scan=21751~
1		A0A2R8Y793	Actin, cytoplasmic 1 (Fragment) OS=Homo sapiens OX=9606 GN=ACTB PE=1 SV=1	1788	34405	68	68	13	13	13461	10196	1	0	1	787.059	2358.15	3	2358.15	0.0021	1	109.26	9e-11	R	KDLYANTVLSGGTTMYPGIADR	M	Oxidation (M)	0.0000000000000030000000.0			Ioannis_1.21508.21508.3 File:~Ioannis_1.raw~, NativeID:~controllerType=0 controllerNumber=1 scan=21508~
1		A0A2R8Y793	Actin, cytoplasmic 1 (Fragment) OS=Homo sapiens OX=9606 GN=ACTB PE=1 SV=1	1788	34405	68	68	13	13	13846	12303	1	0	1	800.658	3198.6	4	3198.6	0.0003	0	53.78	9.1e-06	R	TTGIVMDSGDGVTHTVPIYEGYALPHAILR	L	Oxidation (M)	0.000003000000000000000000000000.0			Ioannis_1.25637.25637.4 File:~Ioannis_1.raw~, NativeID:~controllerType=0 controllerNumber=1 scan=25637~
1		A0A2R8Y793	Actin, cytoplasmic 1 (Fragment) OS=Homo sapiens OX=9606 GN=ACTB PE=1 SV=1	1788	34405	68	68	13	13	13849	12114	1	0	1	800.659	3198.61	4	3198.6	0.0048	0	44.85	6.2e-05	R	TTGIVMDSGDGVTHTVPIYEGYALPHAILR	L	Oxidation (M)	0.000003000000000000000000000000.0			Ioannis_1.25225.25225.4 File:~Ioannis_1.raw~, NativeID:~controllerType=0 controllerNumber=1 scan=25225~
1		A0A2R8Y793	Actin, cytoplasmic 1 (Fragment) OS=Homo sapiens OX=9606 GN=ACTB PE=1 SV=1	1788	34405	68	68	13	13	13850	12210	1	0	1	800.659	3198.61	4	3198.6	0.0059	0	47.39	3.6e-05	R	TTGIVMDSGDGVTHTVPIYEGYALPHAILR	L	Oxidation (M)	0.000003000000000000000000000000.0			Ioannis_1.25437.25437.4 File:~Ioannis_1.raw~, NativeID:~controllerType=0 controllerNumber=1 scan=25437~
1		P63267-2	Isoform 2 of Actin, gamma-enteric smooth muscle OS=Homo sapiens OX=9606 GN=ACTG2	1165	37459	47	47	7	7	963	3320	1	0	0	398.239	794.463	2	794.465	-0.0022	0	44.45	0.00034	K	IIAPPER	K					Ioannis_1.10931.10931.2 File:~Ioannis_1.raw~, NativeID:~controllerType=0 controllerNumber=1 scan=10931~
1		P63267-2	Isoform 2 of Actin, gamma-enteric smooth muscle OS=Homo sapiens OX=9606 GN=ACTG2	1165	37459	47	47	7	7	965	2851	1	0	0	398.24	794.465	2	794.465	-0.0004	0	38.95	0.0009	K	IIAPPER	K					Ioannis_1.10217.10217.2 File:~Ioannis_1.raw~, NativeID:~controllerType=0 controllerNumber=1 scan=10217~
1		P63267-2	Isoform 2 of Actin, gamma-enteric smooth muscle OS=Homo sapiens OX=9606 GN=ACTG2	1165	37459	47	47	7	7	966	3473	1	0	0	398.24	794.465	2	794.465	-0.0004	0	44.23	0.00027	K	IIAPPER	K					Ioannis_1.11169.11169.2 File:~Ioannis_1.raw~, NativeID:~controllerType=0 controllerNumber=1 scan=11169~
1		P63267-2	Isoform 2 of Actin, gamma-enteric smooth muscle OS=Homo sapiens OX=9606 GN=ACTG2	1165	37459	47	47	7	7	967	2724	1	0	0	398.24	794.465	2	794.465	-0.0004	0	40.34	0.00066	K	IIAPPER	K					Ioannis_1.9995.9995.2 File:~Ioannis_1.raw~, NativeID:~controllerType=0 controllerNumber=1 scan=9995~
1		P63267-2	Isoform 2 of Actin, gamma-enteric smooth muscle OS=Homo sapiens OX=9606 GN=ACTG2	1165	37459	47	47	7	7	968	3005	1	0	0	398.24	794.465	2	794.465	0.0002	0	42.25	0.00043	K	IIAPPER	K					Ioannis_1.10453.10453.2 File:~Ioannis_1.raw~, NativeID:~controllerType=0 controllerNumber=1 scan=10453~
1		P63267-2	Isoform 2 of Actin, gamma-enteric smooth muscle OS=Homo sapiens OX=9606 GN=ACTG2	1165	37459	47	47	7	7	969	3161	1	0	0	398.24	794.465	2	794.465	0.0002	0	46.32	0.00017	K	IIAPPER	K					Ioannis_1.10690.10690.2 File:~Ioannis_1.raw~, NativeID:~controllerType=0 controllerNumber=1 scan=10690~
1		P63267-2	Isoform 2 of Actin, gamma-enteric smooth muscle OS=Homo sapiens OX=9606 GN=ACTG2	1165	37459	47	47	7	7	2469	1021	1	0	0	462.286	922.558	2	922.56	-0.0015	1	30.72	0.0035	K	IIAPPERK	Y					Ioannis_1.7026.7026.2 File:~Ioannis_1.raw~, NativeID:~controllerType=0 controllerNumber=1 scan=7026~
1		P63267-2	Isoform 2 of Actin, gamma-enteric smooth muscle OS=Homo sapiens OX=9606 GN=ACTG2	1165	37459	47	47	7	7	2471	1127	1	0	0	462.288	922.561	2	922.56	0.0011	1	13.9	0.05	K	IIAPPERK	Y					Ioannis_1.7234.7234.2 File:~Ioannis_1.raw~, NativeID:~controllerType=0 controllerNumber=1 scan=7234~
1		P63267-2	Isoform 2 of Actin, gamma-enteric smooth muscle OS=Homo sapiens OX=9606 GN=ACTG2	1165	37459	47	47	7	7	3251	3155	1	0	0	488.728	975.441	2	975.441	0.0001	0	43.1	9.1e-05	K	AGFAGDDAPR	A					Ioannis_1.10679.10679.2 File:~Ioannis_1.raw~, NativeID:~controllerType=0 controllerNumber=1 scan=10679~
1		P63267-2	Isoform 2 of Actin, gamma-enteric smooth muscle OS=Homo sapiens OX=9606 GN=ACTG2	1165	37459	47	47	7	7	3252	2998	1	0	0	488.728	975.441	2	975.441	0.0001	0	52.95	1.1e-05	K	AGFAGDDAPR	A					Ioannis_1.10442.10442.2 File:~Ioannis_1.raw~, NativeID:~controllerType=0 controllerNumber=1 scan=10442~
1		P63267-2	Isoform 2 of Actin, gamma-enteric smooth muscle OS=Homo sapiens OX=9606 GN=ACTG2	1165	37459	47	47	7	7	3253	3314	1	0	0	488.728	975.441	2	975.441	0.0003	0	17.67	0.022	K	AGFAGDDAPR	A					Ioannis_1.10922.10922.2 File:~Ioannis_1.raw~, NativeID:~controllerType=0 controllerNumber=1 scan=10922~
1		P63267-2	Isoform 2 of Actin, gamma-enteric smooth muscle OS=Homo sapiens OX=9606 GN=ACTG2	1165	37459	47	47	7	7	3255	2578	1	0	0	488.728	975.442	2	975.441	0.0007	0	19.76	0.014	K	AGFAGDDAPR	A					Ioannis_1.9760.9760.2 File:~Ioannis_1.raw~, NativeID:~controllerType=0 controllerNumber=1 scan=9760~
1		P63267-2	Isoform 2 of Actin, gamma-enteric smooth muscle OS=Homo sapiens OX=9606 GN=ACTG2	1165	37459	47	47	7	7	3256	2843	1	0	0	488.728	975.442	2	975.441	0.0007	0	58.96	3e-06	K	AGFAGDDAPR	A					Ioannis_1.10206.10206.2 File:~Ioannis_1.raw~, NativeID:~controllerType=0 controllerNumber=1 scan=10206~
1		P63267-2	Isoform 2 of Actin, gamma-enteric smooth muscle OS=Homo sapiens OX=9606 GN=ACTG2	1165	37459	47	47	7	7	3784	12407	1	0	0	507.744	1013.47	2	1013.47	0.0003	0	35.38	0.0091	R	DLTDYLMK	I	Oxidation (M)	0.00000030.0			Ioannis_1.25868.25868.2 File:~Ioannis_1.raw~, NativeID:~controllerType=0 controllerNumber=1 scan=25868~
1		P63267-2	Isoform 2 of Actin, gamma-enteric smooth muscle OS=Homo sapiens OX=9606 GN=ACTG2	1165	37459	47	47	7	7	3790	10756	1	0	0	507.745	1013.47	2	1013.47	0.0005	0	42.94	0.0019	R	DLTDYLMK	I	Oxidation (M)	0.00000030.0			Ioannis_1.22489.22489.2 File:~Ioannis_1.raw~, NativeID:~controllerType=0 controllerNumber=1 scan=22489~
1		P63267-2	Isoform 2 of Actin, gamma-enteric smooth muscle OS=Homo sapiens OX=9606 GN=ACTG2	1165	37459	47	47	7	7	3793	10869	1	0	0	507.745	1013.47	2	1013.47	0.0008	0	46.5	0.00081	R	DLTDYLMK	I	Oxidation (M)	0.00000030.0			Ioannis_1.22709.22709.2 File:~Ioannis_1.raw~, NativeID:~controllerType=0 controllerNumber=1 scan=22709~
1		P63267-2	Isoform 2 of Actin, gamma-enteric smooth muscle OS=Homo sapiens OX=9606 GN=ACTG2	1165	37459	47	47	7	7	3796	10612	1	0	0	507.745	1013.48	2	1013.47	0.0013	0	36.06	0.0077	R	DLTDYLMK	I	Oxidation (M)	0.00000030.0			Ioannis_1.22256.22256.2 File:~Ioannis_1.raw~, NativeID:~controllerType=0 controllerNumber=1 scan=22256~
1		P63267-2	Isoform 2 of Actin, gamma-enteric smooth muscle OS=Homo sapiens OX=9606 GN=ACTG2	1165	37459	47	47	7	7	6130	7191	1	0	0	581.313	1160.61	2	1160.61	-0.0002	0	34.26	0.00061	K	EITALAPSTMK	I					Ioannis_1.16764.16764.2 File:~Ioannis_1.raw~, NativeID:~controllerType=0 controllerNumber=1 scan=16764~
1		P63267-2	Isoform 2 of Actin, gamma-enteric smooth muscle OS=Homo sapiens OX=9606 GN=ACTG2	1165	37459	47	47	7	7	6132	7025	1	0	0	581.313	1160.61	2	1160.61	0.0006	0	46.58	0.00017	K	EITALAPSTMK	I					Ioannis_1.16517.16517.2 File:~Ioannis_1.raw~, NativeID:~controllerType=0 controllerNumber=1 scan=16517~
1		P63267-2	Isoform 2 of Actin, gamma-enteric smooth muscle OS=Homo sapiens OX=9606 GN=ACTG2	1165	37459	47	47	7	7	6340	5695	1	0	0	589.31	1176.61	2	1176.61	-0.0004	0	35.12	0.00051	K	EITALAPSTMK	I	Oxidation (M)	0.00000000030.0			Ioannis_1.14552.14552.2 File:~Ioannis_1.raw~, NativeID:~controllerType=0 controllerNumber=1 scan=14552~
1		P63267-2	Isoform 2 of Actin, gamma-enteric smooth muscle OS=Homo sapiens OX=9606 GN=ACTG2	1165	37459	47	47	7	7	6341	5527	1	0	0	589.31	1176.61	2	1176.61	-0.0002	0	19.58	0.015	K	EITALAPSTMK	I	Oxidation (M)	0.00000000030.0			Ioannis_1.14306.14306.2 File:~Ioannis_1.raw~, NativeID:~controllerType=0 controllerNumber=1 scan=14306~
1		P63267-2	Isoform 2 of Actin, gamma-enteric smooth muscle OS=Homo sapiens OX=9606 GN=ACTG2	1165	37459	47	47	7	7	6342	7178	1	0	0	589.31	1176.61	2	1176.61	-0.0002	0	26.72	0.0031	K	EITALAPSTMK	I	Oxidation (M)	0.00000000030.0			Ioannis_1.16741.16741.2 File:~Ioannis_1.raw~, NativeID:~controllerType=0 controllerNumber=1 scan=16741~
1		P63267-2	Isoform 2 of Actin, gamma-enteric smooth muscle OS=Homo sapiens OX=9606 GN=ACTG2	1165	37459	47	47	7	7	6343	4725	1	0	0	589.31	1176.61	2	1176.61	-0.0001	0	45.21	5.8e-05	K	EITALAPSTMK	I	Oxidation (M)	0.00000000030.0			Ioannis_1.13095.13095.2 File:~Ioannis_1.raw~, NativeID:~controllerType=0 controllerNumber=1 scan=13095~
1		P63267-2	Isoform 2 of Actin, gamma-enteric smooth muscle OS=Homo sapiens OX=9606 GN=ACTG2	1165	37459	47	47	7	7	6344	7010	1	0	0	589.31	1176.61	2	1176.61	0.0002	0	27.12	0.0029	K	EITALAPSTMK	I	Oxidation (M)	0.00000000030.0			Ioannis_1.16492.16492.2 File:~Ioannis_1.raw~, NativeID:~controllerType=0 controllerNumber=1 scan=16492~
1		P63267-2	Isoform 2 of Actin, gamma-enteric smooth muscle OS=Homo sapiens OX=9606 GN=ACTG2	1165	37459	47	47	7	7	6345	5864	1	0	0	589.31	1176.61	2	1176.61	0.0003	0	21.39	0.0099	K	EITALAPSTMK	I	Oxidation (M)	0.00000000030.0			Ioannis_1.14800.14800.2 File:~Ioannis_1.raw~, NativeID:~controllerType=0 controllerNumber=1 scan=14800~
1		P63267-2	Isoform 2 of Actin, gamma-enteric smooth muscle OS=Homo sapiens OX=9606 GN=ACTG2	1165	37459	47	47	7	7	6346	4898	1	0	0	589.311	1176.61	2	1176.61	0.0005	0	53	1.1e-05	K	EITALAPSTMK	I	Oxidation (M)	0.00000000030.0			Ioannis_1.13345.13345.2 File:~Ioannis_1.raw~, NativeID:~controllerType=0 controllerNumber=1 scan=13345~
1		P63267-2	Isoform 2 of Actin, gamma-enteric smooth muscle OS=Homo sapiens OX=9606 GN=ACTG2	1165	37459	47	47	7	7	6347	5387	1	0	0	589.311	1176.61	2	1176.61	0.0007	0	22.95	0.007	K	EITALAPSTMK	I	Oxidation (M)	0.00000000030.0			Ioannis_1.14075.14075.2 File:~Ioannis_1.raw~, NativeID:~controllerType=0 controllerNumber=1 scan=14075~
1		P63267-2	Isoform 2 of Actin, gamma-enteric smooth muscle OS=Homo sapiens OX=9606 GN=ACTG2	1165	37459	47	47	7	7	6348	5219	1	0	0	589.311	1176.61	2	1176.61	0.0007	0	22.58	0.0076	K	EITALAPSTMK	I	Oxidation (M)	0.00000000030.0			Ioannis_1.13827.13827.2 File:~Ioannis_1.raw~, NativeID:~controllerType=0 controllerNumber=1 scan=13827~
1		P63267-2	Isoform 2 of Actin, gamma-enteric smooth muscle OS=Homo sapiens OX=9606 GN=ACTG2	1165	37459	47	47	7	7	6349	6195	1	0	0	589.311	1176.61	2	1176.61	0.0008	0	36.8	0.00035	K	EITALAPSTMK	I	Oxidation (M)	0.00000000030.0			Ioannis_1.15290.15290.2 File:~Ioannis_1.raw~, NativeID:~controllerType=0 controllerNumber=1 scan=15290~
1		P63267-2	Isoform 2 of Actin, gamma-enteric smooth muscle OS=Homo sapiens OX=9606 GN=ACTG2	1165	37459	47	47	7	7	6350	5054	1	0	0	589.311	1176.61	2	1176.61	0.0015	0	36.45	0.00038	K	EITALAPSTMK	I	Oxidation (M)	0.00000000030.0			Ioannis_1.13583.13583.2 File:~Ioannis_1.raw~, NativeID:~controllerType=0 controllerNumber=1 scan=13583~
1		P63267-2	Isoform 2 of Actin, gamma-enteric smooth muscle OS=Homo sapiens OX=9606 GN=ACTG2	1165	37459	47	47	7	7	6351	6019	1	0	0	589.311	1176.61	2	1176.61	0.0016	0	24.57	0.005	K	EITALAPSTMK	I	Oxidation (M)	0.00000000030.0			Ioannis_1.15039.15039.2 File:~Ioannis_1.raw~, NativeID:~controllerType=0 controllerNumber=1 scan=15039~
1		P63267-2	Isoform 2 of Actin, gamma-enteric smooth muscle OS=Homo sapiens OX=9606 GN=ACTG2	1165	37459	47	47	7	7	6658	7636	1	0	0	400.24	1197.7	3	1197.7	-0.0002	0	30.1	0.0015	R	AVFPSIVGRPR	H					Ioannis_1.17441.17441.3 File:~Ioannis_1.raw~, NativeID:~controllerType=0 controllerNumber=1 scan=17441~
1		P63267-2	Isoform 2 of Actin, gamma-enteric smooth muscle OS=Homo sapiens OX=9606 GN=ACTG2	1165	37459	47	47	7	7	6659	7480	1	0	0	400.24	1197.7	3	1197.7	0.0003	0	33.32	0.00088	R	AVFPSIVGRPR	H					Ioannis_1.17201.17201.3 File:~Ioannis_1.raw~, NativeID:~controllerType=0 controllerNumber=1 scan=17201~
1		P63267-2	Isoform 2 of Actin, gamma-enteric smooth muscle OS=Homo sapiens OX=9606 GN=ACTG2	1165	37459	47	47	7	7	6660	7613	1	0	0	599.856	1197.7	2	1197.7	0.0003	0	14.22	0.046	R	AVFPSIVGRPR	H					Ioannis_1.17404.17404.2 File:~Ioannis_1.raw~, NativeID:~controllerType=0 controllerNumber=1 scan=17404~
1		P63267-2	Isoform 2 of Actin, gamma-enteric smooth muscle OS=Homo sapiens OX=9606 GN=ACTG2	1165	37459	47	47	7	7	6661	7874	1	0	0	400.24	1197.7	3	1197.7	0.001	0	29.4	0.0017	R	AVFPSIVGRPR	H					Ioannis_1.17792.17792.3 File:~Ioannis_1.raw~, NativeID:~controllerType=0 controllerNumber=1 scan=17792~
1		P63267-2	Isoform 2 of Actin, gamma-enteric smooth muscle OS=Homo sapiens OX=9606 GN=ACTG2	1165	37459	47	47	7	7	11981	12563	1	0	0	895.948	1789.88	2	1789.88	-0.0037	0	60.38	2.2e-06	K	SYELPDGQVITIGNER	F					Ioannis_1.26255.26255.2 File:~Ioannis_1.raw~, NativeID:~controllerType=0 controllerNumber=1 scan=26255~
1		P63267-2	Isoform 2 of Actin, gamma-enteric smooth muscle OS=Homo sapiens OX=9606 GN=ACTG2	1165	37459	47	47	7	7	11983	12398	1	0	0	895.949	1789.88	2	1789.88	-0.001	0	94.33	1.4e-09	K	SYELPDGQVITIGNER	F					Ioannis_1.25838.25838.2 File:~Ioannis_1.raw~, NativeID:~controllerType=0 controllerNumber=1 scan=25838~
1		P63267-2	Isoform 2 of Actin, gamma-enteric smooth muscle OS=Homo sapiens OX=9606 GN=ACTG2	1165	37459	47	47	7	7	11984	12263	1	0	0	597.635	1789.88	3	1789.88	-0.0007	0	44.56	6.6e-05	K	SYELPDGQVITIGNER	F					Ioannis_1.25539.25539.3 File:~Ioannis_1.raw~, NativeID:~controllerType=0 controllerNumber=1 scan=25539~
1		P63267-2	Isoform 2 of Actin, gamma-enteric smooth muscle OS=Homo sapiens OX=9606 GN=ACTG2	1165	37459	47	47	7	7	11986	12300	1	0	0	895.949	1789.88	2	1789.88	-0.0002	0	100.09	4.1e-10	K	SYELPDGQVITIGNER	F					Ioannis_1.25629.25629.2 File:~Ioannis_1.raw~, NativeID:~controllerType=0 controllerNumber=1 scan=25629~
1		P63267-2	Isoform 2 of Actin, gamma-enteric smooth muscle OS=Homo sapiens OX=9606 GN=ACTG2	1165	37459	47	47	7	7	11988	12205	1	0	0	895.95	1789.89	2	1789.88	0.0015	0	90.45	3.3e-09	K	SYELPDGQVITIGNER	F					Ioannis_1.25427.25427.2 File:~Ioannis_1.raw~, NativeID:~controllerType=0 controllerNumber=1 scan=25427~
1		P63267-2	Isoform 2 of Actin, gamma-enteric smooth muscle OS=Homo sapiens OX=9606 GN=ACTG2	1165	37459	47	47	7	7	11991	11239	1	0	0	895.951	1789.89	2	1789.88	0.0025	0	31.45	0.0011	K	SYELPDGQVITIGNER	F					Ioannis_1.23467.23467.2 File:~Ioannis_1.raw~, NativeID:~controllerType=0 controllerNumber=1 scan=23467~
1		P63267-2	Isoform 2 of Actin, gamma-enteric smooth muscle OS=Homo sapiens OX=9606 GN=ACTG2	1165	37459	47	47	7	7	11992	12108	1	0	0	895.951	1789.89	2	1789.88	0.0026	0	25.81	0.0038	K	SYELPDGQVITIGNER	F					Ioannis_1.25216.25216.2 File:~Ioannis_1.raw~, NativeID:~controllerType=0 controllerNumber=1 scan=25216~
1		P63267-2	Isoform 2 of Actin, gamma-enteric smooth muscle OS=Homo sapiens OX=9606 GN=ACTG2	1165	37459	47	47	7	7	11993	12493	1	0	0	895.951	1789.89	2	1789.88	0.003	0	25.32	0.0042	K	SYELPDGQVITIGNER	F					Ioannis_1.26046.26046.2 File:~Ioannis_1.raw~, NativeID:~controllerType=0 controllerNumber=1 scan=26046~
1		P63267-2	Isoform 2 of Actin, gamma-enteric smooth muscle OS=Homo sapiens OX=9606 GN=ACTG2	1165	37459	47	47	7	7	11994	11112	1	0	0	895.953	1789.89	2	1789.88	0.0059	0	28.15	0.0023	K	SYELPDGQVITIGNER	F					Ioannis_1.23205.23205.2 File:~Ioannis_1.raw~, NativeID:~controllerType=0 controllerNumber=1 scan=23205~
1		P63267-2	Isoform 2 of Actin, gamma-enteric smooth muscle OS=Homo sapiens OX=9606 GN=ACTG2	1165	37459	47	47	7	7	12000	12889	1	0	0	896.443	1790.87	2	1790.87	0.002	0	72.57	1.6e-07	K	SYELPDGQVITIGNER	F	Deamidated (NQ)	0.0000000000000100.0			Ioannis_1.27077.27077.2 File:~Ioannis_1.raw~, NativeID:~controllerType=0 controllerNumber=1 scan=27077~
1		P63267-2	Isoform 2 of Actin, gamma-enteric smooth muscle OS=Homo sapiens OX=9606 GN=ACTG2	1165	37459	47	47	7	7	12001	12799	1	0	0	896.443	1790.87	2	1790.87	0.0021	0	90.02	3.6e-09	K	SYELPDGQVITIGNER	F	Deamidated (NQ)	0.0000000000000100.0			Ioannis_1.26867.26867.2 File:~Ioannis_1.raw~, NativeID:~controllerType=0 controllerNumber=1 scan=26867~
1		P63267-2	Isoform 2 of Actin, gamma-enteric smooth muscle OS=Homo sapiens OX=9606 GN=ACTG2	1165	37459	47	47	7	7	12004	12622	1	0	0	896.445	1790.88	2	1790.87	0.0073	0	74.9	9.5e-08	K	SYELPDGQVITIGNER	F	Deamidated (NQ)	0.0000000100000000.0			Ioannis_1.26443.26443.2 File:~Ioannis_1.raw~, NativeID:~controllerType=0 controllerNumber=1 scan=26443~
1		A5A3E0	POTE ankyrin domain family member F OS=Homo sapiens OX=9606 GN=POTEF PE=1 SV=2	1085	123020	35	35	6	6	1021	4133	1	0	0	400.771	799.528	2	799.528	-0.0001	1	33.32	0.0043	K	RGILTLK	Y					Ioannis_1.12176.12176.2 File:~Ioannis_1.raw~, NativeID:~controllerType=0 controllerNumber=1 scan=12176~
1		A5A3E0	POTE ankyrin domain family member F OS=Homo sapiens OX=9606 GN=POTEF PE=1 SV=2	1085	123020	35	35	6	6	3251	3155	1	0	0	488.728	975.441	2	975.441	0.0001	0	43.1	9.1e-05	K	AGFAGDDAPR	A					Ioannis_1.10679.10679.2 File:~Ioannis_1.raw~, NativeID:~controllerType=0 controllerNumber=1 scan=10679~
1		A5A3E0	POTE ankyrin domain family member F OS=Homo sapiens OX=9606 GN=POTEF PE=1 SV=2	1085	123020	35	35	6	6	3252	2998	1	0	0	488.728	975.441	2	975.441	0.0001	0	52.95	1.1e-05	K	AGFAGDDAPR	A					Ioannis_1.10442.10442.2 File:~Ioannis_1.raw~, NativeID:~controllerType=0 controllerNumber=1 scan=10442~
1		A5A3E0	POTE ankyrin domain family member F OS=Homo sapiens OX=9606 GN=POTEF PE=1 SV=2	1085	123020	35	35	6	6	3253	3314	1	0	0	488.728	975.441	2	975.441	0.0003	0	17.67	0.022	K	AGFAGDDAPR	A					Ioannis_1.10922.10922.2 File:~Ioannis_1.raw~, NativeID:~controllerType=0 controllerNumber=1 scan=10922~
1		A5A3E0	POTE ankyrin domain family member F OS=Homo sapiens OX=9606 GN=POTEF PE=1 SV=2	1085	123020	35	35	6	6	3255	2578	1	0	0	488.728	975.442	2	975.441	0.0007	0	19.76	0.014	K	AGFAGDDAPR	A					Ioannis_1.9760.9760.2 File:~Ioannis_1.raw~, NativeID:~controllerType=0 controllerNumber=1 scan=9760~
1		A5A3E0	POTE ankyrin domain family member F OS=Homo sapiens OX=9606 GN=POTEF PE=1 SV=2	1085	123020	35	35	6	6	3256	2843	1	0	0	488.728	975.442	2	975.441	0.0007	0	58.96	3e-06	K	AGFAGDDAPR	A					Ioannis_1.10206.10206.2 File:~Ioannis_1.raw~, NativeID:~controllerType=0 controllerNumber=1 scan=10206~
1		A5A3E0	POTE ankyrin domain family member F OS=Homo sapiens OX=9606 GN=POTEF PE=1 SV=2	1085	123020	35	35	6	6	6658	7636	1	0	0	400.24	1197.7	3	1197.7	-0.0002	0	30.1	0.0015	R	AVFPSIVGRPR	Q					Ioannis_1.17441.17441.3 File:~Ioannis_1.raw~, NativeID:~controllerType=0 controllerNumber=1 scan=17441~
1		A5A3E0	POTE ankyrin domain family member F OS=Homo sapiens OX=9606 GN=POTEF PE=1 SV=2	1085	123020	35	35	6	6	6659	7480	1	0	0	400.24	1197.7	3	1197.7	0.0003	0	33.32	0.00088	R	AVFPSIVGRPR	Q					Ioannis_1.17201.17201.3 File:~Ioannis_1.raw~, NativeID:~controllerType=0 controllerNumber=1 scan=17201~
1		A5A3E0	POTE ankyrin domain family member F OS=Homo sapiens OX=9606 GN=POTEF PE=1 SV=2	1085	123020	35	35	6	6	6660	7613	1	0	0	599.856	1197.7	2	1197.7	0.0003	0	14.22	0.046	R	AVFPSIVGRPR	Q					Ioannis_1.17404.17404.2 File:~Ioannis_1.raw~, NativeID:~controllerType=0 controllerNumber=1 scan=17404~
1		A5A3E0	POTE ankyrin domain family member F OS=Homo sapiens OX=9606 GN=POTEF PE=1 SV=2	1085	123020	35	35	6	6	6661	7874	1	0	0	400.24	1197.7	3	1197.7	0.001	0	29.4	0.0017	R	AVFPSIVGRPR	Q					Ioannis_1.17792.17792.3 File:~Ioannis_1.raw~, NativeID:~controllerType=0 controllerNumber=1 scan=17792~
1		A5A3E0	POTE ankyrin domain family member F OS=Homo sapiens OX=9606 GN=POTEF PE=1 SV=2	1085	123020	35	35	6	6	10181	7362	1	0	0	750.341	1498.67	2	1498.67	-0.0021	0	27.87	0.0024	K	QEYDESGPSIVHR	K	Gln->pyro-Glu (N-term Q)	2.0000000000000.0			Ioannis_1.17019.17019.2 File:~Ioannis_1.raw~, NativeID:~controllerType=0 controllerNumber=1 scan=17019~
1		A5A3E0	POTE ankyrin domain family member F OS=Homo sapiens OX=9606 GN=POTEF PE=1 SV=2	1085	123020	35	35	6	6	10183	7193	1	0	0	750.341	1498.67	2	1498.67	-0.0018	0	48.81	2.6e-05	K	QEYDESGPSIVHR	K	Gln->pyro-Glu (N-term Q)	2.0000000000000.0			Ioannis_1.16767.16767.2 File:~Ioannis_1.raw~, NativeID:~controllerType=0 controllerNumber=1 scan=16767~
1		A5A3E0	POTE ankyrin domain family member F OS=Homo sapiens OX=9606 GN=POTEF PE=1 SV=2	1085	123020	35	35	6	6	10184	6026	1	0	0	750.342	1498.67	2	1498.67	0.0007	0	22.57	0.0076	K	QEYDESGPSIVHR	K	Gln->pyro-Glu (N-term Q)	2.0000000000000.0			Ioannis_1.15047.15047.2 File:~Ioannis_1.raw~, NativeID:~controllerType=0 controllerNumber=1 scan=15047~
1		A5A3E0	POTE ankyrin domain family member F OS=Homo sapiens OX=9606 GN=POTEF PE=1 SV=2	1085	123020	35	35	6	6	10185	7028	1	0	0	750.342	1498.67	2	1498.67	0.0008	0	74.28	1.1e-07	K	QEYDESGPSIVHR	K	Gln->pyro-Glu (N-term Q)	2.0000000000000.0			Ioannis_1.16521.16521.2 File:~Ioannis_1.raw~, NativeID:~controllerType=0 controllerNumber=1 scan=16521~
1		A5A3E0	POTE ankyrin domain family member F OS=Homo sapiens OX=9606 GN=POTEF PE=1 SV=2	1085	123020	35	35	6	6	10186	6856	1	0	0	750.343	1498.67	2	1498.67	0.0022	0	21.62	0.0094	K	QEYDESGPSIVHR	K	Gln->pyro-Glu (N-term Q)	2.0000000000000.0			Ioannis_1.16271.16271.2 File:~Ioannis_1.raw~, NativeID:~controllerType=0 controllerNumber=1 scan=16271~
1		A5A3E0	POTE ankyrin domain family member F OS=Homo sapiens OX=9606 GN=POTEF PE=1 SV=2	1085	123020	35	35	6	6	10338	4391	1	0	0	506.239	1515.69	3	1515.7	-0.001	0	51.73	1.4e-05	K	QEYDESGPSIVHR	K					Ioannis_1.12564.12564.3 File:~Ioannis_1.raw~, NativeID:~controllerType=0 controllerNumber=1 scan=12564~
1		A5A3E0	POTE ankyrin domain family member F OS=Homo sapiens OX=9606 GN=POTEF PE=1 SV=2	1085	123020	35	35	6	6	10339	4234	1	0	0	506.239	1515.7	3	1515.7	0.0003	0	54.33	8e-06	K	QEYDESGPSIVHR	K					Ioannis_1.12321.12321.3 File:~Ioannis_1.raw~, NativeID:~controllerType=0 controllerNumber=1 scan=12321~
1		A5A3E0	POTE ankyrin domain family member F OS=Homo sapiens OX=9606 GN=POTEF PE=1 SV=2	1085	123020	35	35	6	6	10340	4082	1	0	0	506.239	1515.7	3	1515.7	0.0006	0	63.5	1.1e-06	K	QEYDESGPSIVHR	K					Ioannis_1.12083.12083.3 File:~Ioannis_1.raw~, NativeID:~controllerType=0 controllerNumber=1 scan=12083~
1		A5A3E0	POTE ankyrin domain family member F OS=Homo sapiens OX=9606 GN=POTEF PE=1 SV=2	1085	123020	35	35	6	6	10342	4241	1	0	0	758.855	1515.7	2	1515.7	0.0009	0	49.06	2.5e-05	K	QEYDESGPSIVHR	K					Ioannis_1.12332.12332.2 File:~Ioannis_1.raw~, NativeID:~controllerType=0 controllerNumber=1 scan=12332~
1		A5A3E0	POTE ankyrin domain family member F OS=Homo sapiens OX=9606 GN=POTEF PE=1 SV=2	1085	123020	35	35	6	6	10343	4094	1	0	0	758.856	1515.7	2	1515.7	0.0021	0	40.66	0.00015	K	QEYDESGPSIVHR	K					Ioannis_1.12099.12099.2 File:~Ioannis_1.raw~, NativeID:~controllerType=0 controllerNumber=1 scan=12099~
1		A5A3E0	POTE ankyrin domain family member F OS=Homo sapiens OX=9606 GN=POTEF PE=1 SV=2	1085	123020	35	35	6	6	10344	4984	1	0	0	506.24	1515.7	3	1515.7	0.0035	0	20.56	0.012	K	QEYDESGPSIVHR	K					Ioannis_1.13471.13471.3 File:~Ioannis_1.raw~, NativeID:~controllerType=0 controllerNumber=1 scan=13471~
1		A5A3E0	POTE ankyrin domain family member F OS=Homo sapiens OX=9606 GN=POTEF PE=1 SV=2	1085	123020	35	35	6	6	11111	4427	1	0	0	543.262	1626.76	3	1626.76	0.0007	1	50.31	1.9e-05	K	QEYDESGPSIVHRK	C	Gln->pyro-Glu (N-term Q)	2.00000000000000.0			Ioannis_1.12617.12617.3 File:~Ioannis_1.raw~, NativeID:~controllerType=0 controllerNumber=1 scan=12617~
1		A5A3E0	POTE ankyrin domain family member F OS=Homo sapiens OX=9606 GN=POTEF PE=1 SV=2	1085	123020	35	35	6	6	11215	2295	1	0	0	411.954	1643.79	4	1643.79	-0.0022	1	17.92	0.021	K	QEYDESGPSIVHRK	C					Ioannis_1.9295.9295.4 File:~Ioannis_1.raw~, NativeID:~controllerType=0 controllerNumber=1 scan=9295~
1		A5A3E0	POTE ankyrin domain family member F OS=Homo sapiens OX=9606 GN=POTEF PE=1 SV=2	1085	123020	35	35	6	6	11981	12563	1	0	0	895.948	1789.88	2	1789.88	-0.0037	0	60.38	2.2e-06	K	SYELPDGQVITIGNER	F					Ioannis_1.26255.26255.2 File:~Ioannis_1.raw~, NativeID:~controllerType=0 controllerNumber=1 scan=26255~
1		A5A3E0	POTE ankyrin domain family member F OS=Homo sapiens OX=9606 GN=POTEF PE=1 SV=2	1085	123020	35	35	6	6	11983	12398	1	0	0	895.949	1789.88	2	1789.88	-0.001	0	94.33	1.4e-09	K	SYELPDGQVITIGNER	F					Ioannis_1.25838.25838.2 File:~Ioannis_1.raw~, NativeID:~controllerType=0 controllerNumber=1 scan=25838~
1		A5A3E0	POTE ankyrin domain family member F OS=Homo sapiens OX=9606 GN=POTEF PE=1 SV=2	1085	123020	35	35	6	6	11984	12263	1	0	0	597.635	1789.88	3	1789.88	-0.0007	0	44.56	6.6e-05	K	SYELPDGQVITIGNER	F					Ioannis_1.25539.25539.3 File:~Ioannis_1.raw~, NativeID:~controllerType=0 controllerNumber=1 scan=25539~
1		A5A3E0	POTE ankyrin domain family member F OS=Homo sapiens OX=9606 GN=POTEF PE=1 SV=2	1085	123020	35	35	6	6	11986	12300	1	0	0	895.949	1789.88	2	1789.88	-0.0002	0	100.09	4.1e-10	K	SYELPDGQVITIGNER	F					Ioannis_1.25629.25629.2 File:~Ioannis_1.raw~, NativeID:~controllerType=0 controllerNumber=1 scan=25629~
1		A5A3E0	POTE ankyrin domain family member F OS=Homo sapiens OX=9606 GN=POTEF PE=1 SV=2	1085	123020	35	35	6	6	11988	12205	1	0	0	895.95	1789.89	2	1789.88	0.0015	0	90.45	3.3e-09	K	SYELPDGQVITIGNER	F					Ioannis_1.25427.25427.2 File:~Ioannis_1.raw~, NativeID:~controllerType=0 controllerNumber=1 scan=25427~
1		A5A3E0	POTE ankyrin domain family member F OS=Homo sapiens OX=9606 GN=POTEF PE=1 SV=2	1085	123020	35	35	6	6	11991	11239	1	0	0	895.951	1789.89	2	1789.88	0.0025	0	31.45	0.0011	K	SYELPDGQVITIGNER	F					Ioannis_1.23467.23467.2 File:~Ioannis_1.raw~, NativeID:~controllerType=0 controllerNumber=1 scan=23467~
1		A5A3E0	POTE ankyrin domain family member F OS=Homo sapiens OX=9606 GN=POTEF PE=1 SV=2	1085	123020	35	35	6	6	11992	12108	1	0	0	895.951	1789.89	2	1789.88	0.0026	0	25.81	0.0038	K	SYELPDGQVITIGNER	F					Ioannis_1.25216.25216.2 File:~Ioannis_1.raw~, NativeID:~controllerType=0 controllerNumber=1 scan=25216~
1		A5A3E0	POTE ankyrin domain family member F OS=Homo sapiens OX=9606 GN=POTEF PE=1 SV=2	1085	123020	35	35	6	6	11993	12493	1	0	0	895.951	1789.89	2	1789.88	0.003	0	25.32	0.0042	K	SYELPDGQVITIGNER	F					Ioannis_1.26046.26046.2 File:~Ioannis_1.raw~, NativeID:~controllerType=0 controllerNumber=1 scan=26046~
1		A5A3E0	POTE ankyrin domain family member F OS=Homo sapiens OX=9606 GN=POTEF PE=1 SV=2	1085	123020	35	35	6	6	11994	11112	1	0	0	895.953	1789.89	2	1789.88	0.0059	0	28.15	0.0023	K	SYELPDGQVITIGNER	F					Ioannis_1.23205.23205.2 File:~Ioannis_1.raw~, NativeID:~controllerType=0 controllerNumber=1 scan=23205~
1		A5A3E0	POTE ankyrin domain family member F OS=Homo sapiens OX=9606 GN=POTEF PE=1 SV=2	1085	123020	35	35	6	6	12000	12889	1	0	0	896.443	1790.87	2	1790.87	0.002	0	72.57	1.6e-07	K	SYELPDGQVITIGNER	F	Deamidated (NQ)	0.0000000000000100.0			Ioannis_1.27077.27077.2 File:~Ioannis_1.raw~, NativeID:~controllerType=0 controllerNumber=1 scan=27077~
1		A5A3E0	POTE ankyrin domain family member F OS=Homo sapiens OX=9606 GN=POTEF PE=1 SV=2	1085	123020	35	35	6	6	12001	12799	1	0	0	896.443	1790.87	2	1790.87	0.0021	0	90.02	3.6e-09	K	SYELPDGQVITIGNER	F	Deamidated (NQ)	0.0000000000000100.0			Ioannis_1.26867.26867.2 File:~Ioannis_1.raw~, NativeID:~controllerType=0 controllerNumber=1 scan=26867~
1		A5A3E0	POTE ankyrin domain family member F OS=Homo sapiens OX=9606 GN=POTEF PE=1 SV=2	1085	123020	35	35	6	6	12004	12622	1	0	0	896.445	1790.88	2	1790.87	0.0073	0	74.9	9.5e-08	K	SYELPDGQVITIGNER	F	Deamidated (NQ)	0.0000000100000000.0			Ioannis_1.26443.26443.2 File:~Ioannis_1.raw~, NativeID:~controllerType=0 controllerNumber=1 scan=26443~
1		Q562R1	Beta-actin-like protein 2 OS=Homo sapiens OX=9606 GN=ACTBL2 PE=1 SV=2	938	42318	35	35	6	6	963	3320	1	0	0	398.239	794.463	2	794.465	-0.0022	0	44.45	0.00034	K	IIAPPER	K					Ioannis_1.10931.10931.2 File:~Ioannis_1.raw~, NativeID:~controllerType=0 controllerNumber=1 scan=10931~
1		Q562R1	Beta-actin-like protein 2 OS=Homo sapiens OX=9606 GN=ACTBL2 PE=1 SV=2	938	42318	35	35	6	6	965	2851	1	0	0	398.24	794.465	2	794.465	-0.0004	0	38.95	0.0009	K	IIAPPER	K					Ioannis_1.10217.10217.2 File:~Ioannis_1.raw~, NativeID:~controllerType=0 controllerNumber=1 scan=10217~
1		Q562R1	Beta-actin-like protein 2 OS=Homo sapiens OX=9606 GN=ACTBL2 PE=1 SV=2	938	42318	35	35	6	6	966	3473	1	0	0	398.24	794.465	2	794.465	-0.0004	0	44.23	0.00027	K	IIAPPER	K					Ioannis_1.11169.11169.2 File:~Ioannis_1.raw~, NativeID:~controllerType=0 controllerNumber=1 scan=11169~
1		Q562R1	Beta-actin-like protein 2 OS=Homo sapiens OX=9606 GN=ACTBL2 PE=1 SV=2	938	42318	35	35	6	6	967	2724	1	0	0	398.24	794.465	2	794.465	-0.0004	0	40.34	0.00066	K	IIAPPER	K					Ioannis_1.9995.9995.2 File:~Ioannis_1.raw~, NativeID:~controllerType=0 controllerNumber=1 scan=9995~
1		Q562R1	Beta-actin-like protein 2 OS=Homo sapiens OX=9606 GN=ACTBL2 PE=1 SV=2	938	42318	35	35	6	6	968	3005	1	0	0	398.24	794.465	2	794.465	0.0002	0	42.25	0.00043	K	IIAPPER	K					Ioannis_1.10453.10453.2 File:~Ioannis_1.raw~, NativeID:~controllerType=0 controllerNumber=1 scan=10453~
1		Q562R1	Beta-actin-like protein 2 OS=Homo sapiens OX=9606 GN=ACTBL2 PE=1 SV=2	938	42318	35	35	6	6	969	3161	1	0	0	398.24	794.465	2	794.465	0.0002	0	46.32	0.00017	K	IIAPPER	K					Ioannis_1.10690.10690.2 File:~Ioannis_1.raw~, NativeID:~controllerType=0 controllerNumber=1 scan=10690~
1		Q562R1	Beta-actin-like protein 2 OS=Homo sapiens OX=9606 GN=ACTBL2 PE=1 SV=2	938	42318	35	35	6	6	2469	1021	1	0	0	462.286	922.558	2	922.56	-0.0015	1	30.72	0.0035	K	IIAPPERK	Y					Ioannis_1.7026.7026.2 File:~Ioannis_1.raw~, NativeID:~controllerType=0 controllerNumber=1 scan=7026~
1		Q562R1	Beta-actin-like protein 2 OS=Homo sapiens OX=9606 GN=ACTBL2 PE=1 SV=2	938	42318	35	35	6	6	2471	1127	1	0	0	462.288	922.561	2	922.56	0.0011	1	13.9	0.05	K	IIAPPERK	Y					Ioannis_1.7234.7234.2 File:~Ioannis_1.raw~, NativeID:~controllerType=0 controllerNumber=1 scan=7234~
1		Q562R1	Beta-actin-like protein 2 OS=Homo sapiens OX=9606 GN=ACTBL2 PE=1 SV=2	938	42318	35	35	6	6	3784	12407	1	0	0	507.744	1013.47	2	1013.47	0.0003	0	35.38	0.0091	R	DLTDYLMK	I	Oxidation (M)	0.00000030.0			Ioannis_1.25868.25868.2 File:~Ioannis_1.raw~, NativeID:~controllerType=0 controllerNumber=1 scan=25868~
1		Q562R1	Beta-actin-like protein 2 OS=Homo sapiens OX=9606 GN=ACTBL2 PE=1 SV=2	938	42318	35	35	6	6	3790	10756	1	0	0	507.745	1013.47	2	1013.47	0.0005	0	42.94	0.0019	R	DLTDYLMK	I	Oxidation (M)	0.00000030.0			Ioannis_1.22489.22489.2 File:~Ioannis_1.raw~, NativeID:~controllerType=0 controllerNumber=1 scan=22489~
1		Q562R1	Beta-actin-like protein 2 OS=Homo sapiens OX=9606 GN=ACTBL2 PE=1 SV=2	938	42318	35	35	6	6	3793	10869	1	0	0	507.745	1013.47	2	1013.47	0.0008	0	46.5	0.00081	R	DLTDYLMK	I	Oxidation (M)	0.00000030.0			Ioannis_1.22709.22709.2 File:~Ioannis_1.raw~, NativeID:~controllerType=0 controllerNumber=1 scan=22709~
1		Q562R1	Beta-actin-like protein 2 OS=Homo sapiens OX=9606 GN=ACTBL2 PE=1 SV=2	938	42318	35	35	6	6	3796	10612	1	0	0	507.745	1013.48	2	1013.47	0.0013	0	36.06	0.0077	R	DLTDYLMK	I	Oxidation (M)	0.00000030.0			Ioannis_1.22256.22256.2 File:~Ioannis_1.raw~, NativeID:~controllerType=0 controllerNumber=1 scan=22256~
1		Q562R1	Beta-actin-like protein 2 OS=Homo sapiens OX=9606 GN=ACTBL2 PE=1 SV=2	938	42318	35	35	6	6	6260	2098	1	0	0	391.195	1170.56	3	1170.56	-0.0001	0	21.37	0.0099	R	HQGVMVGMGQK	D					Ioannis_1.8977.8977.3 File:~Ioannis_1.raw~, NativeID:~controllerType=0 controllerNumber=1 scan=8977~
1		Q562R1	Beta-actin-like protein 2 OS=Homo sapiens OX=9606 GN=ACTBL2 PE=1 SV=2	938	42318	35	35	6	6	6469	487	1	0	0	396.526	1186.56	3	1186.56	-0.0034	0	25.16	0.0044	R	HQGVMVGMGQK	D	Oxidation (M)	0.00000003000.0			Ioannis_1.5914.5914.3 File:~Ioannis_1.raw~, NativeID:~controllerType=0 controllerNumber=1 scan=5914~
1		Q562R1	Beta-actin-like protein 2 OS=Homo sapiens OX=9606 GN=ACTBL2 PE=1 SV=2	938	42318	35	35	6	6	6470	499	1	0	0	594.286	1186.56	2	1186.56	-0.0014	0	68.92	3.4e-07	R	HQGVMVGMGQK	D	Oxidation (M)	0.00000003000.0			Ioannis_1.5950.5950.2 File:~Ioannis_1.raw~, NativeID:~controllerType=0 controllerNumber=1 scan=5950~
1		Q562R1	Beta-actin-like protein 2 OS=Homo sapiens OX=9606 GN=ACTBL2 PE=1 SV=2	938	42318	35	35	6	6	6471	983	1	0	0	396.527	1186.56	3	1186.56	0.0004	0	38.9	0.00022	R	HQGVMVGMGQK	D	Oxidation (M)	0.00003000000.0			Ioannis_1.6943.6943.3 File:~Ioannis_1.raw~, NativeID:~controllerType=0 controllerNumber=1 scan=6943~
1		Q562R1	Beta-actin-like protein 2 OS=Homo sapiens OX=9606 GN=ACTBL2 PE=1 SV=2	938	42318	35	35	6	6	6472	975	1	0	0	594.288	1186.56	2	1186.56	0.0021	0	15.15	0.038	R	HQGVMVGMGQK	D	Oxidation (M)	0.00003000000.0			Ioannis_1.6925.6925.2 File:~Ioannis_1.raw~, NativeID:~controllerType=0 controllerNumber=1 scan=6925~
1		Q562R1	Beta-actin-like protein 2 OS=Homo sapiens OX=9606 GN=ACTBL2 PE=1 SV=2	938	42318	35	35	6	6	6734	316	1	0	0	401.858	1202.55	3	1202.55	-0.0015	0	26.33	0.0034	R	HQGVMVGMGQK	D	2 Oxidation (M)	0.00003003000.0			Ioannis_1.5583.5583.3 File:~Ioannis_1.raw~, NativeID:~controllerType=0 controllerNumber=1 scan=5583~
1		Q562R1	Beta-actin-like protein 2 OS=Homo sapiens OX=9606 GN=ACTBL2 PE=1 SV=2	938	42318	35	35	6	6	6741	267	1	0	0	602.284	1202.55	2	1202.55	-0.0007	0	40.72	0.00015	R	HQGVMVGMGQK	D	2 Oxidation (M)	0.00003003000.0			Ioannis_1.5478.5478.2 File:~Ioannis_1.raw~, NativeID:~controllerType=0 controllerNumber=1 scan=5478~
1		Q562R1	Beta-actin-like protein 2 OS=Homo sapiens OX=9606 GN=ACTBL2 PE=1 SV=2	938	42318	35	35	6	6	6744	229	1	0	0	401.859	1202.55	3	1202.55	0.0005	0	33.47	0.00073	R	HQGVMVGMGQK	D	2 Oxidation (M)	0.00003003000.0			Ioannis_1.5384.5384.3 File:~Ioannis_1.raw~, NativeID:~controllerType=0 controllerNumber=1 scan=5384~
1		Q562R1	Beta-actin-like protein 2 OS=Homo sapiens OX=9606 GN=ACTBL2 PE=1 SV=2	938	42318	35	35	6	6	6750	978	1	0	0	602.287	1202.56	2	1202.55	0.0051	0	15.93	0.032	R	HQGVMVGMGQK	D	2 Oxidation (M)	0.00003003000.0			Ioannis_1.6933.6933.2 File:~Ioannis_1.raw~, NativeID:~controllerType=0 controllerNumber=1 scan=6933~
1		Q562R1	Beta-actin-like protein 2 OS=Homo sapiens OX=9606 GN=ACTBL2 PE=1 SV=2	938	42318	35	35	6	6	11981	12563	1	0	0	895.948	1789.88	2	1789.88	-0.0037	0	60.38	2.2e-06	R	SYELPDGQVITIGNER	F					Ioannis_1.26255.26255.2 File:~Ioannis_1.raw~, NativeID:~controllerType=0 controllerNumber=1 scan=26255~
1		Q562R1	Beta-actin-like protein 2 OS=Homo sapiens OX=9606 GN=ACTBL2 PE=1 SV=2	938	42318	35	35	6	6	11983	12398	1	0	0	895.949	1789.88	2	1789.88	-0.001	0	94.33	1.4e-09	R	SYELPDGQVITIGNER	F					Ioannis_1.25838.25838.2 File:~Ioannis_1.raw~, NativeID:~controllerType=0 controllerNumber=1 scan=25838~
1		Q562R1	Beta-actin-like protein 2 OS=Homo sapiens OX=9606 GN=ACTBL2 PE=1 SV=2	938	42318	35	35	6	6	11984	12263	1	0	0	597.635	1789.88	3	1789.88	-0.0007	0	44.56	6.6e-05	R	SYELPDGQVITIGNER	F					Ioannis_1.25539.25539.3 File:~Ioannis_1.raw~, NativeID:~controllerType=0 controllerNumber=1 scan=25539~
1		Q562R1	Beta-actin-like protein 2 OS=Homo sapiens OX=9606 GN=ACTBL2 PE=1 SV=2	938	42318	35	35	6	6	11986	12300	1	0	0	895.949	1789.88	2	1789.88	-0.0002	0	100.09	4.1e-10	R	SYELPDGQVITIGNER	F					Ioannis_1.25629.25629.2 File:~Ioannis_1.raw~, NativeID:~controllerType=0 controllerNumber=1 scan=25629~
1		Q562R1	Beta-actin-like protein 2 OS=Homo sapiens OX=9606 GN=ACTBL2 PE=1 SV=2	938	42318	35	35	6	6	11988	12205	1	0	0	895.95	1789.89	2	1789.88	0.0015	0	90.45	3.3e-09	R	SYELPDGQVITIGNER	F					Ioannis_1.25427.25427.2 File:~Ioannis_1.raw~, NativeID:~controllerType=0 controllerNumber=1 scan=25427~
1		Q562R1	Beta-actin-like protein 2 OS=Homo sapiens OX=9606 GN=ACTBL2 PE=1 SV=2	938	42318	35	35	6	6	11991	11239	1	0	0	895.951	1789.89	2	1789.88	0.0025	0	31.45	0.0011	R	SYELPDGQVITIGNER	F					Ioannis_1.23467.23467.2 File:~Ioannis_1.raw~, NativeID:~controllerType=0 controllerNumber=1 scan=23467~
1		Q562R1	Beta-actin-like protein 2 OS=Homo sapiens OX=9606 GN=ACTBL2 PE=1 SV=2	938	42318	35	35	6	6	11992	12108	1	0	0	895.951	1789.89	2	1789.88	0.0026	0	25.81	0.0038	R	SYELPDGQVITIGNER	F					Ioannis_1.25216.25216.2 File:~Ioannis_1.raw~, NativeID:~controllerType=0 controllerNumber=1 scan=25216~
1		Q562R1	Beta-actin-like protein 2 OS=Homo sapiens OX=9606 GN=ACTBL2 PE=1 SV=2	938	42318	35	35	6	6	11993	12493	1	0	0	895.951	1789.89	2	1789.88	0.003	0	25.32	0.0042	R	SYELPDGQVITIGNER	F					Ioannis_1.26046.26046.2 File:~Ioannis_1.raw~, NativeID:~controllerType=0 controllerNumber=1 scan=26046~
1		Q562R1	Beta-actin-like protein 2 OS=Homo sapiens OX=9606 GN=ACTBL2 PE=1 SV=2	938	42318	35	35	6	6	11994	11112	1	0	0	895.953	1789.89	2	1789.88	0.0059	0	28.15	0.0023	R	SYELPDGQVITIGNER	F					Ioannis_1.23205.23205.2 File:~Ioannis_1.raw~, NativeID:~controllerType=0 controllerNumber=1 scan=23205~
1		Q562R1	Beta-actin-like protein 2 OS=Homo sapiens OX=9606 GN=ACTBL2 PE=1 SV=2	938	42318	35	35	6	6	12000	12889	1	0	0	896.443	1790.87	2	1790.87	0.002	0	72.57	1.6e-07	R	SYELPDGQVITIGNER	F	Deamidated (NQ)	0.0000000000000100.0			Ioannis_1.27077.27077.2 File:~Ioannis_1.raw~, NativeID:~controllerType=0 controllerNumber=1 scan=27077~
1		Q562R1	Beta-actin-like protein 2 OS=Homo sapiens OX=9606 GN=ACTBL2 PE=1 SV=2	938	42318	35	35	6	6	12001	12799	1	0	0	896.443	1790.87	2	1790.87	0.0021	0	90.02	3.6e-09	R	SYELPDGQVITIGNER	F	Deamidated (NQ)	0.0000000000000100.0			Ioannis_1.26867.26867.2 File:~Ioannis_1.raw~, NativeID:~controllerType=0 controllerNumber=1 scan=26867~
1		Q562R1	Beta-actin-like protein 2 OS=Homo sapiens OX=9606 GN=ACTBL2 PE=1 SV=2	938	42318	35	35	6	6	12004	12622	1	0	0	896.445	1790.88	2	1790.87	0.0073	0	74.9	9.5e-08	R	SYELPDGQVITIGNER	F	Deamidated (NQ)	0.0000000100000000.0			Ioannis_1.26443.26443.2 File:~Ioannis_1.raw~, NativeID:~controllerType=0 controllerNumber=1 scan=26443~
1		Q562R1	Beta-actin-like protein 2 OS=Homo sapiens OX=9606 GN=ACTBL2 PE=1 SV=2	938	42318	35	35	6	6	12634	9458	2	0	1	652.027	1953.06	3	1953.06	0.0007	0	35.67	0.0061	R	VAPDEHPILLTEAPLNPK	I					Ioannis_1.20301.20301.3 File:~Ioannis_1.raw~, NativeID:~controllerType=0 controllerNumber=1 scan=20301~
1		Q562R1	Beta-actin-like protein 2 OS=Homo sapiens OX=9606 GN=ACTBL2 PE=1 SV=2	938	42318	35	35	6	6	12639	9755	2	0	1	652.028	1953.06	3	1953.06	0.0035	0	43.16	0.0011	R	VAPDEHPILLTEAPLNPK	I					Ioannis_1.20770.20770.3 File:~Ioannis_1.raw~, NativeID:~controllerType=0 controllerNumber=1 scan=20770~
1		Q9BYX7	Putative beta-actin-like protein 3 OS=Homo sapiens OX=9606 GN=POTEKP PE=5 SV=1	905	42331	25	25	3	3	10181	7362	1	0	0	750.341	1498.67	2	1498.67	-0.0021	0	27.87	0.0024	K	QEYDESGPSIVHR	K	Gln->pyro-Glu (N-term Q)	2.0000000000000.0			Ioannis_1.17019.17019.2 File:~Ioannis_1.raw~, NativeID:~controllerType=0 controllerNumber=1 scan=17019~
1		Q9BYX7	Putative beta-actin-like protein 3 OS=Homo sapiens OX=9606 GN=POTEKP PE=5 SV=1	905	42331	25	25	3	3	10183	7193	1	0	0	750.341	1498.67	2	1498.67	-0.0018	0	48.81	2.6e-05	K	QEYDESGPSIVHR	K	Gln->pyro-Glu (N-term Q)	2.0000000000000.0			Ioannis_1.16767.16767.2 File:~Ioannis_1.raw~, NativeID:~controllerType=0 controllerNumber=1 scan=16767~
1		Q9BYX7	Putative beta-actin-like protein 3 OS=Homo sapiens OX=9606 GN=POTEKP PE=5 SV=1	905	42331	25	25	3	3	10184	6026	1	0	0	750.342	1498.67	2	1498.67	0.0007	0	22.57	0.0076	K	QEYDESGPSIVHR	K	Gln->pyro-Glu (N-term Q)	2.0000000000000.0			Ioannis_1.15047.15047.2 File:~Ioannis_1.raw~, NativeID:~controllerType=0 controllerNumber=1 scan=15047~
1		Q9BYX7	Putative beta-actin-like protein 3 OS=Homo sapiens OX=9606 GN=POTEKP PE=5 SV=1	905	42331	25	25	3	3	10185	7028	1	0	0	750.342	1498.67	2	1498.67	0.0008	0	74.28	1.1e-07	K	QEYDESGPSIVHR	K	Gln->pyro-Glu (N-term Q)	2.0000000000000.0			Ioannis_1.16521.16521.2 File:~Ioannis_1.raw~, NativeID:~controllerType=0 controllerNumber=1 scan=16521~
1		Q9BYX7	Putative beta-actin-like protein 3 OS=Homo sapiens OX=9606 GN=POTEKP PE=5 SV=1	905	42331	25	25	3	3	10186	6856	1	0	0	750.343	1498.67	2	1498.67	0.0022	0	21.62	0.0094	K	QEYDESGPSIVHR	K	Gln->pyro-Glu (N-term Q)	2.0000000000000.0			Ioannis_1.16271.16271.2 File:~Ioannis_1.raw~, NativeID:~controllerType=0 controllerNumber=1 scan=16271~
1		Q9BYX7	Putative beta-actin-like protein 3 OS=Homo sapiens OX=9606 GN=POTEKP PE=5 SV=1	905	42331	25	25	3	3	10338	4391	1	0	0	506.239	1515.69	3	1515.7	-0.001	0	51.73	1.4e-05	K	QEYDESGPSIVHR	K					Ioannis_1.12564.12564.3 File:~Ioannis_1.raw~, NativeID:~controllerType=0 controllerNumber=1 scan=12564~
1		Q9BYX7	Putative beta-actin-like protein 3 OS=Homo sapiens OX=9606 GN=POTEKP PE=5 SV=1	905	42331	25	25	3	3	10339	4234	1	0	0	506.239	1515.7	3	1515.7	0.0003	0	54.33	8e-06	K	QEYDESGPSIVHR	K					Ioannis_1.12321.12321.3 File:~Ioannis_1.raw~, NativeID:~controllerType=0 controllerNumber=1 scan=12321~
1		Q9BYX7	Putative beta-actin-like protein 3 OS=Homo sapiens OX=9606 GN=POTEKP PE=5 SV=1	905	42331	25	25	3	3	10340	4082	1	0	0	506.239	1515.7	3	1515.7	0.0006	0	63.5	1.1e-06	K	QEYDESGPSIVHR	K					Ioannis_1.12083.12083.3 File:~Ioannis_1.raw~, NativeID:~controllerType=0 controllerNumber=1 scan=12083~
1		Q9BYX7	Putative beta-actin-like protein 3 OS=Homo sapiens OX=9606 GN=POTEKP PE=5 SV=1	905	42331	25	25	3	3	10342	4241	1	0	0	758.855	1515.7	2	1515.7	0.0009	0	49.06	2.5e-05	K	QEYDESGPSIVHR	K					Ioannis_1.12332.12332.2 File:~Ioannis_1.raw~, NativeID:~controllerType=0 controllerNumber=1 scan=12332~
1		Q9BYX7	Putative beta-actin-like protein 3 OS=Homo sapiens OX=9606 GN=POTEKP PE=5 SV=1	905	42331	25	25	3	3	10343	4094	1	0	0	758.856	1515.7	2	1515.7	0.0021	0	40.66	0.00015	K	QEYDESGPSIVHR	K					Ioannis_1.12099.12099.2 File:~Ioannis_1.raw~, NativeID:~controllerType=0 controllerNumber=1 scan=12099~
1		Q9BYX7	Putative beta-actin-like protein 3 OS=Homo sapiens OX=9606 GN=POTEKP PE=5 SV=1	905	42331	25	25	3	3	10344	4984	1	0	0	506.24	1515.7	3	1515.7	0.0035	0	20.56	0.012	K	QEYDESGPSIVHR	K					Ioannis_1.13471.13471.3 File:~Ioannis_1.raw~, NativeID:~controllerType=0 controllerNumber=1 scan=13471~
1		Q9BYX7	Putative beta-actin-like protein 3 OS=Homo sapiens OX=9606 GN=POTEKP PE=5 SV=1	905	42331	25	25	3	3	11111	4427	1	0	0	543.262	1626.76	3	1626.76	0.0007	1	50.31	1.9e-05	K	QEYDESGPSIVHRK	C	Gln->pyro-Glu (N-term Q)	2.00000000000000.0			Ioannis_1.12617.12617.3 File:~Ioannis_1.raw~, NativeID:~controllerType=0 controllerNumber=1 scan=12617~
1		Q9BYX7	Putative beta-actin-like protein 3 OS=Homo sapiens OX=9606 GN=POTEKP PE=5 SV=1	905	42331	25	25	3	3	11215	2295	1	0	0	411.954	1643.79	4	1643.79	-0.0022	1	17.92	0.021	K	QEYDESGPSIVHRK	C					Ioannis_1.9295.9295.4 File:~Ioannis_1.raw~, NativeID:~controllerType=0 controllerNumber=1 scan=9295~
1		Q9BYX7	Putative beta-actin-like protein 3 OS=Homo sapiens OX=9606 GN=POTEKP PE=5 SV=1	905	42331	25	25	3	3	11981	12563	1	0	0	895.948	1789.88	2	1789.88	-0.0037	0	60.38	2.2e-06	K	SYELPDGQVITIGNER	F					Ioannis_1.26255.26255.2 File:~Ioannis_1.raw~, NativeID:~controllerType=0 controllerNumber=1 scan=26255~
1		Q9BYX7	Putative beta-actin-like protein 3 OS=Homo sapiens OX=9606 GN=POTEKP PE=5 SV=1	905	42331	25	25	3	3	11983	12398	1	0	0	895.949	1789.88	2	1789.88	-0.001	0	94.33	1.4e-09	K	SYELPDGQVITIGNER	F					Ioannis_1.25838.25838.2 File:~Ioannis_1.raw~, NativeID:~controllerType=0 controllerNumber=1 scan=25838~
1		Q9BYX7	Putative beta-actin-like protein 3 OS=Homo sapiens OX=9606 GN=POTEKP PE=5 SV=1	905	42331	25	25	3	3	11984	12263	1	0	0	597.635	1789.88	3	1789.88	-0.0007	0	44.56	6.6e-05	K	SYELPDGQVITIGNER	F					Ioannis_1.25539.25539.3 File:~Ioannis_1.raw~, NativeID:~controllerType=0 controllerNumber=1 scan=25539~
1		Q9BYX7	Putative beta-actin-like protein 3 OS=Homo sapiens OX=9606 GN=POTEKP PE=5 SV=1	905	42331	25	25	3	3	11986	12300	1	0	0	895.949	1789.88	2	1789.88	-0.0002	0	100.09	4.1e-10	K	SYELPDGQVITIGNER	F					Ioannis_1.25629.25629.2 File:~Ioannis_1.raw~, NativeID:~controllerType=0 controllerNumber=1 scan=25629~
1		Q9BYX7	Putative beta-actin-like protein 3 OS=Homo sapiens OX=9606 GN=POTEKP PE=5 SV=1	905	42331	25	25	3	3	11988	12205	1	0	0	895.95	1789.89	2	1789.88	0.0015	0	90.45	3.3e-09	K	SYELPDGQVITIGNER	F					Ioannis_1.25427.25427.2 File:~Ioannis_1.raw~, NativeID:~controllerType=0 controllerNumber=1 scan=25427~
1		Q9BYX7	Putative beta-actin-like protein 3 OS=Homo sapiens OX=9606 GN=POTEKP PE=5 SV=1	905	42331	25	25	3	3	11991	11239	1	0	0	895.951	1789.89	2	1789.88	0.0025	0	31.45	0.0011	K	SYELPDGQVITIGNER	F					Ioannis_1.23467.23467.2 File:~Ioannis_1.raw~, NativeID:~controllerType=0 controllerNumber=1 scan=23467~
1		Q9BYX7	Putative beta-actin-like protein 3 OS=Homo sapiens OX=9606 GN=POTEKP PE=5 SV=1	905	42331	25	25	3	3	11992	12108	1	0	0	895.951	1789.89	2	1789.88	0.0026	0	25.81	0.0038	K	SYELPDGQVITIGNER	F					Ioannis_1.25216.25216.2 File:~Ioannis_1.raw~, NativeID:~controllerType=0 controllerNumber=1 scan=25216~
1		Q9BYX7	Putative beta-actin-like protein 3 OS=Homo sapiens OX=9606 GN=POTEKP PE=5 SV=1	905	42331	25	25	3	3	11993	12493	1	0	0	895.951	1789.89	2	1789.88	0.003	0	25.32	0.0042	K	SYELPDGQVITIGNER	F					Ioannis_1.26046.26046.2 File:~Ioannis_1.raw~, NativeID:~controllerType=0 controllerNumber=1 scan=26046~
1		Q9BYX7	Putative beta-actin-like protein 3 OS=Homo sapiens OX=9606 GN=POTEKP PE=5 SV=1	905	42331	25	25	3	3	11994	11112	1	0	0	895.953	1789.89	2	1789.88	0.0059	0	28.15	0.0023	K	SYELPDGQVITIGNER	F					Ioannis_1.23205.23205.2 File:~Ioannis_1.raw~, NativeID:~controllerType=0 controllerNumber=1 scan=23205~
1		Q9BYX7	Putative beta-actin-like protein 3 OS=Homo sapiens OX=9606 GN=POTEKP PE=5 SV=1	905	42331	25	25	3	3	12000	12889	1	0	0	896.443	1790.87	2	1790.87	0.002	0	72.57	1.6e-07	K	SYELPDGQVITIGNER	F	Deamidated (NQ)	0.0000000000000100.0			Ioannis_1.27077.27077.2 File:~Ioannis_1.raw~, NativeID:~controllerType=0 controllerNumber=1 scan=27077~
1		Q9BYX7	Putative beta-actin-like protein 3 OS=Homo sapiens OX=9606 GN=POTEKP PE=5 SV=1	905	42331	25	25	3	3	12001	12799	1	0	0	896.443	1790.87	2	1790.87	0.0021	0	90.02	3.6e-09	K	SYELPDGQVITIGNER	F	Deamidated (NQ)	0.0000000000000100.0			Ioannis_1.26867.26867.2 File:~Ioannis_1.raw~, NativeID:~controllerType=0 controllerNumber=1 scan=26867~
1		Q9BYX7	Putative beta-actin-like protein 3 OS=Homo sapiens OX=9606 GN=POTEKP PE=5 SV=1	905	42331	25	25	3	3	12004	12622	1	0	0	896.445	1790.88	2	1790.87	0.0073	0	74.9	9.5e-08	K	SYELPDGQVITIGNER	F	Deamidated (NQ)	0.0000000100000000.0			Ioannis_1.26443.26443.2 File:~Ioannis_1.raw~, NativeID:~controllerType=0 controllerNumber=1 scan=26443~
1		A0A2R8YEA7	Actin, cytoplasmic 1 (Fragment) OS=Homo sapiens OX=9606 GN=ACTB PE=1 SV=1	839	17631	24	24	4	4	3784	12407	1	0	0	507.744	1013.47	2	1013.47	0.0003	0	35.38	0.0091	R	DLTDYLMK	I	Oxidation (M)	0.00000030.0			Ioannis_1.25868.25868.2 File:~Ioannis_1.raw~, NativeID:~controllerType=0 controllerNumber=1 scan=25868~
1		A0A2R8YEA7	Actin, cytoplasmic 1 (Fragment) OS=Homo sapiens OX=9606 GN=ACTB PE=1 SV=1	839	17631	24	24	4	4	3790	10756	1	0	0	507.745	1013.47	2	1013.47	0.0005	0	42.94	0.0019	R	DLTDYLMK	I	Oxidation (M)	0.00000030.0			Ioannis_1.22489.22489.2 File:~Ioannis_1.raw~, NativeID:~controllerType=0 controllerNumber=1 scan=22489~
1		A0A2R8YEA7	Actin, cytoplasmic 1 (Fragment) OS=Homo sapiens OX=9606 GN=ACTB PE=1 SV=1	839	17631	24	24	4	4	3793	10869	1	0	0	507.745	1013.47	2	1013.47	0.0008	0	46.5	0.00081	R	DLTDYLMK	I	Oxidation (M)	0.00000030.0			Ioannis_1.22709.22709.2 File:~Ioannis_1.raw~, NativeID:~controllerType=0 controllerNumber=1 scan=22709~
1		A0A2R8YEA7	Actin, cytoplasmic 1 (Fragment) OS=Homo sapiens OX=9606 GN=ACTB PE=1 SV=1	839	17631	24	24	4	4	3796	10612	1	0	0	507.745	1013.48	2	1013.47	0.0013	0	36.06	0.0077	R	DLTDYLMK	I	Oxidation (M)	0.00000030.0			Ioannis_1.22256.22256.2 File:~Ioannis_1.raw~, NativeID:~controllerType=0 controllerNumber=1 scan=22256~
1		A0A2R8YEA7	Actin, cytoplasmic 1 (Fragment) OS=Homo sapiens OX=9606 GN=ACTB PE=1 SV=1	839	17631	24	24	4	4	5622	4395	1	0	1	566.767	1131.52	2	1131.52	-0.0011	0	14.72	0.042	R	GYSFTTTAER	E					Ioannis_1.12569.12569.2 File:~Ioannis_1.raw~, NativeID:~controllerType=0 controllerNumber=1 scan=12569~
1		A0A2R8YEA7	Actin, cytoplasmic 1 (Fragment) OS=Homo sapiens OX=9606 GN=ACTB PE=1 SV=1	839	17631	24	24	4	4	5623	6027	1	0	1	566.767	1131.52	2	1131.52	0.0003	0	45	6e-05	R	GYSFTTTAER	E					Ioannis_1.15048.15048.2 File:~Ioannis_1.raw~, NativeID:~controllerType=0 controllerNumber=1 scan=15048~
1		A0A2R8YEA7	Actin, cytoplasmic 1 (Fragment) OS=Homo sapiens OX=9606 GN=ACTB PE=1 SV=1	839	17631	24	24	4	4	5624	5454	1	0	1	566.767	1131.52	2	1131.52	0.0004	0	35.99	0.00042	R	GYSFTTTAER	E					Ioannis_1.14178.14178.2 File:~Ioannis_1.raw~, NativeID:~controllerType=0 controllerNumber=1 scan=14178~
1		A0A2R8YEA7	Actin, cytoplasmic 1 (Fragment) OS=Homo sapiens OX=9606 GN=ACTB PE=1 SV=1	839	17631	24	24	4	4	5625	5773	1	0	1	566.767	1131.52	2	1131.52	0.0007	0	48.51	2.8e-05	R	GYSFTTTAER	E					Ioannis_1.14665.14665.2 File:~Ioannis_1.raw~, NativeID:~controllerType=0 controllerNumber=1 scan=14665~
1		A0A2R8YEA7	Actin, cytoplasmic 1 (Fragment) OS=Homo sapiens OX=9606 GN=ACTB PE=1 SV=1	839	17631	24	24	4	4	5626	5602	1	0	1	566.768	1131.52	2	1131.52	0.0007	0	56.93	4.6e-06	R	GYSFTTTAER	E					Ioannis_1.14416.14416.2 File:~Ioannis_1.raw~, NativeID:~controllerType=0 controllerNumber=1 scan=14416~
1		A0A2R8YEA7	Actin, cytoplasmic 1 (Fragment) OS=Homo sapiens OX=9606 GN=ACTB PE=1 SV=1	839	17631	24	24	4	4	11981	12563	1	0	0	895.948	1789.88	2	1789.88	-0.0037	0	60.38	2.2e-06	K	SYELPDGQVITIGNER	F					Ioannis_1.26255.26255.2 File:~Ioannis_1.raw~, NativeID:~controllerType=0 controllerNumber=1 scan=26255~
1		A0A2R8YEA7	Actin, cytoplasmic 1 (Fragment) OS=Homo sapiens OX=9606 GN=ACTB PE=1 SV=1	839	17631	24	24	4	4	11983	12398	1	0	0	895.949	1789.88	2	1789.88	-0.001	0	94.33	1.4e-09	K	SYELPDGQVITIGNER	F					Ioannis_1.25838.25838.2 File:~Ioannis_1.raw~, NativeID:~controllerType=0 controllerNumber=1 scan=25838~
1		A0A2R8YEA7	Actin, cytoplasmic 1 (Fragment) OS=Homo sapiens OX=9606 GN=ACTB PE=1 SV=1	839	17631	24	24	4	4	11984	12263	1	0	0	597.635	1789.88	3	1789.88	-0.0007	0	44.56	6.6e-05	K	SYELPDGQVITIGNER	F					Ioannis_1.25539.25539.3 File:~Ioannis_1.raw~, NativeID:~controllerType=0 controllerNumber=1 scan=25539~
1		A0A2R8YEA7	Actin, cytoplasmic 1 (Fragment) OS=Homo sapiens OX=9606 GN=ACTB PE=1 SV=1	839	17631	24	24	4	4	11986	12300	1	0	0	895.949	1789.88	2	1789.88	-0.0002	0	100.09	4.1e-10	K	SYELPDGQVITIGNER	F					Ioannis_1.25629.25629.2 File:~Ioannis_1.raw~, NativeID:~controllerType=0 controllerNumber=1 scan=25629~
1		A0A2R8YEA7	Actin, cytoplasmic 1 (Fragment) OS=Homo sapiens OX=9606 GN=ACTB PE=1 SV=1	839	17631	24	24	4	4	11988	12205	1	0	0	895.95	1789.89	2	1789.88	0.0015	0	90.45	3.3e-09	K	SYELPDGQVITIGNER	F					Ioannis_1.25427.25427.2 File:~Ioannis_1.raw~, NativeID:~controllerType=0 controllerNumber=1 scan=25427~
1		A0A2R8YEA7	Actin, cytoplasmic 1 (Fragment) OS=Homo sapiens OX=9606 GN=ACTB PE=1 SV=1	839	17631	24	24	4	4	11991	11239	1	0	0	895.951	1789.89	2	1789.88	0.0025	0	31.45	0.0011	K	SYELPDGQVITIGNER	F					Ioannis_1.23467.23467.2 File:~Ioannis_1.raw~, NativeID:~controllerType=0 controllerNumber=1 scan=23467~
1		A0A2R8YEA7	Actin, cytoplasmic 1 (Fragment) OS=Homo sapiens OX=9606 GN=ACTB PE=1 SV=1	839	17631	24	24	4	4	11992	12108	1	0	0	895.951	1789.89	2	1789.88	0.0026	0	25.81	0.0038	K	SYELPDGQVITIGNER	F					Ioannis_1.25216.25216.2 File:~Ioannis_1.raw~, NativeID:~controllerType=0 controllerNumber=1 scan=25216~
1		A0A2R8YEA7	Actin, cytoplasmic 1 (Fragment) OS=Homo sapiens OX=9606 GN=ACTB PE=1 SV=1	839	17631	24	24	4	4	11993	12493	1	0	0	895.951	1789.89	2	1789.88	0.003	0	25.32	0.0042	K	SYELPDGQVITIGNER	F					Ioannis_1.26046.26046.2 File:~Ioannis_1.raw~, NativeID:~controllerType=0 controllerNumber=1 scan=26046~
1		A0A2R8YEA7	Actin, cytoplasmic 1 (Fragment) OS=Homo sapiens OX=9606 GN=ACTB PE=1 SV=1	839	17631	24	24	4	4	11994	11112	1	0	0	895.953	1789.89	2	1789.88	0.0059	0	28.15	0.0023	K	SYELPDGQVITIGNER	F					Ioannis_1.23205.23205.2 File:~Ioannis_1.raw~, NativeID:~controllerType=0 controllerNumber=1 scan=23205~
1		A0A2R8YEA7	Actin, cytoplasmic 1 (Fragment) OS=Homo sapiens OX=9606 GN=ACTB PE=1 SV=1	839	17631	24	24	4	4	12000	12889	1	0	0	896.443	1790.87	2	1790.87	0.002	0	72.57	1.6e-07	K	SYELPDGQVITIGNER	F	Deamidated (NQ)	0.0000000000000100.0			Ioannis_1.27077.27077.2 File:~Ioannis_1.raw~, NativeID:~controllerType=0 controllerNumber=1 scan=27077~
1		A0A2R8YEA7	Actin, cytoplasmic 1 (Fragment) OS=Homo sapiens OX=9606 GN=ACTB PE=1 SV=1	839	17631	24	24	4	4	12001	12799	1	0	0	896.443	1790.87	2	1790.87	0.0021	0	90.02	3.6e-09	K	SYELPDGQVITIGNER	F	Deamidated (NQ)	0.0000000000000100.0			Ioannis_1.26867.26867.2 File:~Ioannis_1.raw~, NativeID:~controllerType=0 controllerNumber=1 scan=26867~
1		A0A2R8YEA7	Actin, cytoplasmic 1 (Fragment) OS=Homo sapiens OX=9606 GN=ACTB PE=1 SV=1	839	17631	24	24	4	4	12004	12622	1	0	0	896.445	1790.88	2	1790.87	0.0073	0	74.9	9.5e-08	K	SYELPDGQVITIGNER	F	Deamidated (NQ)	0.0000000100000000.0			Ioannis_1.26443.26443.2 File:~Ioannis_1.raw~, NativeID:~controllerType=0 controllerNumber=1 scan=26443~
1		A0A2R8YEA7	Actin, cytoplasmic 1 (Fragment) OS=Homo sapiens OX=9606 GN=ACTB PE=1 SV=1	839	17631	24	24	4	4	13846	12303	1	0	1	800.658	3198.6	4	3198.6	0.0003	0	53.78	9.1e-06	R	TTGIVMDSGDGVTHTVPIYEGYALPHAILR	L	Oxidation (M)	0.000003000000000000000000000000.0			Ioannis_1.25637.25637.4 File:~Ioannis_1.raw~, NativeID:~controllerType=0 controllerNumber=1 scan=25637~
1		A0A2R8YEA7	Actin, cytoplasmic 1 (Fragment) OS=Homo sapiens OX=9606 GN=ACTB PE=1 SV=1	839	17631	24	24	4	4	13849	12114	1	0	1	800.659	3198.61	4	3198.6	0.0048	0	44.85	6.2e-05	R	TTGIVMDSGDGVTHTVPIYEGYALPHAILR	L	Oxidation (M)	0.000003000000000000000000000000.0			Ioannis_1.25225.25225.4 File:~Ioannis_1.raw~, NativeID:~controllerType=0 controllerNumber=1 scan=25225~
1		A0A2R8YEA7	Actin, cytoplasmic 1 (Fragment) OS=Homo sapiens OX=9606 GN=ACTB PE=1 SV=1	839	17631	24	24	4	4	13850	12210	1	0	1	800.659	3198.61	4	3198.6	0.0059	0	47.39	3.6e-05	R	TTGIVMDSGDGVTHTVPIYEGYALPHAILR	L	Oxidation (M)	0.000003000000000000000000000000.0			Ioannis_1.25437.25437.4 File:~Ioannis_1.raw~, NativeID:~controllerType=0 controllerNumber=1 scan=25437~
1		A6NL76	Actin, alpha skeletal muscle OS=Homo sapiens OX=9606 GN=ACTA1 PE=1 SV=3	814	28375	47	47	10	10	963	3320	1	0	0	398.239	794.463	2	794.465	-0.0022	0	44.45	0.00034	K	IIAPPER	K					Ioannis_1.10931.10931.2 File:~Ioannis_1.raw~, NativeID:~controllerType=0 controllerNumber=1 scan=10931~
1		A6NL76	Actin, alpha skeletal muscle OS=Homo sapiens OX=9606 GN=ACTA1 PE=1 SV=3	814	28375	47	47	10	10	965	2851	1	0	0	398.24	794.465	2	794.465	-0.0004	0	38.95	0.0009	K	IIAPPER	K					Ioannis_1.10217.10217.2 File:~Ioannis_1.raw~, NativeID:~controllerType=0 controllerNumber=1 scan=10217~
1		A6NL76	Actin, alpha skeletal muscle OS=Homo sapiens OX=9606 GN=ACTA1 PE=1 SV=3	814	28375	47	47	10	10	966	3473	1	0	0	398.24	794.465	2	794.465	-0.0004	0	44.23	0.00027	K	IIAPPER	K					Ioannis_1.11169.11169.2 File:~Ioannis_1.raw~, NativeID:~controllerType=0 controllerNumber=1 scan=11169~
1		A6NL76	Actin, alpha skeletal muscle OS=Homo sapiens OX=9606 GN=ACTA1 PE=1 SV=3	814	28375	47	47	10	10	967	2724	1	0	0	398.24	794.465	2	794.465	-0.0004	0	40.34	0.00066	K	IIAPPER	K					Ioannis_1.9995.9995.2 File:~Ioannis_1.raw~, NativeID:~controllerType=0 controllerNumber=1 scan=9995~
1		A6NL76	Actin, alpha skeletal muscle OS=Homo sapiens OX=9606 GN=ACTA1 PE=1 SV=3	814	28375	47	47	10	10	968	3005	1	0	0	398.24	794.465	2	794.465	0.0002	0	42.25	0.00043	K	IIAPPER	K					Ioannis_1.10453.10453.2 File:~Ioannis_1.raw~, NativeID:~controllerType=0 controllerNumber=1 scan=10453~
1		A6NL76	Actin, alpha skeletal muscle OS=Homo sapiens OX=9606 GN=ACTA1 PE=1 SV=3	814	28375	47	47	10	10	969	3161	1	0	0	398.24	794.465	2	794.465	0.0002	0	46.32	0.00017	K	IIAPPER	K					Ioannis_1.10690.10690.2 File:~Ioannis_1.raw~, NativeID:~controllerType=0 controllerNumber=1 scan=10690~
1		A6NL76	Actin, alpha skeletal muscle OS=Homo sapiens OX=9606 GN=ACTA1 PE=1 SV=3	814	28375	47	47	10	10	1021	4133	1	0	0	400.771	799.528	2	799.528	-0.0001	1	33.32	0.0043	K	RGILTLK	Y					Ioannis_1.12176.12176.2 File:~Ioannis_1.raw~, NativeID:~controllerType=0 controllerNumber=1 scan=12176~
1		A6NL76	Actin, alpha skeletal muscle OS=Homo sapiens OX=9606 GN=ACTA1 PE=1 SV=3	814	28375	47	47	10	10	2469	1021	1	0	0	462.286	922.558	2	922.56	-0.0015	1	30.72	0.0035	K	IIAPPERK	Y					Ioannis_1.7026.7026.2 File:~Ioannis_1.raw~, NativeID:~controllerType=0 controllerNumber=1 scan=7026~
1		A6NL76	Actin, alpha skeletal muscle OS=Homo sapiens OX=9606 GN=ACTA1 PE=1 SV=3	814	28375	47	47	10	10	2471	1127	1	0	0	462.288	922.561	2	922.56	0.0011	1	13.9	0.05	K	IIAPPERK	Y					Ioannis_1.7234.7234.2 File:~Ioannis_1.raw~, NativeID:~controllerType=0 controllerNumber=1 scan=7234~
1		A6NL76	Actin, alpha skeletal muscle OS=Homo sapiens OX=9606 GN=ACTA1 PE=1 SV=3	814	28375	47	47	10	10	3251	3155	1	0	0	488.728	975.441	2	975.441	0.0001	0	43.1	9.1e-05	K	AGFAGDDAPR	A					Ioannis_1.10679.10679.2 File:~Ioannis_1.raw~, NativeID:~controllerType=0 controllerNumber=1 scan=10679~
1		A6NL76	Actin, alpha skeletal muscle OS=Homo sapiens OX=9606 GN=ACTA1 PE=1 SV=3	814	28375	47	47	10	10	3252	2998	1	0	0	488.728	975.441	2	975.441	0.0001	0	52.95	1.1e-05	K	AGFAGDDAPR	A					Ioannis_1.10442.10442.2 File:~Ioannis_1.raw~, NativeID:~controllerType=0 controllerNumber=1 scan=10442~
1		A6NL76	Actin, alpha skeletal muscle OS=Homo sapiens OX=9606 GN=ACTA1 PE=1 SV=3	814	28375	47	47	10	10	3253	3314	1	0	0	488.728	975.441	2	975.441	0.0003	0	17.67	0.022	K	AGFAGDDAPR	A					Ioannis_1.10922.10922.2 File:~Ioannis_1.raw~, NativeID:~controllerType=0 controllerNumber=1 scan=10922~
1		A6NL76	Actin, alpha skeletal muscle OS=Homo sapiens OX=9606 GN=ACTA1 PE=1 SV=3	814	28375	47	47	10	10	3255	2578	1	0	0	488.728	975.442	2	975.441	0.0007	0	19.76	0.014	K	AGFAGDDAPR	A					Ioannis_1.9760.9760.2 File:~Ioannis_1.raw~, NativeID:~controllerType=0 controllerNumber=1 scan=9760~
1		A6NL76	Actin, alpha skeletal muscle OS=Homo sapiens OX=9606 GN=ACTA1 PE=1 SV=3	814	28375	47	47	10	10	3256	2843	1	0	0	488.728	975.442	2	975.441	0.0007	0	58.96	3e-06	K	AGFAGDDAPR	A					Ioannis_1.10206.10206.2 File:~Ioannis_1.raw~, NativeID:~controllerType=0 controllerNumber=1 scan=10206~
1		A6NL76	Actin, alpha skeletal muscle OS=Homo sapiens OX=9606 GN=ACTA1 PE=1 SV=3	814	28375	47	47	10	10	6130	7191	1	0	0	581.313	1160.61	2	1160.61	-0.0002	0	34.26	0.00061	K	EITALAPSTMK	I					Ioannis_1.16764.16764.2 File:~Ioannis_1.raw~, NativeID:~controllerType=0 controllerNumber=1 scan=16764~
1		A6NL76	Actin, alpha skeletal muscle OS=Homo sapiens OX=9606 GN=ACTA1 PE=1 SV=3	814	28375	47	47	10	10	6132	7025	1	0	0	581.313	1160.61	2	1160.61	0.0006	0	46.58	0.00017	K	EITALAPSTMK	I					Ioannis_1.16517.16517.2 File:~Ioannis_1.raw~, NativeID:~controllerType=0 controllerNumber=1 scan=16517~
1		A6NL76	Actin, alpha skeletal muscle OS=Homo sapiens OX=9606 GN=ACTA1 PE=1 SV=3	814	28375	47	47	10	10	6260	2098	1	0	0	391.195	1170.56	3	1170.56	-0.0001	0	21.37	0.0099	R	HQGVMVGMGQK	D					Ioannis_1.8977.8977.3 File:~Ioannis_1.raw~, NativeID:~controllerType=0 controllerNumber=1 scan=8977~
1		A6NL76	Actin, alpha skeletal muscle OS=Homo sapiens OX=9606 GN=ACTA1 PE=1 SV=3	814	28375	47	47	10	10	6340	5695	1	0	0	589.31	1176.61	2	1176.61	-0.0004	0	35.12	0.00051	K	EITALAPSTMK	I	Oxidation (M)	0.00000000030.0			Ioannis_1.14552.14552.2 File:~Ioannis_1.raw~, NativeID:~controllerType=0 controllerNumber=1 scan=14552~
1		A6NL76	Actin, alpha skeletal muscle OS=Homo sapiens OX=9606 GN=ACTA1 PE=1 SV=3	814	28375	47	47	10	10	6341	5527	1	0	0	589.31	1176.61	2	1176.61	-0.0002	0	19.58	0.015	K	EITALAPSTMK	I	Oxidation (M)	0.00000000030.0			Ioannis_1.14306.14306.2 File:~Ioannis_1.raw~, NativeID:~controllerType=0 controllerNumber=1 scan=14306~
1		A6NL76	Actin, alpha skeletal muscle OS=Homo sapiens OX=9606 GN=ACTA1 PE=1 SV=3	814	28375	47	47	10	10	6342	7178	1	0	0	589.31	1176.61	2	1176.61	-0.0002	0	26.72	0.0031	K	EITALAPSTMK	I	Oxidation (M)	0.00000000030.0			Ioannis_1.16741.16741.2 File:~Ioannis_1.raw~, NativeID:~controllerType=0 controllerNumber=1 scan=16741~
1		A6NL76	Actin, alpha skeletal muscle OS=Homo sapiens OX=9606 GN=ACTA1 PE=1 SV=3	814	28375	47	47	10	10	6343	4725	1	0	0	589.31	1176.61	2	1176.61	-0.0001	0	45.21	5.8e-05	K	EITALAPSTMK	I	Oxidation (M)	0.00000000030.0			Ioannis_1.13095.13095.2 File:~Ioannis_1.raw~, NativeID:~controllerType=0 controllerNumber=1 scan=13095~
1		A6NL76	Actin, alpha skeletal muscle OS=Homo sapiens OX=9606 GN=ACTA1 PE=1 SV=3	814	28375	47	47	10	10	6344	7010	1	0	0	589.31	1176.61	2	1176.61	0.0002	0	27.12	0.0029	K	EITALAPSTMK	I	Oxidation (M)	0.00000000030.0			Ioannis_1.16492.16492.2 File:~Ioannis_1.raw~, NativeID:~controllerType=0 controllerNumber=1 scan=16492~
1		A6NL76	Actin, alpha skeletal muscle OS=Homo sapiens OX=9606 GN=ACTA1 PE=1 SV=3	814	28375	47	47	10	10	6345	5864	1	0	0	589.31	1176.61	2	1176.61	0.0003	0	21.39	0.0099	K	EITALAPSTMK	I	Oxidation (M)	0.00000000030.0			Ioannis_1.14800.14800.2 File:~Ioannis_1.raw~, NativeID:~controllerType=0 controllerNumber=1 scan=14800~
1		A6NL76	Actin, alpha skeletal muscle OS=Homo sapiens OX=9606 GN=ACTA1 PE=1 SV=3	814	28375	47	47	10	10	6346	4898	1	0	0	589.311	1176.61	2	1176.61	0.0005	0	53	1.1e-05	K	EITALAPSTMK	I	Oxidation (M)	0.00000000030.0			Ioannis_1.13345.13345.2 File:~Ioannis_1.raw~, NativeID:~controllerType=0 controllerNumber=1 scan=13345~
1		A6NL76	Actin, alpha skeletal muscle OS=Homo sapiens OX=9606 GN=ACTA1 PE=1 SV=3	814	28375	47	47	10	10	6347	5387	1	0	0	589.311	1176.61	2	1176.61	0.0007	0	22.95	0.007	K	EITALAPSTMK	I	Oxidation (M)	0.00000000030.0			Ioannis_1.14075.14075.2 File:~Ioannis_1.raw~, NativeID:~controllerType=0 controllerNumber=1 scan=14075~
1		A6NL76	Actin, alpha skeletal muscle OS=Homo sapiens OX=9606 GN=ACTA1 PE=1 SV=3	814	28375	47	47	10	10	6348	5219	1	0	0	589.311	1176.61	2	1176.61	0.0007	0	22.58	0.0076	K	EITALAPSTMK	I	Oxidation (M)	0.00000000030.0			Ioannis_1.13827.13827.2 File:~Ioannis_1.raw~, NativeID:~controllerType=0 controllerNumber=1 scan=13827~
1		A6NL76	Actin, alpha skeletal muscle OS=Homo sapiens OX=9606 GN=ACTA1 PE=1 SV=3	814	28375	47	47	10	10	6349	6195	1	0	0	589.311	1176.61	2	1176.61	0.0008	0	36.8	0.00035	K	EITALAPSTMK	I	Oxidation (M)	0.00000000030.0			Ioannis_1.15290.15290.2 File:~Ioannis_1.raw~, NativeID:~controllerType=0 controllerNumber=1 scan=15290~
1		A6NL76	Actin, alpha skeletal muscle OS=Homo sapiens OX=9606 GN=ACTA1 PE=1 SV=3	814	28375	47	47	10	10	6350	5054	1	0	0	589.311	1176.61	2	1176.61	0.0015	0	36.45	0.00038	K	EITALAPSTMK	I	Oxidation (M)	0.00000000030.0			Ioannis_1.13583.13583.2 File:~Ioannis_1.raw~, NativeID:~controllerType=0 controllerNumber=1 scan=13583~
1		A6NL76	Actin, alpha skeletal muscle OS=Homo sapiens OX=9606 GN=ACTA1 PE=1 SV=3	814	28375	47	47	10	10	6351	6019	1	0	0	589.311	1176.61	2	1176.61	0.0016	0	24.57	0.005	K	EITALAPSTMK	I	Oxidation (M)	0.00000000030.0			Ioannis_1.15039.15039.2 File:~Ioannis_1.raw~, NativeID:~controllerType=0 controllerNumber=1 scan=15039~
1		A6NL76	Actin, alpha skeletal muscle OS=Homo sapiens OX=9606 GN=ACTA1 PE=1 SV=3	814	28375	47	47	10	10	6469	487	1	0	0	396.526	1186.56	3	1186.56	-0.0034	0	25.16	0.0044	R	HQGVMVGMGQK	D	Oxidation (M)	0.00000003000.0			Ioannis_1.5914.5914.3 File:~Ioannis_1.raw~, NativeID:~controllerType=0 controllerNumber=1 scan=5914~
1		A6NL76	Actin, alpha skeletal muscle OS=Homo sapiens OX=9606 GN=ACTA1 PE=1 SV=3	814	28375	47	47	10	10	6470	499	1	0	0	594.286	1186.56	2	1186.56	-0.0014	0	68.92	3.4e-07	R	HQGVMVGMGQK	D	Oxidation (M)	0.00000003000.0			Ioannis_1.5950.5950.2 File:~Ioannis_1.raw~, NativeID:~controllerType=0 controllerNumber=1 scan=5950~
1		A6NL76	Actin, alpha skeletal muscle OS=Homo sapiens OX=9606 GN=ACTA1 PE=1 SV=3	814	28375	47	47	10	10	6471	983	1	0	0	396.527	1186.56	3	1186.56	0.0004	0	38.9	0.00022	R	HQGVMVGMGQK	D	Oxidation (M)	0.00003000000.0			Ioannis_1.6943.6943.3 File:~Ioannis_1.raw~, NativeID:~controllerType=0 controllerNumber=1 scan=6943~
1		A6NL76	Actin, alpha skeletal muscle OS=Homo sapiens OX=9606 GN=ACTA1 PE=1 SV=3	814	28375	47	47	10	10	6472	975	1	0	0	594.288	1186.56	2	1186.56	0.0021	0	15.15	0.038	R	HQGVMVGMGQK	D	Oxidation (M)	0.00003000000.0			Ioannis_1.6925.6925.2 File:~Ioannis_1.raw~, NativeID:~controllerType=0 controllerNumber=1 scan=6925~
1		A6NL76	Actin, alpha skeletal muscle OS=Homo sapiens OX=9606 GN=ACTA1 PE=1 SV=3	814	28375	47	47	10	10	6640	2365	1	0	0	599.764	1197.51	2	1197.52	-0.0004	0	15.6	0.034	K	DSYVGDEAQSK	R					Ioannis_1.9410.9410.2 File:~Ioannis_1.raw~, NativeID:~controllerType=0 controllerNumber=1 scan=9410~
1		A6NL76	Actin, alpha skeletal muscle OS=Homo sapiens OX=9606 GN=ACTA1 PE=1 SV=3	814	28375	47	47	10	10	6642	2218	1	0	0	599.765	1197.52	2	1197.52	0.0002	0	47.85	3.3e-05	K	DSYVGDEAQSK	R					Ioannis_1.9172.9172.2 File:~Ioannis_1.raw~, NativeID:~controllerType=0 controllerNumber=1 scan=9172~
1		A6NL76	Actin, alpha skeletal muscle OS=Homo sapiens OX=9606 GN=ACTA1 PE=1 SV=3	814	28375	47	47	10	10	6658	7636	1	0	0	400.24	1197.7	3	1197.7	-0.0002	0	30.1	0.0015	R	AVFPSIVGRPR	H					Ioannis_1.17441.17441.3 File:~Ioannis_1.raw~, NativeID:~controllerType=0 controllerNumber=1 scan=17441~
1		A6NL76	Actin, alpha skeletal muscle OS=Homo sapiens OX=9606 GN=ACTA1 PE=1 SV=3	814	28375	47	47	10	10	6659	7480	1	0	0	400.24	1197.7	3	1197.7	0.0003	0	33.32	0.00088	R	AVFPSIVGRPR	H					Ioannis_1.17201.17201.3 File:~Ioannis_1.raw~, NativeID:~controllerType=0 controllerNumber=1 scan=17201~
1		A6NL76	Actin, alpha skeletal muscle OS=Homo sapiens OX=9606 GN=ACTA1 PE=1 SV=3	814	28375	47	47	10	10	6660	7613	1	0	0	599.856	1197.7	2	1197.7	0.0003	0	14.22	0.046	R	AVFPSIVGRPR	H					Ioannis_1.17404.17404.2 File:~Ioannis_1.raw~, NativeID:~controllerType=0 controllerNumber=1 scan=17404~
1		A6NL76	Actin, alpha skeletal muscle OS=Homo sapiens OX=9606 GN=ACTA1 PE=1 SV=3	814	28375	47	47	10	10	6661	7874	1	0	0	400.24	1197.7	3	1197.7	0.001	0	29.4	0.0017	R	AVFPSIVGRPR	H					Ioannis_1.17792.17792.3 File:~Ioannis_1.raw~, NativeID:~controllerType=0 controllerNumber=1 scan=17792~
1		A6NL76	Actin, alpha skeletal muscle OS=Homo sapiens OX=9606 GN=ACTA1 PE=1 SV=3	814	28375	47	47	10	10	6734	316	1	0	0	401.858	1202.55	3	1202.55	-0.0015	0	26.33	0.0034	R	HQGVMVGMGQK	D	2 Oxidation (M)	0.00003003000.0			Ioannis_1.5583.5583.3 File:~Ioannis_1.raw~, NativeID:~controllerType=0 controllerNumber=1 scan=5583~
1		A6NL76	Actin, alpha skeletal muscle OS=Homo sapiens OX=9606 GN=ACTA1 PE=1 SV=3	814	28375	47	47	10	10	6741	267	1	0	0	602.284	1202.55	2	1202.55	-0.0007	0	40.72	0.00015	R	HQGVMVGMGQK	D	2 Oxidation (M)	0.00003003000.0			Ioannis_1.5478.5478.2 File:~Ioannis_1.raw~, NativeID:~controllerType=0 controllerNumber=1 scan=5478~
1		A6NL76	Actin, alpha skeletal muscle OS=Homo sapiens OX=9606 GN=ACTA1 PE=1 SV=3	814	28375	47	47	10	10	6744	229	1	0	0	401.859	1202.55	3	1202.55	0.0005	0	33.47	0.00073	R	HQGVMVGMGQK	D	2 Oxidation (M)	0.00003003000.0			Ioannis_1.5384.5384.3 File:~Ioannis_1.raw~, NativeID:~controllerType=0 controllerNumber=1 scan=5384~
1		A6NL76	Actin, alpha skeletal muscle OS=Homo sapiens OX=9606 GN=ACTA1 PE=1 SV=3	814	28375	47	47	10	10	6750	978	1	0	0	602.287	1202.56	2	1202.55	0.0051	0	15.93	0.032	R	HQGVMVGMGQK	D	2 Oxidation (M)	0.00003003000.0			Ioannis_1.6933.6933.2 File:~Ioannis_1.raw~, NativeID:~controllerType=0 controllerNumber=1 scan=6933~
1		A6NL76	Actin, alpha skeletal muscle OS=Homo sapiens OX=9606 GN=ACTA1 PE=1 SV=3	814	28375	47	47	10	10	8832	1330	1	0	0	677.817	1353.62	2	1353.62	0.0028	1	14.08	0.048	K	DSYVGDEAQSKR	G					Ioannis_1.7628.7628.2 File:~Ioannis_1.raw~, NativeID:~controllerType=0 controllerNumber=1 scan=7628~
1		A6NL76	Actin, alpha skeletal muscle OS=Homo sapiens OX=9606 GN=ACTA1 PE=1 SV=3	814	28375	47	47	10	10	12661	10809	1	0	1	654.308	1959.9	3	1959.9	0.0001	0	15.2	0.037	K	YPIEHGIITNWDDMEK	I					Ioannis_1.22587.22587.3 File:~Ioannis_1.raw~, NativeID:~controllerType=0 controllerNumber=1 scan=22587~
1		A6NL76	Actin, alpha skeletal muscle OS=Homo sapiens OX=9606 GN=ACTA1 PE=1 SV=3	814	28375	47	47	10	10	12702	9541	1	0	1	659.64	1975.9	3	1975.9	0	0	36.14	0.00041	K	YPIEHGIITNWDDMEK	I	Oxidation (M)	0.0000000000000300.0			Ioannis_1.20436.20436.3 File:~Ioannis_1.raw~, NativeID:~controllerType=0 controllerNumber=1 scan=20436~
1		A6NL76	Actin, alpha skeletal muscle OS=Homo sapiens OX=9606 GN=ACTA1 PE=1 SV=3	814	28375	47	47	10	10	12706	9411	1	0	1	659.641	1975.9	3	1975.9	0.0032	0	33	0.0008	K	YPIEHGIITNWDDMEK	I	Oxidation (M)	0.0000000000000300.0			Ioannis_1.20213.20213.3 File:~Ioannis_1.raw~, NativeID:~controllerType=0 controllerNumber=1 scan=20213~
1		I3L1U9	Actin, cytoplasmic 2 (Fragment) OS=Homo sapiens OX=9606 GN=ACTG1 PE=1 SV=1	789	23887	42	42	10	10	1021	4133	1	0	0	400.771	799.528	2	799.528	-0.0001	1	33.32	0.0043	K	RGILTLK	Y					Ioannis_1.12176.12176.2 File:~Ioannis_1.raw~, NativeID:~controllerType=0 controllerNumber=1 scan=12176~
1		I3L1U9	Actin, cytoplasmic 2 (Fragment) OS=Homo sapiens OX=9606 GN=ACTG1 PE=1 SV=1	789	23887	42	42	10	10	3251	3155	1	0	0	488.728	975.441	2	975.441	0.0001	0	43.1	9.1e-05	K	AGFAGDDAPR	A					Ioannis_1.10679.10679.2 File:~Ioannis_1.raw~, NativeID:~controllerType=0 controllerNumber=1 scan=10679~
1		I3L1U9	Actin, cytoplasmic 2 (Fragment) OS=Homo sapiens OX=9606 GN=ACTG1 PE=1 SV=1	789	23887	42	42	10	10	3252	2998	1	0	0	488.728	975.441	2	975.441	0.0001	0	52.95	1.1e-05	K	AGFAGDDAPR	A					Ioannis_1.10442.10442.2 File:~Ioannis_1.raw~, NativeID:~controllerType=0 controllerNumber=1 scan=10442~
1		I3L1U9	Actin, cytoplasmic 2 (Fragment) OS=Homo sapiens OX=9606 GN=ACTG1 PE=1 SV=1	789	23887	42	42	10	10	3253	3314	1	0	0	488.728	975.441	2	975.441	0.0003	0	17.67	0.022	K	AGFAGDDAPR	A					Ioannis_1.10922.10922.2 File:~Ioannis_1.raw~, NativeID:~controllerType=0 controllerNumber=1 scan=10922~
1		I3L1U9	Actin, cytoplasmic 2 (Fragment) OS=Homo sapiens OX=9606 GN=ACTG1 PE=1 SV=1	789	23887	42	42	10	10	3255	2578	1	0	0	488.728	975.442	2	975.441	0.0007	0	19.76	0.014	K	AGFAGDDAPR	A					Ioannis_1.9760.9760.2 File:~Ioannis_1.raw~, NativeID:~controllerType=0 controllerNumber=1 scan=9760~
1		I3L1U9	Actin, cytoplasmic 2 (Fragment) OS=Homo sapiens OX=9606 GN=ACTG1 PE=1 SV=1	789	23887	42	42	10	10	3256	2843	1	0	0	488.728	975.442	2	975.441	0.0007	0	58.96	3e-06	K	AGFAGDDAPR	A					Ioannis_1.10206.10206.2 File:~Ioannis_1.raw~, NativeID:~controllerType=0 controllerNumber=1 scan=10206~
1		I3L1U9	Actin, cytoplasmic 2 (Fragment) OS=Homo sapiens OX=9606 GN=ACTG1 PE=1 SV=1	789	23887	42	42	10	10	3784	12407	1	0	0	507.744	1013.47	2	1013.47	0.0003	0	35.38	0.0091	R	DLTDYLMK	I	Oxidation (M)	0.00000030.0			Ioannis_1.25868.25868.2 File:~Ioannis_1.raw~, NativeID:~controllerType=0 controllerNumber=1 scan=25868~
1		I3L1U9	Actin, cytoplasmic 2 (Fragment) OS=Homo sapiens OX=9606 GN=ACTG1 PE=1 SV=1	789	23887	42	42	10	10	3790	10756	1	0	0	507.745	1013.47	2	1013.47	0.0005	0	42.94	0.0019	R	DLTDYLMK	I	Oxidation (M)	0.00000030.0			Ioannis_1.22489.22489.2 File:~Ioannis_1.raw~, NativeID:~controllerType=0 controllerNumber=1 scan=22489~
1		I3L1U9	Actin, cytoplasmic 2 (Fragment) OS=Homo sapiens OX=9606 GN=ACTG1 PE=1 SV=1	789	23887	42	42	10	10	3793	10869	1	0	0	507.745	1013.47	2	1013.47	0.0008	0	46.5	0.00081	R	DLTDYLMK	I	Oxidation (M)	0.00000030.0			Ioannis_1.22709.22709.2 File:~Ioannis_1.raw~, NativeID:~controllerType=0 controllerNumber=1 scan=22709~
1		I3L1U9	Actin, cytoplasmic 2 (Fragment) OS=Homo sapiens OX=9606 GN=ACTG1 PE=1 SV=1	789	23887	42	42	10	10	3796	10612	1	0	0	507.745	1013.48	2	1013.47	0.0013	0	36.06	0.0077	R	DLTDYLMK	I	Oxidation (M)	0.00000030.0			Ioannis_1.22256.22256.2 File:~Ioannis_1.raw~, NativeID:~controllerType=0 controllerNumber=1 scan=22256~
1		I3L1U9	Actin, cytoplasmic 2 (Fragment) OS=Homo sapiens OX=9606 GN=ACTG1 PE=1 SV=1	789	23887	42	42	10	10	5622	4395	1	0	1	566.767	1131.52	2	1131.52	-0.0011	0	14.72	0.042	R	GYSFTTTAER	E					Ioannis_1.12569.12569.2 File:~Ioannis_1.raw~, NativeID:~controllerType=0 controllerNumber=1 scan=12569~
1		I3L1U9	Actin, cytoplasmic 2 (Fragment) OS=Homo sapiens OX=9606 GN=ACTG1 PE=1 SV=1	789	23887	42	42	10	10	5623	6027	1	0	1	566.767	1131.52	2	1131.52	0.0003	0	45	6e-05	R	GYSFTTTAER	E					Ioannis_1.15048.15048.2 File:~Ioannis_1.raw~, NativeID:~controllerType=0 controllerNumber=1 scan=15048~
1		I3L1U9	Actin, cytoplasmic 2 (Fragment) OS=Homo sapiens OX=9606 GN=ACTG1 PE=1 SV=1	789	23887	42	42	10	10	5624	5454	1	0	1	566.767	1131.52	2	1131.52	0.0004	0	35.99	0.00042	R	GYSFTTTAER	E					Ioannis_1.14178.14178.2 File:~Ioannis_1.raw~, NativeID:~controllerType=0 controllerNumber=1 scan=14178~
1		I3L1U9	Actin, cytoplasmic 2 (Fragment) OS=Homo sapiens OX=9606 GN=ACTG1 PE=1 SV=1	789	23887	42	42	10	10	5625	5773	1	0	1	566.767	1131.52	2	1131.52	0.0007	0	48.51	2.8e-05	R	GYSFTTTAER	E					Ioannis_1.14665.14665.2 File:~Ioannis_1.raw~, NativeID:~controllerType=0 controllerNumber=1 scan=14665~
1		I3L1U9	Actin, cytoplasmic 2 (Fragment) OS=Homo sapiens OX=9606 GN=ACTG1 PE=1 SV=1	789	23887	42	42	10	10	5626	5602	1	0	1	566.768	1131.52	2	1131.52	0.0007	0	56.93	4.6e-06	R	GYSFTTTAER	E					Ioannis_1.14416.14416.2 File:~Ioannis_1.raw~, NativeID:~controllerType=0 controllerNumber=1 scan=14416~
1		I3L1U9	Actin, cytoplasmic 2 (Fragment) OS=Homo sapiens OX=9606 GN=ACTG1 PE=1 SV=1	789	23887	42	42	10	10	6260	2098	1	0	0	391.195	1170.56	3	1170.56	-0.0001	0	21.37	0.0099	R	HQGVMVGMGQK	D					Ioannis_1.8977.8977.3 File:~Ioannis_1.raw~, NativeID:~controllerType=0 controllerNumber=1 scan=8977~
1		I3L1U9	Actin, cytoplasmic 2 (Fragment) OS=Homo sapiens OX=9606 GN=ACTG1 PE=1 SV=1	789	23887	42	42	10	10	6469	487	1	0	0	396.526	1186.56	3	1186.56	-0.0034	0	25.16	0.0044	R	HQGVMVGMGQK	D	Oxidation (M)	0.00000003000.0			Ioannis_1.5914.5914.3 File:~Ioannis_1.raw~, NativeID:~controllerType=0 controllerNumber=1 scan=5914~
1		I3L1U9	Actin, cytoplasmic 2 (Fragment) OS=Homo sapiens OX=9606 GN=ACTG1 PE=1 SV=1	789	23887	42	42	10	10	6470	499	1	0	0	594.286	1186.56	2	1186.56	-0.0014	0	68.92	3.4e-07	R	HQGVMVGMGQK	D	Oxidation (M)	0.00000003000.0			Ioannis_1.5950.5950.2 File:~Ioannis_1.raw~, NativeID:~controllerType=0 controllerNumber=1 scan=5950~
1		I3L1U9	Actin, cytoplasmic 2 (Fragment) OS=Homo sapiens OX=9606 GN=ACTG1 PE=1 SV=1	789	23887	42	42	10	10	6471	983	1	0	0	396.527	1186.56	3	1186.56	0.0004	0	38.9	0.00022	R	HQGVMVGMGQK	D	Oxidation (M)	0.00003000000.0			Ioannis_1.6943.6943.3 File:~Ioannis_1.raw~, NativeID:~controllerType=0 controllerNumber=1 scan=6943~
1		I3L1U9	Actin, cytoplasmic 2 (Fragment) OS=Homo sapiens OX=9606 GN=ACTG1 PE=1 SV=1	789	23887	42	42	10	10	6472	975	1	0	0	594.288	1186.56	2	1186.56	0.0021	0	15.15	0.038	R	HQGVMVGMGQK	D	Oxidation (M)	0.00003000000.0			Ioannis_1.6925.6925.2 File:~Ioannis_1.raw~, NativeID:~controllerType=0 controllerNumber=1 scan=6925~
1		I3L1U9	Actin, cytoplasmic 2 (Fragment) OS=Homo sapiens OX=9606 GN=ACTG1 PE=1 SV=1	789	23887	42	42	10	10	6640	2365	1	0	0	599.764	1197.51	2	1197.52	-0.0004	0	15.6	0.034	K	DSYVGDEAQSK	R					Ioannis_1.9410.9410.2 File:~Ioannis_1.raw~, NativeID:~controllerType=0 controllerNumber=1 scan=9410~
1		I3L1U9	Actin, cytoplasmic 2 (Fragment) OS=Homo sapiens OX=9606 GN=ACTG1 PE=1 SV=1	789	23887	42	42	10	10	6642	2218	1	0	0	599.765	1197.52	2	1197.52	0.0002	0	47.85	3.3e-05	K	DSYVGDEAQSK	R					Ioannis_1.9172.9172.2 File:~Ioannis_1.raw~, NativeID:~controllerType=0 controllerNumber=1 scan=9172~
1		I3L1U9	Actin, cytoplasmic 2 (Fragment) OS=Homo sapiens OX=9606 GN=ACTG1 PE=1 SV=1	789	23887	42	42	10	10	6658	7636	1	0	0	400.24	1197.7	3	1197.7	-0.0002	0	30.1	0.0015	R	AVFPSIVGRPR	H					Ioannis_1.17441.17441.3 File:~Ioannis_1.raw~, NativeID:~controllerType=0 controllerNumber=1 scan=17441~
1		I3L1U9	Actin, cytoplasmic 2 (Fragment) OS=Homo sapiens OX=9606 GN=ACTG1 PE=1 SV=1	789	23887	42	42	10	10	6659	7480	1	0	0	400.24	1197.7	3	1197.7	0.0003	0	33.32	0.00088	R	AVFPSIVGRPR	H					Ioannis_1.17201.17201.3 File:~Ioannis_1.raw~, NativeID:~controllerType=0 controllerNumber=1 scan=17201~
1		I3L1U9	Actin, cytoplasmic 2 (Fragment) OS=Homo sapiens OX=9606 GN=ACTG1 PE=1 SV=1	789	23887	42	42	10	10	6660	7613	1	0	0	599.856	1197.7	2	1197.7	0.0003	0	14.22	0.046	R	AVFPSIVGRPR	H					Ioannis_1.17404.17404.2 File:~Ioannis_1.raw~, NativeID:~controllerType=0 controllerNumber=1 scan=17404~
1		I3L1U9	Actin, cytoplasmic 2 (Fragment) OS=Homo sapiens OX=9606 GN=ACTG1 PE=1 SV=1	789	23887	42	42	10	10	6661	7874	1	0	0	400.24	1197.7	3	1197.7	0.001	0	29.4	0.0017	R	AVFPSIVGRPR	H					Ioannis_1.17792.17792.3 File:~Ioannis_1.raw~, NativeID:~controllerType=0 controllerNumber=1 scan=17792~
1		I3L1U9	Actin, cytoplasmic 2 (Fragment) OS=Homo sapiens OX=9606 GN=ACTG1 PE=1 SV=1	789	23887	42	42	10	10	6734	316	1	0	0	401.858	1202.55	3	1202.55	-0.0015	0	26.33	0.0034	R	HQGVMVGMGQK	D	2 Oxidation (M)	0.00003003000.0			Ioannis_1.5583.5583.3 File:~Ioannis_1.raw~, NativeID:~controllerType=0 controllerNumber=1 scan=5583~
1		I3L1U9	Actin, cytoplasmic 2 (Fragment) OS=Homo sapiens OX=9606 GN=ACTG1 PE=1 SV=1	789	23887	42	42	10	10	6741	267	1	0	0	602.284	1202.55	2	1202.55	-0.0007	0	40.72	0.00015	R	HQGVMVGMGQK	D	2 Oxidation (M)	0.00003003000.0			Ioannis_1.5478.5478.2 File:~Ioannis_1.raw~, NativeID:~controllerType=0 controllerNumber=1 scan=5478~
1		I3L1U9	Actin, cytoplasmic 2 (Fragment) OS=Homo sapiens OX=9606 GN=ACTG1 PE=1 SV=1	789	23887	42	42	10	10	6744	229	1	0	0	401.859	1202.55	3	1202.55	0.0005	0	33.47	0.00073	R	HQGVMVGMGQK	D	2 Oxidation (M)	0.00003003000.0			Ioannis_1.5384.5384.3 File:~Ioannis_1.raw~, NativeID:~controllerType=0 controllerNumber=1 scan=5384~
1		I3L1U9	Actin, cytoplasmic 2 (Fragment) OS=Homo sapiens OX=9606 GN=ACTG1 PE=1 SV=1	789	23887	42	42	10	10	6750	978	1	0	0	602.287	1202.56	2	1202.55	0.0051	0	15.93	0.032	R	HQGVMVGMGQK	D	2 Oxidation (M)	0.00003003000.0			Ioannis_1.6933.6933.2 File:~Ioannis_1.raw~, NativeID:~controllerType=0 controllerNumber=1 scan=6933~
1		I3L1U9	Actin, cytoplasmic 2 (Fragment) OS=Homo sapiens OX=9606 GN=ACTG1 PE=1 SV=1	789	23887	42	42	10	10	8832	1330	1	0	0	677.817	1353.62	2	1353.62	0.0028	1	14.08	0.048	K	DSYVGDEAQSKR	G					Ioannis_1.7628.7628.2 File:~Ioannis_1.raw~, NativeID:~controllerType=0 controllerNumber=1 scan=7628~
1		I3L1U9	Actin, cytoplasmic 2 (Fragment) OS=Homo sapiens OX=9606 GN=ACTG1 PE=1 SV=1	789	23887	42	42	10	10	12633	9050	1	0	1	652.026	1953.06	3	1953.06	-0.0002	0	35.61	0.0068	R	VAPEEHPVLLTEAPLNPK	A					Ioannis_1.19621.19621.3 File:~Ioannis_1.raw~, NativeID:~controllerType=0 controllerNumber=1 scan=19621~
1		I3L1U9	Actin, cytoplasmic 2 (Fragment) OS=Homo sapiens OX=9606 GN=ACTG1 PE=1 SV=1	789	23887	42	42	10	10	12634	9458	1	0	1	652.027	1953.06	3	1953.06	0.0007	0	49.65	0.00025	R	VAPEEHPVLLTEAPLNPK	A					Ioannis_1.20301.20301.3 File:~Ioannis_1.raw~, NativeID:~controllerType=0 controllerNumber=1 scan=20301~
1		I3L1U9	Actin, cytoplasmic 2 (Fragment) OS=Homo sapiens OX=9606 GN=ACTG1 PE=1 SV=1	789	23887	42	42	10	10	12636	9192	1	0	1	652.027	1953.06	3	1953.06	0.0017	0	32.92	0.012	R	VAPEEHPVLLTEAPLNPK	A					Ioannis_1.19852.19852.3 File:~Ioannis_1.raw~, NativeID:~controllerType=0 controllerNumber=1 scan=19852~
1		I3L1U9	Actin, cytoplasmic 2 (Fragment) OS=Homo sapiens OX=9606 GN=ACTG1 PE=1 SV=1	789	23887	42	42	10	10	12638	9894	1	0	1	652.027	1953.06	3	1953.06	0.0024	0	31.36	0.017	R	VAPEEHPVLLTEAPLNPK	A					Ioannis_1.21003.21003.3 File:~Ioannis_1.raw~, NativeID:~controllerType=0 controllerNumber=1 scan=21003~
1		I3L1U9	Actin, cytoplasmic 2 (Fragment) OS=Homo sapiens OX=9606 GN=ACTG1 PE=1 SV=1	789	23887	42	42	10	10	12639	9755	1	0	1	652.028	1953.06	3	1953.06	0.0035	0	58.13	3.5e-05	R	VAPEEHPVLLTEAPLNPK	A					Ioannis_1.20770.20770.3 File:~Ioannis_1.raw~, NativeID:~controllerType=0 controllerNumber=1 scan=20770~
1		I3L1U9	Actin, cytoplasmic 2 (Fragment) OS=Homo sapiens OX=9606 GN=ACTG1 PE=1 SV=1	789	23887	42	42	10	10	12641	9339	1	0	1	652.028	1953.06	3	1953.06	0.0044	0	43.61	0.00091	R	VAPEEHPVLLTEAPLNPK	A					Ioannis_1.20088.20088.3 File:~Ioannis_1.raw~, NativeID:~controllerType=0 controllerNumber=1 scan=20088~
1		I3L1U9	Actin, cytoplasmic 2 (Fragment) OS=Homo sapiens OX=9606 GN=ACTG1 PE=1 SV=1	789	23887	42	42	10	10	12642	9023	1	0	1	977.538	1953.06	2	1953.06	0.0048	0	42	0.00056	R	VAPEEHPVLLTEAPLNPK	A					Ioannis_1.19548.19548.2 File:~Ioannis_1.raw~, NativeID:~controllerType=0 controllerNumber=1 scan=19548~
1		I3L1U9	Actin, cytoplasmic 2 (Fragment) OS=Homo sapiens OX=9606 GN=ACTG1 PE=1 SV=1	789	23887	42	42	10	10	12643	9128	1	0	1	977.538	1953.06	2	1953.06	0.0049	0	24.68	0.011	R	VAPEEHPVLLTEAPLNPK	A					Ioannis_1.19760.19760.2 File:~Ioannis_1.raw~, NativeID:~controllerType=0 controllerNumber=1 scan=19760~
1		I3L1U9	Actin, cytoplasmic 2 (Fragment) OS=Homo sapiens OX=9606 GN=ACTG1 PE=1 SV=1	789	23887	42	42	10	10	13846	12303	1	0	1	800.658	3198.6	4	3198.6	0.0003	0	53.78	9.1e-06	R	TTGIVMDSGDGVTHTVPIYEGYALPHAILR	L	Oxidation (M)	0.000003000000000000000000000000.0			Ioannis_1.25637.25637.4 File:~Ioannis_1.raw~, NativeID:~controllerType=0 controllerNumber=1 scan=25637~
1		I3L1U9	Actin, cytoplasmic 2 (Fragment) OS=Homo sapiens OX=9606 GN=ACTG1 PE=1 SV=1	789	23887	42	42	10	10	13849	12114	1	0	1	800.659	3198.61	4	3198.6	0.0048	0	44.85	6.2e-05	R	TTGIVMDSGDGVTHTVPIYEGYALPHAILR	L	Oxidation (M)	0.000003000000000000000000000000.0			Ioannis_1.25225.25225.4 File:~Ioannis_1.raw~, NativeID:~controllerType=0 controllerNumber=1 scan=25225~
1		I3L1U9	Actin, cytoplasmic 2 (Fragment) OS=Homo sapiens OX=9606 GN=ACTG1 PE=1 SV=1	789	23887	42	42	10	10	13850	12210	1	0	1	800.659	3198.61	4	3198.6	0.0059	0	47.39	3.6e-05	R	TTGIVMDSGDGVTHTVPIYEGYALPHAILR	L	Oxidation (M)	0.000003000000000000000000000000.0			Ioannis_1.25437.25437.4 File:~Ioannis_1.raw~, NativeID:~controllerType=0 controllerNumber=1 scan=25437~
1		I3L4N8	Actin, cytoplasmic 2 (Fragment) OS=Homo sapiens OX=9606 GN=ACTG1 PE=1 SV=8	598	26974	30	30	7	7	1021	4133	1	0	0	400.771	799.528	2	799.528	-0.0001	1	33.32	0.0043	K	RGILTLK	Y					Ioannis_1.12176.12176.2 File:~Ioannis_1.raw~, NativeID:~controllerType=0 controllerNumber=1 scan=12176~
1		I3L4N8	Actin, cytoplasmic 2 (Fragment) OS=Homo sapiens OX=9606 GN=ACTG1 PE=1 SV=8	598	26974	30	30	7	7	3251	3155	1	0	0	488.728	975.441	2	975.441	0.0001	0	43.1	9.1e-05	K	AGFAGDDAPR	A					Ioannis_1.10679.10679.2 File:~Ioannis_1.raw~, NativeID:~controllerType=0 controllerNumber=1 scan=10679~
1		I3L4N8	Actin, cytoplasmic 2 (Fragment) OS=Homo sapiens OX=9606 GN=ACTG1 PE=1 SV=8	598	26974	30	30	7	7	3252	2998	1	0	0	488.728	975.441	2	975.441	0.0001	0	52.95	1.1e-05	K	AGFAGDDAPR	A					Ioannis_1.10442.10442.2 File:~Ioannis_1.raw~, NativeID:~controllerType=0 controllerNumber=1 scan=10442~
1		I3L4N8	Actin, cytoplasmic 2 (Fragment) OS=Homo sapiens OX=9606 GN=ACTG1 PE=1 SV=8	598	26974	30	30	7	7	3253	3314	1	0	0	488.728	975.441	2	975.441	0.0003	0	17.67	0.022	K	AGFAGDDAPR	A					Ioannis_1.10922.10922.2 File:~Ioannis_1.raw~, NativeID:~controllerType=0 controllerNumber=1 scan=10922~
1		I3L4N8	Actin, cytoplasmic 2 (Fragment) OS=Homo sapiens OX=9606 GN=ACTG1 PE=1 SV=8	598	26974	30	30	7	7	3255	2578	1	0	0	488.728	975.442	2	975.441	0.0007	0	19.76	0.014	K	AGFAGDDAPR	A					Ioannis_1.9760.9760.2 File:~Ioannis_1.raw~, NativeID:~controllerType=0 controllerNumber=1 scan=9760~
1		I3L4N8	Actin, cytoplasmic 2 (Fragment) OS=Homo sapiens OX=9606 GN=ACTG1 PE=1 SV=8	598	26974	30	30	7	7	3256	2843	1	0	0	488.728	975.442	2	975.441	0.0007	0	58.96	3e-06	K	AGFAGDDAPR	A					Ioannis_1.10206.10206.2 File:~Ioannis_1.raw~, NativeID:~controllerType=0 controllerNumber=1 scan=10206~
1		I3L4N8	Actin, cytoplasmic 2 (Fragment) OS=Homo sapiens OX=9606 GN=ACTG1 PE=1 SV=8	598	26974	30	30	7	7	3784	12407	1	0	0	507.744	1013.47	2	1013.47	0.0003	0	35.38	0.0091	R	DLTDYLMK	I	Oxidation (M)	0.00000030.0			Ioannis_1.25868.25868.2 File:~Ioannis_1.raw~, NativeID:~controllerType=0 controllerNumber=1 scan=25868~
1		I3L4N8	Actin, cytoplasmic 2 (Fragment) OS=Homo sapiens OX=9606 GN=ACTG1 PE=1 SV=8	598	26974	30	30	7	7	3790	10756	1	0	0	507.745	1013.47	2	1013.47	0.0005	0	42.94	0.0019	R	DLTDYLMK	I	Oxidation (M)	0.00000030.0			Ioannis_1.22489.22489.2 File:~Ioannis_1.raw~, NativeID:~controllerType=0 controllerNumber=1 scan=22489~
1		I3L4N8	Actin, cytoplasmic 2 (Fragment) OS=Homo sapiens OX=9606 GN=ACTG1 PE=1 SV=8	598	26974	30	30	7	7	3793	10869	1	0	0	507.745	1013.47	2	1013.47	0.0008	0	46.5	0.00081	R	DLTDYLMK	I	Oxidation (M)	0.00000030.0			Ioannis_1.22709.22709.2 File:~Ioannis_1.raw~, NativeID:~controllerType=0 controllerNumber=1 scan=22709~
1		I3L4N8	Actin, cytoplasmic 2 (Fragment) OS=Homo sapiens OX=9606 GN=ACTG1 PE=1 SV=8	598	26974	30	30	7	7	3796	10612	1	0	0	507.745	1013.48	2	1013.47	0.0013	0	36.06	0.0077	R	DLTDYLMK	I	Oxidation (M)	0.00000030.0			Ioannis_1.22256.22256.2 File:~Ioannis_1.raw~, NativeID:~controllerType=0 controllerNumber=1 scan=22256~
1		I3L4N8	Actin, cytoplasmic 2 (Fragment) OS=Homo sapiens OX=9606 GN=ACTG1 PE=1 SV=8	598	26974	30	30	7	7	5622	4395	1	0	1	566.767	1131.52	2	1131.52	-0.0011	0	14.72	0.042	R	GYSFTTTAER	E					Ioannis_1.12569.12569.2 File:~Ioannis_1.raw~, NativeID:~controllerType=0 controllerNumber=1 scan=12569~
1		I3L4N8	Actin, cytoplasmic 2 (Fragment) OS=Homo sapiens OX=9606 GN=ACTG1 PE=1 SV=8	598	26974	30	30	7	7	5623	6027	1	0	1	566.767	1131.52	2	1131.52	0.0003	0	45	6e-05	R	GYSFTTTAER	E					Ioannis_1.15048.15048.2 File:~Ioannis_1.raw~, NativeID:~controllerType=0 controllerNumber=1 scan=15048~
1		I3L4N8	Actin, cytoplasmic 2 (Fragment) OS=Homo sapiens OX=9606 GN=ACTG1 PE=1 SV=8	598	26974	30	30	7	7	5624	5454	1	0	1	566.767	1131.52	2	1131.52	0.0004	0	35.99	0.00042	R	GYSFTTTAER	E					Ioannis_1.14178.14178.2 File:~Ioannis_1.raw~, NativeID:~controllerType=0 controllerNumber=1 scan=14178~
1		I3L4N8	Actin, cytoplasmic 2 (Fragment) OS=Homo sapiens OX=9606 GN=ACTG1 PE=1 SV=8	598	26974	30	30	7	7	5625	5773	1	0	1	566.767	1131.52	2	1131.52	0.0007	0	48.51	2.8e-05	R	GYSFTTTAER	E					Ioannis_1.14665.14665.2 File:~Ioannis_1.raw~, NativeID:~controllerType=0 controllerNumber=1 scan=14665~
1		I3L4N8	Actin, cytoplasmic 2 (Fragment) OS=Homo sapiens OX=9606 GN=ACTG1 PE=1 SV=8	598	26974	30	30	7	7	5626	5602	1	0	1	566.768	1131.52	2	1131.52	0.0007	0	56.93	4.6e-06	R	GYSFTTTAER	E					Ioannis_1.14416.14416.2 File:~Ioannis_1.raw~, NativeID:~controllerType=0 controllerNumber=1 scan=14416~
1		I3L4N8	Actin, cytoplasmic 2 (Fragment) OS=Homo sapiens OX=9606 GN=ACTG1 PE=1 SV=8	598	26974	30	30	7	7	6658	7636	1	0	0	400.24	1197.7	3	1197.7	-0.0002	0	30.1	0.0015	R	AVFPSIVGRPR	H					Ioannis_1.17441.17441.3 File:~Ioannis_1.raw~, NativeID:~controllerType=0 controllerNumber=1 scan=17441~
1		I3L4N8	Actin, cytoplasmic 2 (Fragment) OS=Homo sapiens OX=9606 GN=ACTG1 PE=1 SV=8	598	26974	30	30	7	7	6659	7480	1	0	0	400.24	1197.7	3	1197.7	0.0003	0	33.32	0.00088	R	AVFPSIVGRPR	H					Ioannis_1.17201.17201.3 File:~Ioannis_1.raw~, NativeID:~controllerType=0 controllerNumber=1 scan=17201~
1		I3L4N8	Actin, cytoplasmic 2 (Fragment) OS=Homo sapiens OX=9606 GN=ACTG1 PE=1 SV=8	598	26974	30	30	7	7	6660	7613	1	0	0	599.856	1197.7	2	1197.7	0.0003	0	14.22	0.046	R	AVFPSIVGRPR	H					Ioannis_1.17404.17404.2 File:~Ioannis_1.raw~, NativeID:~controllerType=0 controllerNumber=1 scan=17404~
1		I3L4N8	Actin, cytoplasmic 2 (Fragment) OS=Homo sapiens OX=9606 GN=ACTG1 PE=1 SV=8	598	26974	30	30	7	7	6661	7874	1	0	0	400.24	1197.7	3	1197.7	0.001	0	29.4	0.0017	R	AVFPSIVGRPR	H					Ioannis_1.17792.17792.3 File:~Ioannis_1.raw~, NativeID:~controllerType=0 controllerNumber=1 scan=17792~
1		I3L4N8	Actin, cytoplasmic 2 (Fragment) OS=Homo sapiens OX=9606 GN=ACTG1 PE=1 SV=8	598	26974	30	30	7	7	12633	9050	1	0	1	652.026	1953.06	3	1953.06	-0.0002	0	35.61	0.0068	R	VAPEEHPVLLTEAPLNPK	A					Ioannis_1.19621.19621.3 File:~Ioannis_1.raw~, NativeID:~controllerType=0 controllerNumber=1 scan=19621~
1		I3L4N8	Actin, cytoplasmic 2 (Fragment) OS=Homo sapiens OX=9606 GN=ACTG1 PE=1 SV=8	598	26974	30	30	7	7	12634	9458	1	0	1	652.027	1953.06	3	1953.06	0.0007	0	49.65	0.00025	R	VAPEEHPVLLTEAPLNPK	A					Ioannis_1.20301.20301.3 File:~Ioannis_1.raw~, NativeID:~controllerType=0 controllerNumber=1 scan=20301~
1		I3L4N8	Actin, cytoplasmic 2 (Fragment) OS=Homo sapiens OX=9606 GN=ACTG1 PE=1 SV=8	598	26974	30	30	7	7	12636	9192	1	0	1	652.027	1953.06	3	1953.06	0.0017	0	32.92	0.012	R	VAPEEHPVLLTEAPLNPK	A					Ioannis_1.19852.19852.3 File:~Ioannis_1.raw~, NativeID:~controllerType=0 controllerNumber=1 scan=19852~
1		I3L4N8	Actin, cytoplasmic 2 (Fragment) OS=Homo sapiens OX=9606 GN=ACTG1 PE=1 SV=8	598	26974	30	30	7	7	12638	9894	1	0	1	652.027	1953.06	3	1953.06	0.0024	0	31.36	0.017	R	VAPEEHPVLLTEAPLNPK	A					Ioannis_1.21003.21003.3 File:~Ioannis_1.raw~, NativeID:~controllerType=0 controllerNumber=1 scan=21003~
1		I3L4N8	Actin, cytoplasmic 2 (Fragment) OS=Homo sapiens OX=9606 GN=ACTG1 PE=1 SV=8	598	26974	30	30	7	7	12639	9755	1	0	1	652.028	1953.06	3	1953.06	0.0035	0	58.13	3.5e-05	R	VAPEEHPVLLTEAPLNPK	A					Ioannis_1.20770.20770.3 File:~Ioannis_1.raw~, NativeID:~controllerType=0 controllerNumber=1 scan=20770~
1		I3L4N8	Actin, cytoplasmic 2 (Fragment) OS=Homo sapiens OX=9606 GN=ACTG1 PE=1 SV=8	598	26974	30	30	7	7	12641	9339	1	0	1	652.028	1953.06	3	1953.06	0.0044	0	43.61	0.00091	R	VAPEEHPVLLTEAPLNPK	A					Ioannis_1.20088.20088.3 File:~Ioannis_1.raw~, NativeID:~controllerType=0 controllerNumber=1 scan=20088~
1		I3L4N8	Actin, cytoplasmic 2 (Fragment) OS=Homo sapiens OX=9606 GN=ACTG1 PE=1 SV=8	598	26974	30	30	7	7	12642	9023	1	0	1	977.538	1953.06	2	1953.06	0.0048	0	42	0.00056	R	VAPEEHPVLLTEAPLNPK	A					Ioannis_1.19548.19548.2 File:~Ioannis_1.raw~, NativeID:~controllerType=0 controllerNumber=1 scan=19548~
1		I3L4N8	Actin, cytoplasmic 2 (Fragment) OS=Homo sapiens OX=9606 GN=ACTG1 PE=1 SV=8	598	26974	30	30	7	7	12643	9128	1	0	1	977.538	1953.06	2	1953.06	0.0049	0	24.68	0.011	R	VAPEEHPVLLTEAPLNPK	A					Ioannis_1.19760.19760.2 File:~Ioannis_1.raw~, NativeID:~controllerType=0 controllerNumber=1 scan=19760~
1		I3L4N8	Actin, cytoplasmic 2 (Fragment) OS=Homo sapiens OX=9606 GN=ACTG1 PE=1 SV=8	598	26974	30	30	7	7	13846	12303	1	0	1	800.658	3198.6	4	3198.6	0.0003	0	53.78	9.1e-06	R	TTGIVMDSGDGVTHTVPIYEGYALPHAILR	L	Oxidation (M)	0.000003000000000000000000000000.0			Ioannis_1.25637.25637.4 File:~Ioannis_1.raw~, NativeID:~controllerType=0 controllerNumber=1 scan=25637~
1		I3L4N8	Actin, cytoplasmic 2 (Fragment) OS=Homo sapiens OX=9606 GN=ACTG1 PE=1 SV=8	598	26974	30	30	7	7	13849	12114	1	0	1	800.659	3198.61	4	3198.6	0.0048	0	44.85	6.2e-05	R	TTGIVMDSGDGVTHTVPIYEGYALPHAILR	L	Oxidation (M)	0.000003000000000000000000000000.0			Ioannis_1.25225.25225.4 File:~Ioannis_1.raw~, NativeID:~controllerType=0 controllerNumber=1 scan=25225~
1		I3L4N8	Actin, cytoplasmic 2 (Fragment) OS=Homo sapiens OX=9606 GN=ACTG1 PE=1 SV=8	598	26974	30	30	7	7	13850	12210	1	0	1	800.659	3198.61	4	3198.6	0.0059	0	47.39	3.6e-05	R	TTGIVMDSGDGVTHTVPIYEGYALPHAILR	L	Oxidation (M)	0.000003000000000000000000000000.0			Ioannis_1.25437.25437.4 File:~Ioannis_1.raw~, NativeID:~controllerType=0 controllerNumber=1 scan=25437~
1		P0CG38	POTE ankyrin domain family member I OS=Homo sapiens OX=9606 GN=POTEI PE=3 SV=1	540	122858	23	23	5	5	1021	4133	1	0	0	400.771	799.528	2	799.528	-0.0001	1	33.32	0.0043	K	RGILTLK	Y					Ioannis_1.12176.12176.2 File:~Ioannis_1.raw~, NativeID:~controllerType=0 controllerNumber=1 scan=12176~
1		P0CG38	POTE ankyrin domain family member I OS=Homo sapiens OX=9606 GN=POTEI PE=3 SV=1	540	122858	23	23	5	5	3251	3155	1	0	0	488.728	975.441	2	975.441	0.0001	0	43.1	9.1e-05	K	AGFAGDDAPR	A					Ioannis_1.10679.10679.2 File:~Ioannis_1.raw~, NativeID:~controllerType=0 controllerNumber=1 scan=10679~
1		P0CG38	POTE ankyrin domain family member I OS=Homo sapiens OX=9606 GN=POTEI PE=3 SV=1	540	122858	23	23	5	5	3252	2998	1	0	0	488.728	975.441	2	975.441	0.0001	0	52.95	1.1e-05	K	AGFAGDDAPR	A					Ioannis_1.10442.10442.2 File:~Ioannis_1.raw~, NativeID:~controllerType=0 controllerNumber=1 scan=10442~
1		P0CG38	POTE ankyrin domain family member I OS=Homo sapiens OX=9606 GN=POTEI PE=3 SV=1	540	122858	23	23	5	5	3253	3314	1	0	0	488.728	975.441	2	975.441	0.0003	0	17.67	0.022	K	AGFAGDDAPR	A					Ioannis_1.10922.10922.2 File:~Ioannis_1.raw~, NativeID:~controllerType=0 controllerNumber=1 scan=10922~
1		P0CG38	POTE ankyrin domain family member I OS=Homo sapiens OX=9606 GN=POTEI PE=3 SV=1	540	122858	23	23	5	5	3255	2578	1	0	0	488.728	975.442	2	975.441	0.0007	0	19.76	0.014	K	AGFAGDDAPR	A					Ioannis_1.9760.9760.2 File:~Ioannis_1.raw~, NativeID:~controllerType=0 controllerNumber=1 scan=9760~
1		P0CG38	POTE ankyrin domain family member I OS=Homo sapiens OX=9606 GN=POTEI PE=3 SV=1	540	122858	23	23	5	5	3256	2843	1	0	0	488.728	975.442	2	975.441	0.0007	0	58.96	3e-06	K	AGFAGDDAPR	A					Ioannis_1.10206.10206.2 File:~Ioannis_1.raw~, NativeID:~controllerType=0 controllerNumber=1 scan=10206~
1		P0CG38	POTE ankyrin domain family member I OS=Homo sapiens OX=9606 GN=POTEI PE=3 SV=1	540	122858	23	23	5	5	6658	7636	1	0	0	400.24	1197.7	3	1197.7	-0.0002	0	30.1	0.0015	R	AVFPSIVGRPR	Q					Ioannis_1.17441.17441.3 File:~Ioannis_1.raw~, NativeID:~controllerType=0 controllerNumber=1 scan=17441~
1		P0CG38	POTE ankyrin domain family member I OS=Homo sapiens OX=9606 GN=POTEI PE=3 SV=1	540	122858	23	23	5	5	6659	7480	1	0	0	400.24	1197.7	3	1197.7	0.0003	0	33.32	0.00088	R	AVFPSIVGRPR	Q					Ioannis_1.17201.17201.3 File:~Ioannis_1.raw~, NativeID:~controllerType=0 controllerNumber=1 scan=17201~
1		P0CG38	POTE ankyrin domain family member I OS=Homo sapiens OX=9606 GN=POTEI PE=3 SV=1	540	122858	23	23	5	5	6660	7613	1	0	0	599.856	1197.7	2	1197.7	0.0003	0	14.22	0.046	R	AVFPSIVGRPR	Q					Ioannis_1.17404.17404.2 File:~Ioannis_1.raw~, NativeID:~controllerType=0 controllerNumber=1 scan=17404~
1		P0CG38	POTE ankyrin domain family member I OS=Homo sapiens OX=9606 GN=POTEI PE=3 SV=1	540	122858	23	23	5	5	6661	7874	1	0	0	400.24	1197.7	3	1197.7	0.001	0	29.4	0.0017	R	AVFPSIVGRPR	Q					Ioannis_1.17792.17792.3 File:~Ioannis_1.raw~, NativeID:~controllerType=0 controllerNumber=1 scan=17792~
1		P0CG38	POTE ankyrin domain family member I OS=Homo sapiens OX=9606 GN=POTEI PE=3 SV=1	540	122858	23	23	5	5	10181	7362	1	0	0	750.341	1498.67	2	1498.67	-0.0021	0	27.87	0.0024	K	QEYDESGPSIVHR	K	Gln->pyro-Glu (N-term Q)	2.0000000000000.0			Ioannis_1.17019.17019.2 File:~Ioannis_1.raw~, NativeID:~controllerType=0 controllerNumber=1 scan=17019~
1		P0CG38	POTE ankyrin domain family member I OS=Homo sapiens OX=9606 GN=POTEI PE=3 SV=1	540	122858	23	23	5	5	10183	7193	1	0	0	750.341	1498.67	2	1498.67	-0.0018	0	48.81	2.6e-05	K	QEYDESGPSIVHR	K	Gln->pyro-Glu (N-term Q)	2.0000000000000.0			Ioannis_1.16767.16767.2 File:~Ioannis_1.raw~, NativeID:~controllerType=0 controllerNumber=1 scan=16767~
1		P0CG38	POTE ankyrin domain family member I OS=Homo sapiens OX=9606 GN=POTEI PE=3 SV=1	540	122858	23	23	5	5	10184	6026	1	0	0	750.342	1498.67	2	1498.67	0.0007	0	22.57	0.0076	K	QEYDESGPSIVHR	K	Gln->pyro-Glu (N-term Q)	2.0000000000000.0			Ioannis_1.15047.15047.2 File:~Ioannis_1.raw~, NativeID:~controllerType=0 controllerNumber=1 scan=15047~
1		P0CG38	POTE ankyrin domain family member I OS=Homo sapiens OX=9606 GN=POTEI PE=3 SV=1	540	122858	23	23	5	5	10185	7028	1	0	0	750.342	1498.67	2	1498.67	0.0008	0	74.28	1.1e-07	K	QEYDESGPSIVHR	K	Gln->pyro-Glu (N-term Q)	2.0000000000000.0			Ioannis_1.16521.16521.2 File:~Ioannis_1.raw~, NativeID:~controllerType=0 controllerNumber=1 scan=16521~
1		P0CG38	POTE ankyrin domain family member I OS=Homo sapiens OX=9606 GN=POTEI PE=3 SV=1	540	122858	23	23	5	5	10186	6856	1	0	0	750.343	1498.67	2	1498.67	0.0022	0	21.62	0.0094	K	QEYDESGPSIVHR	K	Gln->pyro-Glu (N-term Q)	2.0000000000000.0			Ioannis_1.16271.16271.2 File:~Ioannis_1.raw~, NativeID:~controllerType=0 controllerNumber=1 scan=16271~
1		P0CG38	POTE ankyrin domain family member I OS=Homo sapiens OX=9606 GN=POTEI PE=3 SV=1	540	122858	23	23	5	5	10338	4391	1	0	0	506.239	1515.69	3	1515.7	-0.001	0	51.73	1.4e-05	K	QEYDESGPSIVHR	K					Ioannis_1.12564.12564.3 File:~Ioannis_1.raw~, NativeID:~controllerType=0 controllerNumber=1 scan=12564~
1		P0CG38	POTE ankyrin domain family member I OS=Homo sapiens OX=9606 GN=POTEI PE=3 SV=1	540	122858	23	23	5	5	10339	4234	1	0	0	506.239	1515.7	3	1515.7	0.0003	0	54.33	8e-06	K	QEYDESGPSIVHR	K					Ioannis_1.12321.12321.3 File:~Ioannis_1.raw~, NativeID:~controllerType=0 controllerNumber=1 scan=12321~
1		P0CG38	POTE ankyrin domain family member I OS=Homo sapiens OX=9606 GN=POTEI PE=3 SV=1	540	122858	23	23	5	5	10340	4082	1	0	0	506.239	1515.7	3	1515.7	0.0006	0	63.5	1.1e-06	K	QEYDESGPSIVHR	K					Ioannis_1.12083.12083.3 File:~Ioannis_1.raw~, NativeID:~controllerType=0 controllerNumber=1 scan=12083~
1		P0CG38	POTE ankyrin domain family member I OS=Homo sapiens OX=9606 GN=POTEI PE=3 SV=1	540	122858	23	23	5	5	10342	4241	1	0	0	758.855	1515.7	2	1515.7	0.0009	0	49.06	2.5e-05	K	QEYDESGPSIVHR	K					Ioannis_1.12332.12332.2 File:~Ioannis_1.raw~, NativeID:~controllerType=0 controllerNumber=1 scan=12332~
1		P0CG38	POTE ankyrin domain family member I OS=Homo sapiens OX=9606 GN=POTEI PE=3 SV=1	540	122858	23	23	5	5	10343	4094	1	0	0	758.856	1515.7	2	1515.7	0.0021	0	40.66	0.00015	K	QEYDESGPSIVHR	K					Ioannis_1.12099.12099.2 File:~Ioannis_1.raw~, NativeID:~controllerType=0 controllerNumber=1 scan=12099~
1		P0CG38	POTE ankyrin domain family member I OS=Homo sapiens OX=9606 GN=POTEI PE=3 SV=1	540	122858	23	23	5	5	10344	4984	1	0	0	506.24	1515.7	3	1515.7	0.0035	0	20.56	0.012	K	QEYDESGPSIVHR	K					Ioannis_1.13471.13471.3 File:~Ioannis_1.raw~, NativeID:~controllerType=0 controllerNumber=1 scan=13471~
1		P0CG38	POTE ankyrin domain family member I OS=Homo sapiens OX=9606 GN=POTEI PE=3 SV=1	540	122858	23	23	5	5	11111	4427	1	0	0	543.262	1626.76	3	1626.76	0.0007	1	50.31	1.9e-05	K	QEYDESGPSIVHRK	C	Gln->pyro-Glu (N-term Q)	2.00000000000000.0			Ioannis_1.12617.12617.3 File:~Ioannis_1.raw~, NativeID:~controllerType=0 controllerNumber=1 scan=12617~
1		P0CG38	POTE ankyrin domain family member I OS=Homo sapiens OX=9606 GN=POTEI PE=3 SV=1	540	122858	23	23	5	5	11215	2295	1	0	0	411.954	1643.79	4	1643.79	-0.0022	1	17.92	0.021	K	QEYDESGPSIVHRK	C					Ioannis_1.9295.9295.4 File:~Ioannis_1.raw~, NativeID:~controllerType=0 controllerNumber=1 scan=9295~
1		A0A2R8YGF8	Actin, cytoplasmic 1 (Fragment) OS=Homo sapiens OX=9606 GN=ACTB PE=1 SV=1	512	18134	30	30	7	7	1021	4133	1	0	0	400.771	799.528	2	799.528	-0.0001	1	33.32	0.0043	K	RGILTLK	Y					Ioannis_1.12176.12176.2 File:~Ioannis_1.raw~, NativeID:~controllerType=0 controllerNumber=1 scan=12176~
1		A0A2R8YGF8	Actin, cytoplasmic 1 (Fragment) OS=Homo sapiens OX=9606 GN=ACTB PE=1 SV=1	512	18134	30	30	7	7	3251	3155	1	0	0	488.728	975.441	2	975.441	0.0001	0	43.1	9.1e-05	K	AGFAGDDAPR	A					Ioannis_1.10679.10679.2 File:~Ioannis_1.raw~, NativeID:~controllerType=0 controllerNumber=1 scan=10679~
1		A0A2R8YGF8	Actin, cytoplasmic 1 (Fragment) OS=Homo sapiens OX=9606 GN=ACTB PE=1 SV=1	512	18134	30	30	7	7	3252	2998	1	0	0	488.728	975.441	2	975.441	0.0001	0	52.95	1.1e-05	K	AGFAGDDAPR	A					Ioannis_1.10442.10442.2 File:~Ioannis_1.raw~, NativeID:~controllerType=0 controllerNumber=1 scan=10442~
1		A0A2R8YGF8	Actin, cytoplasmic 1 (Fragment) OS=Homo sapiens OX=9606 GN=ACTB PE=1 SV=1	512	18134	30	30	7	7	3253	3314	1	0	0	488.728	975.441	2	975.441	0.0003	0	17.67	0.022	K	AGFAGDDAPR	A					Ioannis_1.10922.10922.2 File:~Ioannis_1.raw~, NativeID:~controllerType=0 controllerNumber=1 scan=10922~
1		A0A2R8YGF8	Actin, cytoplasmic 1 (Fragment) OS=Homo sapiens OX=9606 GN=ACTB PE=1 SV=1	512	18134	30	30	7	7	3255	2578	1	0	0	488.728	975.442	2	975.441	0.0007	0	19.76	0.014	K	AGFAGDDAPR	A					Ioannis_1.9760.9760.2 File:~Ioannis_1.raw~, NativeID:~controllerType=0 controllerNumber=1 scan=9760~
1		A0A2R8YGF8	Actin, cytoplasmic 1 (Fragment) OS=Homo sapiens OX=9606 GN=ACTB PE=1 SV=1	512	18134	30	30	7	7	3256	2843	1	0	0	488.728	975.442	2	975.441	0.0007	0	58.96	3e-06	K	AGFAGDDAPR	A					Ioannis_1.10206.10206.2 File:~Ioannis_1.raw~, NativeID:~controllerType=0 controllerNumber=1 scan=10206~
1		A0A2R8YGF8	Actin, cytoplasmic 1 (Fragment) OS=Homo sapiens OX=9606 GN=ACTB PE=1 SV=1	512	18134	30	30	7	7	6260	2098	1	0	0	391.195	1170.56	3	1170.56	-0.0001	0	21.37	0.0099	R	HQGVMVGMGQK	D					Ioannis_1.8977.8977.3 File:~Ioannis_1.raw~, NativeID:~controllerType=0 controllerNumber=1 scan=8977~
1		A0A2R8YGF8	Actin, cytoplasmic 1 (Fragment) OS=Homo sapiens OX=9606 GN=ACTB PE=1 SV=1	512	18134	30	30	7	7	6469	487	1	0	0	396.526	1186.56	3	1186.56	-0.0034	0	25.16	0.0044	R	HQGVMVGMGQK	D	Oxidation (M)	0.00000003000.0			Ioannis_1.5914.5914.3 File:~Ioannis_1.raw~, NativeID:~controllerType=0 controllerNumber=1 scan=5914~
1		A0A2R8YGF8	Actin, cytoplasmic 1 (Fragment) OS=Homo sapiens OX=9606 GN=ACTB PE=1 SV=1	512	18134	30	30	7	7	6470	499	1	0	0	594.286	1186.56	2	1186.56	-0.0014	0	68.92	3.4e-07	R	HQGVMVGMGQK	D	Oxidation (M)	0.00000003000.0			Ioannis_1.5950.5950.2 File:~Ioannis_1.raw~, NativeID:~controllerType=0 controllerNumber=1 scan=5950~
1		A0A2R8YGF8	Actin, cytoplasmic 1 (Fragment) OS=Homo sapiens OX=9606 GN=ACTB PE=1 SV=1	512	18134	30	30	7	7	6471	983	1	0	0	396.527	1186.56	3	1186.56	0.0004	0	38.9	0.00022	R	HQGVMVGMGQK	D	Oxidation (M)	0.00003000000.0			Ioannis_1.6943.6943.3 File:~Ioannis_1.raw~, NativeID:~controllerType=0 controllerNumber=1 scan=6943~
1		A0A2R8YGF8	Actin, cytoplasmic 1 (Fragment) OS=Homo sapiens OX=9606 GN=ACTB PE=1 SV=1	512	18134	30	30	7	7	6472	975	1	0	0	594.288	1186.56	2	1186.56	0.0021	0	15.15	0.038	R	HQGVMVGMGQK	D	Oxidation (M)	0.00003000000.0			Ioannis_1.6925.6925.2 File:~Ioannis_1.raw~, NativeID:~controllerType=0 controllerNumber=1 scan=6925~
1		A0A2R8YGF8	Actin, cytoplasmic 1 (Fragment) OS=Homo sapiens OX=9606 GN=ACTB PE=1 SV=1	512	18134	30	30	7	7	6640	2365	1	0	0	599.764	1197.51	2	1197.52	-0.0004	0	15.6	0.034	K	DSYVGDEAQSK	R					Ioannis_1.9410.9410.2 File:~Ioannis_1.raw~, NativeID:~controllerType=0 controllerNumber=1 scan=9410~
1		A0A2R8YGF8	Actin, cytoplasmic 1 (Fragment) OS=Homo sapiens OX=9606 GN=ACTB PE=1 SV=1	512	18134	30	30	7	7	6642	2218	1	0	0	599.765	1197.52	2	1197.52	0.0002	0	47.85	3.3e-05	K	DSYVGDEAQSK	R					Ioannis_1.9172.9172.2 File:~Ioannis_1.raw~, NativeID:~controllerType=0 controllerNumber=1 scan=9172~
1		A0A2R8YGF8	Actin, cytoplasmic 1 (Fragment) OS=Homo sapiens OX=9606 GN=ACTB PE=1 SV=1	512	18134	30	30	7	7	6658	7636	1	0	0	400.24	1197.7	3	1197.7	-0.0002	0	30.1	0.0015	R	AVFPSIVGRPR	H					Ioannis_1.17441.17441.3 File:~Ioannis_1.raw~, NativeID:~controllerType=0 controllerNumber=1 scan=17441~
1		A0A2R8YGF8	Actin, cytoplasmic 1 (Fragment) OS=Homo sapiens OX=9606 GN=ACTB PE=1 SV=1	512	18134	30	30	7	7	6659	7480	1	0	0	400.24	1197.7	3	1197.7	0.0003	0	33.32	0.00088	R	AVFPSIVGRPR	H					Ioannis_1.17201.17201.3 File:~Ioannis_1.raw~, NativeID:~controllerType=0 controllerNumber=1 scan=17201~
1		A0A2R8YGF8	Actin, cytoplasmic 1 (Fragment) OS=Homo sapiens OX=9606 GN=ACTB PE=1 SV=1	512	18134	30	30	7	7	6660	7613	1	0	0	599.856	1197.7	2	1197.7	0.0003	0	14.22	0.046	R	AVFPSIVGRPR	H					Ioannis_1.17404.17404.2 File:~Ioannis_1.raw~, NativeID:~controllerType=0 controllerNumber=1 scan=17404~
1		A0A2R8YGF8	Actin, cytoplasmic 1 (Fragment) OS=Homo sapiens OX=9606 GN=ACTB PE=1 SV=1	512	18134	30	30	7	7	6661	7874	1	0	0	400.24	1197.7	3	1197.7	0.001	0	29.4	0.0017	R	AVFPSIVGRPR	H					Ioannis_1.17792.17792.3 File:~Ioannis_1.raw~, NativeID:~controllerType=0 controllerNumber=1 scan=17792~
1		A0A2R8YGF8	Actin, cytoplasmic 1 (Fragment) OS=Homo sapiens OX=9606 GN=ACTB PE=1 SV=1	512	18134	30	30	7	7	6734	316	1	0	0	401.858	1202.55	3	1202.55	-0.0015	0	26.33	0.0034	R	HQGVMVGMGQK	D	2 Oxidation (M)	0.00003003000.0			Ioannis_1.5583.5583.3 File:~Ioannis_1.raw~, NativeID:~controllerType=0 controllerNumber=1 scan=5583~
1		A0A2R8YGF8	Actin, cytoplasmic 1 (Fragment) OS=Homo sapiens OX=9606 GN=ACTB PE=1 SV=1	512	18134	30	30	7	7	6741	267	1	0	0	602.284	1202.55	2	1202.55	-0.0007	0	40.72	0.00015	R	HQGVMVGMGQK	D	2 Oxidation (M)	0.00003003000.0			Ioannis_1.5478.5478.2 File:~Ioannis_1.raw~, NativeID:~controllerType=0 controllerNumber=1 scan=5478~
1		A0A2R8YGF8	Actin, cytoplasmic 1 (Fragment) OS=Homo sapiens OX=9606 GN=ACTB PE=1 SV=1	512	18134	30	30	7	7	6744	229	1	0	0	401.859	1202.55	3	1202.55	0.0005	0	33.47	0.00073	R	HQGVMVGMGQK	D	2 Oxidation (M)	0.00003003000.0			Ioannis_1.5384.5384.3 File:~Ioannis_1.raw~, NativeID:~controllerType=0 controllerNumber=1 scan=5384~
1		A0A2R8YGF8	Actin, cytoplasmic 1 (Fragment) OS=Homo sapiens OX=9606 GN=ACTB PE=1 SV=1	512	18134	30	30	7	7	6750	978	1	0	0	602.287	1202.56	2	1202.55	0.0051	0	15.93	0.032	R	HQGVMVGMGQK	D	2 Oxidation (M)	0.00003003000.0			Ioannis_1.6933.6933.2 File:~Ioannis_1.raw~, NativeID:~controllerType=0 controllerNumber=1 scan=6933~
1		A0A2R8YGF8	Actin, cytoplasmic 1 (Fragment) OS=Homo sapiens OX=9606 GN=ACTB PE=1 SV=1	512	18134	30	30	7	7	8832	1330	1	0	0	677.817	1353.62	2	1353.62	0.0028	1	14.08	0.048	K	DSYVGDEAQSKR	G					Ioannis_1.7628.7628.2 File:~Ioannis_1.raw~, NativeID:~controllerType=0 controllerNumber=1 scan=7628~
1		A0A2R8YGF8	Actin, cytoplasmic 1 (Fragment) OS=Homo sapiens OX=9606 GN=ACTB PE=1 SV=1	512	18134	30	30	7	7	12633	9050	1	0	1	652.026	1953.06	3	1953.06	-0.0002	0	35.61	0.0068	R	VAPEEHPVLLTEAPLNPK	A					Ioannis_1.19621.19621.3 File:~Ioannis_1.raw~, NativeID:~controllerType=0 controllerNumber=1 scan=19621~
1		A0A2R8YGF8	Actin, cytoplasmic 1 (Fragment) OS=Homo sapiens OX=9606 GN=ACTB PE=1 SV=1	512	18134	30	30	7	7	12634	9458	1	0	1	652.027	1953.06	3	1953.06	0.0007	0	49.65	0.00025	R	VAPEEHPVLLTEAPLNPK	A					Ioannis_1.20301.20301.3 File:~Ioannis_1.raw~, NativeID:~controllerType=0 controllerNumber=1 scan=20301~
1		A0A2R8YGF8	Actin, cytoplasmic 1 (Fragment) OS=Homo sapiens OX=9606 GN=ACTB PE=1 SV=1	512	18134	30	30	7	7	12636	9192	1	0	1	652.027	1953.06	3	1953.06	0.0017	0	32.92	0.012	R	VAPEEHPVLLTEAPLNPK	A					Ioannis_1.19852.19852.3 File:~Ioannis_1.raw~, NativeID:~controllerType=0 controllerNumber=1 scan=19852~
1		A0A2R8YGF8	Actin, cytoplasmic 1 (Fragment) OS=Homo sapiens OX=9606 GN=ACTB PE=1 SV=1	512	18134	30	30	7	7	12638	9894	1	0	1	652.027	1953.06	3	1953.06	0.0024	0	31.36	0.017	R	VAPEEHPVLLTEAPLNPK	A					Ioannis_1.21003.21003.3 File:~Ioannis_1.raw~, NativeID:~controllerType=0 controllerNumber=1 scan=21003~
1		A0A2R8YGF8	Actin, cytoplasmic 1 (Fragment) OS=Homo sapiens OX=9606 GN=ACTB PE=1 SV=1	512	18134	30	30	7	7	12639	9755	1	0	1	652.028	1953.06	3	1953.06	0.0035	0	58.13	3.5e-05	R	VAPEEHPVLLTEAPLNPK	A					Ioannis_1.20770.20770.3 File:~Ioannis_1.raw~, NativeID:~controllerType=0 controllerNumber=1 scan=20770~
1		A0A2R8YGF8	Actin, cytoplasmic 1 (Fragment) OS=Homo sapiens OX=9606 GN=ACTB PE=1 SV=1	512	18134	30	30	7	7	12641	9339	1	0	1	652.028	1953.06	3	1953.06	0.0044	0	43.61	0.00091	R	VAPEEHPVLLTEAPLNPK	A					Ioannis_1.20088.20088.3 File:~Ioannis_1.raw~, NativeID:~controllerType=0 controllerNumber=1 scan=20088~
1		A0A2R8YGF8	Actin, cytoplasmic 1 (Fragment) OS=Homo sapiens OX=9606 GN=ACTB PE=1 SV=1	512	18134	30	30	7	7	12642	9023	1	0	1	977.538	1953.06	2	1953.06	0.0048	0	42	0.00056	R	VAPEEHPVLLTEAPLNPK	A					Ioannis_1.19548.19548.2 File:~Ioannis_1.raw~, NativeID:~controllerType=0 controllerNumber=1 scan=19548~
1		A0A2R8YGF8	Actin, cytoplasmic 1 (Fragment) OS=Homo sapiens OX=9606 GN=ACTB PE=1 SV=1	512	18134	30	30	7	7	12643	9128	1	0	1	977.538	1953.06	2	1953.06	0.0049	0	24.68	0.011	R	VAPEEHPVLLTEAPLNPK	A					Ioannis_1.19760.19760.2 File:~Ioannis_1.raw~, NativeID:~controllerType=0 controllerNumber=1 scan=19760~
1		P0CG39	POTE ankyrin domain family member J OS=Homo sapiens OX=9606 GN=POTEJ PE=3 SV=1	490	118740	19	19	4	4	1021	4133	1	0	0	400.771	799.528	2	799.528	-0.0001	1	33.32	0.0043	K	RGILTLK	Y					Ioannis_1.12176.12176.2 File:~Ioannis_1.raw~, NativeID:~controllerType=0 controllerNumber=1 scan=12176~
1		P0CG39	POTE ankyrin domain family member J OS=Homo sapiens OX=9606 GN=POTEJ PE=3 SV=1	490	118740	19	19	4	4	3251	3155	1	0	0	488.728	975.441	2	975.441	0.0001	0	43.1	9.1e-05	K	AGFAGDDAPR	A					Ioannis_1.10679.10679.2 File:~Ioannis_1.raw~, NativeID:~controllerType=0 controllerNumber=1 scan=10679~
1		P0CG39	POTE ankyrin domain family member J OS=Homo sapiens OX=9606 GN=POTEJ PE=3 SV=1	490	118740	19	19	4	4	3252	2998	1	0	0	488.728	975.441	2	975.441	0.0001	0	52.95	1.1e-05	K	AGFAGDDAPR	A					Ioannis_1.10442.10442.2 File:~Ioannis_1.raw~, NativeID:~controllerType=0 controllerNumber=1 scan=10442~
1		P0CG39	POTE ankyrin domain family member J OS=Homo sapiens OX=9606 GN=POTEJ PE=3 SV=1	490	118740	19	19	4	4	3253	3314	1	0	0	488.728	975.441	2	975.441	0.0003	0	17.67	0.022	K	AGFAGDDAPR	A					Ioannis_1.10922.10922.2 File:~Ioannis_1.raw~, NativeID:~controllerType=0 controllerNumber=1 scan=10922~
1		P0CG39	POTE ankyrin domain family member J OS=Homo sapiens OX=9606 GN=POTEJ PE=3 SV=1	490	118740	19	19	4	4	3255	2578	1	0	0	488.728	975.442	2	975.441	0.0007	0	19.76	0.014	K	AGFAGDDAPR	A					Ioannis_1.9760.9760.2 File:~Ioannis_1.raw~, NativeID:~controllerType=0 controllerNumber=1 scan=9760~
1		P0CG39	POTE ankyrin domain family member J OS=Homo sapiens OX=9606 GN=POTEJ PE=3 SV=1	490	118740	19	19	4	4	3256	2843	1	0	0	488.728	975.442	2	975.441	0.0007	0	58.96	3e-06	K	AGFAGDDAPR	A					Ioannis_1.10206.10206.2 File:~Ioannis_1.raw~, NativeID:~controllerType=0 controllerNumber=1 scan=10206~
1		P0CG39	POTE ankyrin domain family member J OS=Homo sapiens OX=9606 GN=POTEJ PE=3 SV=1	490	118740	19	19	4	4	10181	7362	1	0	0	750.341	1498.67	2	1498.67	-0.0021	0	27.87	0.0024	K	QEYDESGPSIVHR	K	Gln->pyro-Glu (N-term Q)	2.0000000000000.0			Ioannis_1.17019.17019.2 File:~Ioannis_1.raw~, NativeID:~controllerType=0 controllerNumber=1 scan=17019~
1		P0CG39	POTE ankyrin domain family member J OS=Homo sapiens OX=9606 GN=POTEJ PE=3 SV=1	490	118740	19	19	4	4	10183	7193	1	0	0	750.341	1498.67	2	1498.67	-0.0018	0	48.81	2.6e-05	K	QEYDESGPSIVHR	K	Gln->pyro-Glu (N-term Q)	2.0000000000000.0			Ioannis_1.16767.16767.2 File:~Ioannis_1.raw~, NativeID:~controllerType=0 controllerNumber=1 scan=16767~
1		P0CG39	POTE ankyrin domain family member J OS=Homo sapiens OX=9606 GN=POTEJ PE=3 SV=1	490	118740	19	19	4	4	10184	6026	1	0	0	750.342	1498.67	2	1498.67	0.0007	0	22.57	0.0076	K	QEYDESGPSIVHR	K	Gln->pyro-Glu (N-term Q)	2.0000000000000.0			Ioannis_1.15047.15047.2 File:~Ioannis_1.raw~, NativeID:~controllerType=0 controllerNumber=1 scan=15047~
1		P0CG39	POTE ankyrin domain family member J OS=Homo sapiens OX=9606 GN=POTEJ PE=3 SV=1	490	118740	19	19	4	4	10185	7028	1	0	0	750.342	1498.67	2	1498.67	0.0008	0	74.28	1.1e-07	K	QEYDESGPSIVHR	K	Gln->pyro-Glu (N-term Q)	2.0000000000000.0			Ioannis_1.16521.16521.2 File:~Ioannis_1.raw~, NativeID:~controllerType=0 controllerNumber=1 scan=16521~
1		P0CG39	POTE ankyrin domain family member J OS=Homo sapiens OX=9606 GN=POTEJ PE=3 SV=1	490	118740	19	19	4	4	10186	6856	1	0	0	750.343	1498.67	2	1498.67	0.0022	0	21.62	0.0094	K	QEYDESGPSIVHR	K	Gln->pyro-Glu (N-term Q)	2.0000000000000.0			Ioannis_1.16271.16271.2 File:~Ioannis_1.raw~, NativeID:~controllerType=0 controllerNumber=1 scan=16271~
1		P0CG39	POTE ankyrin domain family member J OS=Homo sapiens OX=9606 GN=POTEJ PE=3 SV=1	490	118740	19	19	4	4	10338	4391	1	0	0	506.239	1515.69	3	1515.7	-0.001	0	51.73	1.4e-05	K	QEYDESGPSIVHR	K					Ioannis_1.12564.12564.3 File:~Ioannis_1.raw~, NativeID:~controllerType=0 controllerNumber=1 scan=12564~
1		P0CG39	POTE ankyrin domain family member J OS=Homo sapiens OX=9606 GN=POTEJ PE=3 SV=1	490	118740	19	19	4	4	10339	4234	1	0	0	506.239	1515.7	3	1515.7	0.0003	0	54.33	8e-06	K	QEYDESGPSIVHR	K					Ioannis_1.12321.12321.3 File:~Ioannis_1.raw~, NativeID:~controllerType=0 controllerNumber=1 scan=12321~
1		P0CG39	POTE ankyrin domain family member J OS=Homo sapiens OX=9606 GN=POTEJ PE=3 SV=1	490	118740	19	19	4	4	10340	4082	1	0	0	506.239	1515.7	3	1515.7	0.0006	0	63.5	1.1e-06	K	QEYDESGPSIVHR	K					Ioannis_1.12083.12083.3 File:~Ioannis_1.raw~, NativeID:~controllerType=0 controllerNumber=1 scan=12083~
1		P0CG39	POTE ankyrin domain family member J OS=Homo sapiens OX=9606 GN=POTEJ PE=3 SV=1	490	118740	19	19	4	4	10342	4241	1	0	0	758.855	1515.7	2	1515.7	0.0009	0	49.06	2.5e-05	K	QEYDESGPSIVHR	K					Ioannis_1.12332.12332.2 File:~Ioannis_1.raw~, NativeID:~controllerType=0 controllerNumber=1 scan=12332~
1		P0CG39	POTE ankyrin domain family member J OS=Homo sapiens OX=9606 GN=POTEJ PE=3 SV=1	490	118740	19	19	4	4	10343	4094	1	0	0	758.856	1515.7	2	1515.7	0.0021	0	40.66	0.00015	K	QEYDESGPSIVHR	K					Ioannis_1.12099.12099.2 File:~Ioannis_1.raw~, NativeID:~controllerType=0 controllerNumber=1 scan=12099~
1		P0CG39	POTE ankyrin domain family member J OS=Homo sapiens OX=9606 GN=POTEJ PE=3 SV=1	490	118740	19	19	4	4	10344	4984	1	0	0	506.24	1515.7	3	1515.7	0.0035	0	20.56	0.012	K	QEYDESGPSIVHR	K					Ioannis_1.13471.13471.3 File:~Ioannis_1.raw~, NativeID:~controllerType=0 controllerNumber=1 scan=13471~
1		P0CG39	POTE ankyrin domain family member J OS=Homo sapiens OX=9606 GN=POTEJ PE=3 SV=1	490	118740	19	19	4	4	11111	4427	1	0	0	543.262	1626.76	3	1626.76	0.0007	1	50.31	1.9e-05	K	QEYDESGPSIVHRK	C	Gln->pyro-Glu (N-term Q)	2.00000000000000.0			Ioannis_1.12617.12617.3 File:~Ioannis_1.raw~, NativeID:~controllerType=0 controllerNumber=1 scan=12617~
1		P0CG39	POTE ankyrin domain family member J OS=Homo sapiens OX=9606 GN=POTEJ PE=3 SV=1	490	118740	19	19	4	4	11215	2295	1	0	0	411.954	1643.79	4	1643.79	-0.0022	1	17.92	0.021	K	QEYDESGPSIVHRK	C					Ioannis_1.9295.9295.4 File:~Ioannis_1.raw~, NativeID:~controllerType=0 controllerNumber=1 scan=9295~
1		C9JFL5	Actin, gamma-enteric smooth muscle (Fragment) OS=Homo sapiens OX=9606 GN=ACTG2 PE=1 SV=8	428	16376	25	25	7	7	1021	4133	1	0	0	400.771	799.528	2	799.528	-0.0001	1	33.32	0.0043	K	RGILTLK	Y					Ioannis_1.12176.12176.2 File:~Ioannis_1.raw~, NativeID:~controllerType=0 controllerNumber=1 scan=12176~
1		C9JFL5	Actin, gamma-enteric smooth muscle (Fragment) OS=Homo sapiens OX=9606 GN=ACTG2 PE=1 SV=8	428	16376	25	25	7	7	3251	3155	1	0	0	488.728	975.441	2	975.441	0.0001	0	43.1	9.1e-05	K	AGFAGDDAPR	A					Ioannis_1.10679.10679.2 File:~Ioannis_1.raw~, NativeID:~controllerType=0 controllerNumber=1 scan=10679~
1		C9JFL5	Actin, gamma-enteric smooth muscle (Fragment) OS=Homo sapiens OX=9606 GN=ACTG2 PE=1 SV=8	428	16376	25	25	7	7	3252	2998	1	0	0	488.728	975.441	2	975.441	0.0001	0	52.95	1.1e-05	K	AGFAGDDAPR	A					Ioannis_1.10442.10442.2 File:~Ioannis_1.raw~, NativeID:~controllerType=0 controllerNumber=1 scan=10442~
1		C9JFL5	Actin, gamma-enteric smooth muscle (Fragment) OS=Homo sapiens OX=9606 GN=ACTG2 PE=1 SV=8	428	16376	25	25	7	7	3253	3314	1	0	0	488.728	975.441	2	975.441	0.0003	0	17.67	0.022	K	AGFAGDDAPR	A					Ioannis_1.10922.10922.2 File:~Ioannis_1.raw~, NativeID:~controllerType=0 controllerNumber=1 scan=10922~
1		C9JFL5	Actin, gamma-enteric smooth muscle (Fragment) OS=Homo sapiens OX=9606 GN=ACTG2 PE=1 SV=8	428	16376	25	25	7	7	3255	2578	1	0	0	488.728	975.442	2	975.441	0.0007	0	19.76	0.014	K	AGFAGDDAPR	A					Ioannis_1.9760.9760.2 File:~Ioannis_1.raw~, NativeID:~controllerType=0 controllerNumber=1 scan=9760~
1		C9JFL5	Actin, gamma-enteric smooth muscle (Fragment) OS=Homo sapiens OX=9606 GN=ACTG2 PE=1 SV=8	428	16376	25	25	7	7	3256	2843	1	0	0	488.728	975.442	2	975.441	0.0007	0	58.96	3e-06	K	AGFAGDDAPR	A					Ioannis_1.10206.10206.2 File:~Ioannis_1.raw~, NativeID:~controllerType=0 controllerNumber=1 scan=10206~
1		C9JFL5	Actin, gamma-enteric smooth muscle (Fragment) OS=Homo sapiens OX=9606 GN=ACTG2 PE=1 SV=8	428	16376	25	25	7	7	6260	2098	1	0	0	391.195	1170.56	3	1170.56	-0.0001	0	21.37	0.0099	R	HQGVMVGMGQK	D					Ioannis_1.8977.8977.3 File:~Ioannis_1.raw~, NativeID:~controllerType=0 controllerNumber=1 scan=8977~
1		C9JFL5	Actin, gamma-enteric smooth muscle (Fragment) OS=Homo sapiens OX=9606 GN=ACTG2 PE=1 SV=8	428	16376	25	25	7	7	6469	487	1	0	0	396.526	1186.56	3	1186.56	-0.0034	0	25.16	0.0044	R	HQGVMVGMGQK	D	Oxidation (M)	0.00000003000.0			Ioannis_1.5914.5914.3 File:~Ioannis_1.raw~, NativeID:~controllerType=0 controllerNumber=1 scan=5914~
1		C9JFL5	Actin, gamma-enteric smooth muscle (Fragment) OS=Homo sapiens OX=9606 GN=ACTG2 PE=1 SV=8	428	16376	25	25	7	7	6470	499	1	0	0	594.286	1186.56	2	1186.56	-0.0014	0	68.92	3.4e-07	R	HQGVMVGMGQK	D	Oxidation (M)	0.00000003000.0			Ioannis_1.5950.5950.2 File:~Ioannis_1.raw~, NativeID:~controllerType=0 controllerNumber=1 scan=5950~
1		C9JFL5	Actin, gamma-enteric smooth muscle (Fragment) OS=Homo sapiens OX=9606 GN=ACTG2 PE=1 SV=8	428	16376	25	25	7	7	6471	983	1	0	0	396.527	1186.56	3	1186.56	0.0004	0	38.9	0.00022	R	HQGVMVGMGQK	D	Oxidation (M)	0.00003000000.0			Ioannis_1.6943.6943.3 File:~Ioannis_1.raw~, NativeID:~controllerType=0 controllerNumber=1 scan=6943~
1		C9JFL5	Actin, gamma-enteric smooth muscle (Fragment) OS=Homo sapiens OX=9606 GN=ACTG2 PE=1 SV=8	428	16376	25	25	7	7	6472	975	1	0	0	594.288	1186.56	2	1186.56	0.0021	0	15.15	0.038	R	HQGVMVGMGQK	D	Oxidation (M)	0.00003000000.0			Ioannis_1.6925.6925.2 File:~Ioannis_1.raw~, NativeID:~controllerType=0 controllerNumber=1 scan=6925~
1		C9JFL5	Actin, gamma-enteric smooth muscle (Fragment) OS=Homo sapiens OX=9606 GN=ACTG2 PE=1 SV=8	428	16376	25	25	7	7	6640	2365	1	0	0	599.764	1197.51	2	1197.52	-0.0004	0	15.6	0.034	K	DSYVGDEAQSK	R					Ioannis_1.9410.9410.2 File:~Ioannis_1.raw~, NativeID:~controllerType=0 controllerNumber=1 scan=9410~
1		C9JFL5	Actin, gamma-enteric smooth muscle (Fragment) OS=Homo sapiens OX=9606 GN=ACTG2 PE=1 SV=8	428	16376	25	25	7	7	6642	2218	1	0	0	599.765	1197.52	2	1197.52	0.0002	0	47.85	3.3e-05	K	DSYVGDEAQSK	R					Ioannis_1.9172.9172.2 File:~Ioannis_1.raw~, NativeID:~controllerType=0 controllerNumber=1 scan=9172~
1		C9JFL5	Actin, gamma-enteric smooth muscle (Fragment) OS=Homo sapiens OX=9606 GN=ACTG2 PE=1 SV=8	428	16376	25	25	7	7	6658	7636	1	0	0	400.24	1197.7	3	1197.7	-0.0002	0	30.1	0.0015	R	AVFPSIVGRPR	H					Ioannis_1.17441.17441.3 File:~Ioannis_1.raw~, NativeID:~controllerType=0 controllerNumber=1 scan=17441~
1		C9JFL5	Actin, gamma-enteric smooth muscle (Fragment) OS=Homo sapiens OX=9606 GN=ACTG2 PE=1 SV=8	428	16376	25	25	7	7	6659	7480	1	0	0	400.24	1197.7	3	1197.7	0.0003	0	33.32	0.00088	R	AVFPSIVGRPR	H					Ioannis_1.17201.17201.3 File:~Ioannis_1.raw~, NativeID:~controllerType=0 controllerNumber=1 scan=17201~
1		C9JFL5	Actin, gamma-enteric smooth muscle (Fragment) OS=Homo sapiens OX=9606 GN=ACTG2 PE=1 SV=8	428	16376	25	25	7	7	6660	7613	1	0	0	599.856	1197.7	2	1197.7	0.0003	0	14.22	0.046	R	AVFPSIVGRPR	H					Ioannis_1.17404.17404.2 File:~Ioannis_1.raw~, NativeID:~controllerType=0 controllerNumber=1 scan=17404~
1		C9JFL5	Actin, gamma-enteric smooth muscle (Fragment) OS=Homo sapiens OX=9606 GN=ACTG2 PE=1 SV=8	428	16376	25	25	7	7	6661	7874	1	0	0	400.24	1197.7	3	1197.7	0.001	0	29.4	0.0017	R	AVFPSIVGRPR	H					Ioannis_1.17792.17792.3 File:~Ioannis_1.raw~, NativeID:~controllerType=0 controllerNumber=1 scan=17792~
1		C9JFL5	Actin, gamma-enteric smooth muscle (Fragment) OS=Homo sapiens OX=9606 GN=ACTG2 PE=1 SV=8	428	16376	25	25	7	7	6734	316	1	0	0	401.858	1202.55	3	1202.55	-0.0015	0	26.33	0.0034	R	HQGVMVGMGQK	D	2 Oxidation (M)	0.00003003000.0			Ioannis_1.5583.5583.3 File:~Ioannis_1.raw~, NativeID:~controllerType=0 controllerNumber=1 scan=5583~
1		C9JFL5	Actin, gamma-enteric smooth muscle (Fragment) OS=Homo sapiens OX=9606 GN=ACTG2 PE=1 SV=8	428	16376	25	25	7	7	6741	267	1	0	0	602.284	1202.55	2	1202.55	-0.0007	0	40.72	0.00015	R	HQGVMVGMGQK	D	2 Oxidation (M)	0.00003003000.0			Ioannis_1.5478.5478.2 File:~Ioannis_1.raw~, NativeID:~controllerType=0 controllerNumber=1 scan=5478~
1		C9JFL5	Actin, gamma-enteric smooth muscle (Fragment) OS=Homo sapiens OX=9606 GN=ACTG2 PE=1 SV=8	428	16376	25	25	7	7	6744	229	1	0	0	401.859	1202.55	3	1202.55	0.0005	0	33.47	0.00073	R	HQGVMVGMGQK	D	2 Oxidation (M)	0.00003003000.0			Ioannis_1.5384.5384.3 File:~Ioannis_1.raw~, NativeID:~controllerType=0 controllerNumber=1 scan=5384~
1		C9JFL5	Actin, gamma-enteric smooth muscle (Fragment) OS=Homo sapiens OX=9606 GN=ACTG2 PE=1 SV=8	428	16376	25	25	7	7	6750	978	1	0	0	602.287	1202.56	2	1202.55	0.0051	0	15.93	0.032	R	HQGVMVGMGQK	D	2 Oxidation (M)	0.00003003000.0			Ioannis_1.6933.6933.2 File:~Ioannis_1.raw~, NativeID:~controllerType=0 controllerNumber=1 scan=6933~
1		C9JFL5	Actin, gamma-enteric smooth muscle (Fragment) OS=Homo sapiens OX=9606 GN=ACTG2 PE=1 SV=8	428	16376	25	25	7	7	8832	1330	1	0	0	677.817	1353.62	2	1353.62	0.0028	1	14.08	0.048	K	DSYVGDEAQSKR	G					Ioannis_1.7628.7628.2 File:~Ioannis_1.raw~, NativeID:~controllerType=0 controllerNumber=1 scan=7628~
1		C9JFL5	Actin, gamma-enteric smooth muscle (Fragment) OS=Homo sapiens OX=9606 GN=ACTG2 PE=1 SV=8	428	16376	25	25	7	7	12661	10809	1	0	1	654.308	1959.9	3	1959.9	0.0001	0	15.2	0.037	K	YPIEHGIITNWDDMEK	I					Ioannis_1.22587.22587.3 File:~Ioannis_1.raw~, NativeID:~controllerType=0 controllerNumber=1 scan=22587~
1		C9JFL5	Actin, gamma-enteric smooth muscle (Fragment) OS=Homo sapiens OX=9606 GN=ACTG2 PE=1 SV=8	428	16376	25	25	7	7	12702	9541	1	0	1	659.64	1975.9	3	1975.9	0	0	36.14	0.00041	K	YPIEHGIITNWDDMEK	I	Oxidation (M)	0.0000000000000300.0			Ioannis_1.20436.20436.3 File:~Ioannis_1.raw~, NativeID:~controllerType=0 controllerNumber=1 scan=20436~
1		C9JFL5	Actin, gamma-enteric smooth muscle (Fragment) OS=Homo sapiens OX=9606 GN=ACTG2 PE=1 SV=8	428	16376	25	25	7	7	12706	9411	1	0	1	659.641	1975.9	3	1975.9	0.0032	0	33	0.0008	K	YPIEHGIITNWDDMEK	I	Oxidation (M)	0.0000000000000300.0			Ioannis_1.20213.20213.3 File:~Ioannis_1.raw~, NativeID:~controllerType=0 controllerNumber=1 scan=20213~
1		B8ZZJ2	Actin, gamma-enteric smooth muscle OS=Homo sapiens OX=9606 GN=ACTG2 PE=1 SV=1	387	13302	22	22	6	6	1021	4133	1	0	0	400.771	799.528	2	799.528	-0.0001	1	33.32	0.0043	K	RGILTLK	Y					Ioannis_1.12176.12176.2 File:~Ioannis_1.raw~, NativeID:~controllerType=0 controllerNumber=1 scan=12176~
1		B8ZZJ2	Actin, gamma-enteric smooth muscle OS=Homo sapiens OX=9606 GN=ACTG2 PE=1 SV=1	387	13302	22	22	6	6	3251	3155	1	0	0	488.728	975.441	2	975.441	0.0001	0	43.1	9.1e-05	K	AGFAGDDAPR	A					Ioannis_1.10679.10679.2 File:~Ioannis_1.raw~, NativeID:~controllerType=0 controllerNumber=1 scan=10679~
1		B8ZZJ2	Actin, gamma-enteric smooth muscle OS=Homo sapiens OX=9606 GN=ACTG2 PE=1 SV=1	387	13302	22	22	6	6	3252	2998	1	0	0	488.728	975.441	2	975.441	0.0001	0	52.95	1.1e-05	K	AGFAGDDAPR	A					Ioannis_1.10442.10442.2 File:~Ioannis_1.raw~, NativeID:~controllerType=0 controllerNumber=1 scan=10442~
1		B8ZZJ2	Actin, gamma-enteric smooth muscle OS=Homo sapiens OX=9606 GN=ACTG2 PE=1 SV=1	387	13302	22	22	6	6	3253	3314	1	0	0	488.728	975.441	2	975.441	0.0003	0	17.67	0.022	K	AGFAGDDAPR	A					Ioannis_1.10922.10922.2 File:~Ioannis_1.raw~, NativeID:~controllerType=0 controllerNumber=1 scan=10922~
1		B8ZZJ2	Actin, gamma-enteric smooth muscle OS=Homo sapiens OX=9606 GN=ACTG2 PE=1 SV=1	387	13302	22	22	6	6	3255	2578	1	0	0	488.728	975.442	2	975.441	0.0007	0	19.76	0.014	K	AGFAGDDAPR	A					Ioannis_1.9760.9760.2 File:~Ioannis_1.raw~, NativeID:~controllerType=0 controllerNumber=1 scan=9760~
1		B8ZZJ2	Actin, gamma-enteric smooth muscle OS=Homo sapiens OX=9606 GN=ACTG2 PE=1 SV=1	387	13302	22	22	6	6	3256	2843	1	0	0	488.728	975.442	2	975.441	0.0007	0	58.96	3e-06	K	AGFAGDDAPR	A					Ioannis_1.10206.10206.2 File:~Ioannis_1.raw~, NativeID:~controllerType=0 controllerNumber=1 scan=10206~
1		B8ZZJ2	Actin, gamma-enteric smooth muscle OS=Homo sapiens OX=9606 GN=ACTG2 PE=1 SV=1	387	13302	22	22	6	6	6260	2098	1	0	0	391.195	1170.56	3	1170.56	-0.0001	0	21.37	0.0099	R	HQGVMVGMGQK	D					Ioannis_1.8977.8977.3 File:~Ioannis_1.raw~, NativeID:~controllerType=0 controllerNumber=1 scan=8977~
1		B8ZZJ2	Actin, gamma-enteric smooth muscle OS=Homo sapiens OX=9606 GN=ACTG2 PE=1 SV=1	387	13302	22	22	6	6	6469	487	1	0	0	396.526	1186.56	3	1186.56	-0.0034	0	25.16	0.0044	R	HQGVMVGMGQK	D	Oxidation (M)	0.00000003000.0			Ioannis_1.5914.5914.3 File:~Ioannis_1.raw~, NativeID:~controllerType=0 controllerNumber=1 scan=5914~
1		B8ZZJ2	Actin, gamma-enteric smooth muscle OS=Homo sapiens OX=9606 GN=ACTG2 PE=1 SV=1	387	13302	22	22	6	6	6470	499	1	0	0	594.286	1186.56	2	1186.56	-0.0014	0	68.92	3.4e-07	R	HQGVMVGMGQK	D	Oxidation (M)	0.00000003000.0			Ioannis_1.5950.5950.2 File:~Ioannis_1.raw~, NativeID:~controllerType=0 controllerNumber=1 scan=5950~
1		B8ZZJ2	Actin, gamma-enteric smooth muscle OS=Homo sapiens OX=9606 GN=ACTG2 PE=1 SV=1	387	13302	22	22	6	6	6471	983	1	0	0	396.527	1186.56	3	1186.56	0.0004	0	38.9	0.00022	R	HQGVMVGMGQK	D	Oxidation (M)	0.00003000000.0			Ioannis_1.6943.6943.3 File:~Ioannis_1.raw~, NativeID:~controllerType=0 controllerNumber=1 scan=6943~
1		B8ZZJ2	Actin, gamma-enteric smooth muscle OS=Homo sapiens OX=9606 GN=ACTG2 PE=1 SV=1	387	13302	22	22	6	6	6472	975	1	0	0	594.288	1186.56	2	1186.56	0.0021	0	15.15	0.038	R	HQGVMVGMGQK	D	Oxidation (M)	0.00003000000.0			Ioannis_1.6925.6925.2 File:~Ioannis_1.raw~, NativeID:~controllerType=0 controllerNumber=1 scan=6925~
1		B8ZZJ2	Actin, gamma-enteric smooth muscle OS=Homo sapiens OX=9606 GN=ACTG2 PE=1 SV=1	387	13302	22	22	6	6	6640	2365	1	0	0	599.764	1197.51	2	1197.52	-0.0004	0	15.6	0.034	K	DSYVGDEAQSK	R					Ioannis_1.9410.9410.2 File:~Ioannis_1.raw~, NativeID:~controllerType=0 controllerNumber=1 scan=9410~
1		B8ZZJ2	Actin, gamma-enteric smooth muscle OS=Homo sapiens OX=9606 GN=ACTG2 PE=1 SV=1	387	13302	22	22	6	6	6642	2218	1	0	0	599.765	1197.52	2	1197.52	0.0002	0	47.85	3.3e-05	K	DSYVGDEAQSK	R					Ioannis_1.9172.9172.2 File:~Ioannis_1.raw~, NativeID:~controllerType=0 controllerNumber=1 scan=9172~
1		B8ZZJ2	Actin, gamma-enteric smooth muscle OS=Homo sapiens OX=9606 GN=ACTG2 PE=1 SV=1	387	13302	22	22	6	6	6658	7636	1	0	0	400.24	1197.7	3	1197.7	-0.0002	0	30.1	0.0015	R	AVFPSIVGRPR	H					Ioannis_1.17441.17441.3 File:~Ioannis_1.raw~, NativeID:~controllerType=0 controllerNumber=1 scan=17441~
1		B8ZZJ2	Actin, gamma-enteric smooth muscle OS=Homo sapiens OX=9606 GN=ACTG2 PE=1 SV=1	387	13302	22	22	6	6	6659	7480	1	0	0	400.24	1197.7	3	1197.7	0.0003	0	33.32	0.00088	R	AVFPSIVGRPR	H					Ioannis_1.17201.17201.3 File:~Ioannis_1.raw~, NativeID:~controllerType=0 controllerNumber=1 scan=17201~
1		B8ZZJ2	Actin, gamma-enteric smooth muscle OS=Homo sapiens OX=9606 GN=ACTG2 PE=1 SV=1	387	13302	22	22	6	6	6660	7613	1	0	0	599.856	1197.7	2	1197.7	0.0003	0	14.22	0.046	R	AVFPSIVGRPR	H					Ioannis_1.17404.17404.2 File:~Ioannis_1.raw~, NativeID:~controllerType=0 controllerNumber=1 scan=17404~
1		B8ZZJ2	Actin, gamma-enteric smooth muscle OS=Homo sapiens OX=9606 GN=ACTG2 PE=1 SV=1	387	13302	22	22	6	6	6661	7874	1	0	0	400.24	1197.7	3	1197.7	0.001	0	29.4	0.0017	R	AVFPSIVGRPR	H					Ioannis_1.17792.17792.3 File:~Ioannis_1.raw~, NativeID:~controllerType=0 controllerNumber=1 scan=17792~
1		B8ZZJ2	Actin, gamma-enteric smooth muscle OS=Homo sapiens OX=9606 GN=ACTG2 PE=1 SV=1	387	13302	22	22	6	6	6734	316	1	0	0	401.858	1202.55	3	1202.55	-0.0015	0	26.33	0.0034	R	HQGVMVGMGQK	D	2 Oxidation (M)	0.00003003000.0			Ioannis_1.5583.5583.3 File:~Ioannis_1.raw~, NativeID:~controllerType=0 controllerNumber=1 scan=5583~
1		B8ZZJ2	Actin, gamma-enteric smooth muscle OS=Homo sapiens OX=9606 GN=ACTG2 PE=1 SV=1	387	13302	22	22	6	6	6741	267	1	0	0	602.284	1202.55	2	1202.55	-0.0007	0	40.72	0.00015	R	HQGVMVGMGQK	D	2 Oxidation (M)	0.00003003000.0			Ioannis_1.5478.5478.2 File:~Ioannis_1.raw~, NativeID:~controllerType=0 controllerNumber=1 scan=5478~
1		B8ZZJ2	Actin, gamma-enteric smooth muscle OS=Homo sapiens OX=9606 GN=ACTG2 PE=1 SV=1	387	13302	22	22	6	6	6744	229	1	0	0	401.859	1202.55	3	1202.55	0.0005	0	33.47	0.00073	R	HQGVMVGMGQK	D	2 Oxidation (M)	0.00003003000.0			Ioannis_1.5384.5384.3 File:~Ioannis_1.raw~, NativeID:~controllerType=0 controllerNumber=1 scan=5384~
1		B8ZZJ2	Actin, gamma-enteric smooth muscle OS=Homo sapiens OX=9606 GN=ACTG2 PE=1 SV=1	387	13302	22	22	6	6	6750	978	1	0	0	602.287	1202.56	2	1202.55	0.0051	0	15.93	0.032	R	HQGVMVGMGQK	D	2 Oxidation (M)	0.00003003000.0			Ioannis_1.6933.6933.2 File:~Ioannis_1.raw~, NativeID:~controllerType=0 controllerNumber=1 scan=6933~
1		B8ZZJ2	Actin, gamma-enteric smooth muscle OS=Homo sapiens OX=9606 GN=ACTG2 PE=1 SV=1	387	13302	22	22	6	6	8832	1330	1	0	0	677.817	1353.62	2	1353.62	0.0028	1	14.08	0.048	K	DSYVGDEAQSKR	G					Ioannis_1.7628.7628.2 File:~Ioannis_1.raw~, NativeID:~controllerType=0 controllerNumber=1 scan=7628~
1		F8WCH0	Actin, gamma-enteric smooth muscle OS=Homo sapiens OX=9606 GN=ACTG2 PE=1 SV=1	183	5738	9	9	2	2	3251	3155	1	0	0	488.728	975.441	2	975.441	0.0001	0	43.1	9.1e-05	K	AGFAGDDAPR	A					Ioannis_1.10679.10679.2 File:~Ioannis_1.raw~, NativeID:~controllerType=0 controllerNumber=1 scan=10679~
1		F8WCH0	Actin, gamma-enteric smooth muscle OS=Homo sapiens OX=9606 GN=ACTG2 PE=1 SV=1	183	5738	9	9	2	2	3252	2998	1	0	0	488.728	975.441	2	975.441	0.0001	0	52.95	1.1e-05	K	AGFAGDDAPR	A					Ioannis_1.10442.10442.2 File:~Ioannis_1.raw~, NativeID:~controllerType=0 controllerNumber=1 scan=10442~
1		F8WCH0	Actin, gamma-enteric smooth muscle OS=Homo sapiens OX=9606 GN=ACTG2 PE=1 SV=1	183	5738	9	9	2	2	3253	3314	1	0	0	488.728	975.441	2	975.441	0.0003	0	17.67	0.022	K	AGFAGDDAPR	A					Ioannis_1.10922.10922.2 File:~Ioannis_1.raw~, NativeID:~controllerType=0 controllerNumber=1 scan=10922~
1		F8WCH0	Actin, gamma-enteric smooth muscle OS=Homo sapiens OX=9606 GN=ACTG2 PE=1 SV=1	183	5738	9	9	2	2	3255	2578	1	0	0	488.728	975.442	2	975.441	0.0007	0	19.76	0.014	K	AGFAGDDAPR	A					Ioannis_1.9760.9760.2 File:~Ioannis_1.raw~, NativeID:~controllerType=0 controllerNumber=1 scan=9760~
1		F8WCH0	Actin, gamma-enteric smooth muscle OS=Homo sapiens OX=9606 GN=ACTG2 PE=1 SV=1	183	5738	9	9	2	2	3256	2843	1	0	0	488.728	975.442	2	975.441	0.0007	0	58.96	3e-06	K	AGFAGDDAPR	A					Ioannis_1.10206.10206.2 File:~Ioannis_1.raw~, NativeID:~controllerType=0 controllerNumber=1 scan=10206~
1		F8WCH0	Actin, gamma-enteric smooth muscle OS=Homo sapiens OX=9606 GN=ACTG2 PE=1 SV=1	183	5738	9	9	2	2	6658	7636	1	0	0	400.24	1197.7	3	1197.7	-0.0002	0	30.1	0.0015	R	AVFPSIVGRPR	H					Ioannis_1.17441.17441.3 File:~Ioannis_1.raw~, NativeID:~controllerType=0 controllerNumber=1 scan=17441~
1		F8WCH0	Actin, gamma-enteric smooth muscle OS=Homo sapiens OX=9606 GN=ACTG2 PE=1 SV=1	183	5738	9	9	2	2	6659	7480	1	0	0	400.24	1197.7	3	1197.7	0.0003	0	33.32	0.00088	R	AVFPSIVGRPR	H					Ioannis_1.17201.17201.3 File:~Ioannis_1.raw~, NativeID:~controllerType=0 controllerNumber=1 scan=17201~
1		F8WCH0	Actin, gamma-enteric smooth muscle OS=Homo sapiens OX=9606 GN=ACTG2 PE=1 SV=1	183	5738	9	9	2	2	6660	7613	1	0	0	599.856	1197.7	2	1197.7	0.0003	0	14.22	0.046	R	AVFPSIVGRPR	H					Ioannis_1.17404.17404.2 File:~Ioannis_1.raw~, NativeID:~controllerType=0 controllerNumber=1 scan=17404~
1		F8WCH0	Actin, gamma-enteric smooth muscle OS=Homo sapiens OX=9606 GN=ACTG2 PE=1 SV=1	183	5738	9	9	2	2	6661	7874	1	0	0	400.24	1197.7	3	1197.7	0.001	0	29.4	0.0017	R	AVFPSIVGRPR	H					Ioannis_1.17792.17792.3 File:~Ioannis_1.raw~, NativeID:~controllerType=0 controllerNumber=1 scan=17792~
2	1	P26038	Moesin OS=Homo sapiens OX=9606 GN=MSN PE=1 SV=3	2169	67892	103	103	43	43	878	745	1	1	1	394.717	787.419	2	787.419	-0.0002	0	21.21	0.046	K	VTAQDVR	K					Ioannis_1.6474.6474.2 File:~Ioannis_1.raw~, NativeID:~controllerType=0 controllerNumber=1 scan=6474~
2	1	P26038	Moesin OS=Homo sapiens OX=9606 GN=MSN PE=1 SV=3	2169	67892	103	103	43	43	879	634	1	1	1	394.717	787.419	2	787.419	0.0007	0	36.06	0.0023	K	VTAQDVR	K					Ioannis_1.6261.6261.2 File:~Ioannis_1.raw~, NativeID:~controllerType=0 controllerNumber=1 scan=6261~
2	1	P26038	Moesin OS=Homo sapiens OX=9606 GN=MSN PE=1 SV=3	2169	67892	103	103	43	43	1017	448	1	1	1	400.753	799.492	2	799.492	0.0001	1	16.89	0.026	M	PKTISVR	V					Ioannis_1.5849.5849.2 File:~Ioannis_1.raw~, NativeID:~controllerType=0 controllerNumber=1 scan=5849~
2	1	P26038	Moesin OS=Homo sapiens OX=9606 GN=MSN PE=1 SV=3	2169	67892	103	103	43	43	1120	1818	1	1	1	405.703	809.391	2	809.392	-0.0008	0	26.78	0.0031	K	SGYLAGDK	L					Ioannis_1.8502.8502.2 File:~Ioannis_1.raw~, NativeID:~controllerType=0 controllerNumber=1 scan=8502~
2	1	P26038	Moesin OS=Homo sapiens OX=9606 GN=MSN PE=1 SV=3	2169	67892	103	103	43	43	1121	1682	1	1	1	405.703	809.392	2	809.392	-0.0002	0	52.57	1.9e-05	K	SGYLAGDK	L					Ioannis_1.8277.8277.2 File:~Ioannis_1.raw~, NativeID:~controllerType=0 controllerNumber=1 scan=8277~
2	1	P26038	Moesin OS=Homo sapiens OX=9606 GN=MSN PE=1 SV=3	2169	67892	103	103	43	43	1122	1565	1	1	1	405.704	809.393	2	809.392	0.0009	0	22.44	0.0079	K	SGYLAGDK	L					Ioannis_1.8061.8061.2 File:~Ioannis_1.raw~, NativeID:~controllerType=0 controllerNumber=1 scan=8061~
2	1	P26038	Moesin OS=Homo sapiens OX=9606 GN=MSN PE=1 SV=3	2169	67892	103	103	43	43	1412	9011	1	1	1	417.241	832.468	2	832.469	-0.001	0	33.3	0.012	K	ESPLLFK	F					Ioannis_1.19517.19517.2 File:~Ioannis_1.raw~, NativeID:~controllerType=0 controllerNumber=1 scan=19517~
2	1	P26038	Moesin OS=Homo sapiens OX=9606 GN=MSN PE=1 SV=3	2169	67892	103	103	43	43	1413	8611	1	1	1	417.242	832.469	2	832.469	-0.0002	0	27.9	0.046	K	ESPLLFK	F					Ioannis_1.18918.18918.2 File:~Ioannis_1.raw~, NativeID:~controllerType=0 controllerNumber=1 scan=18918~
2	1	P26038	Moesin OS=Homo sapiens OX=9606 GN=MSN PE=1 SV=3	2169	67892	103	103	43	43	1414	8777	1	1	1	417.242	832.469	2	832.469	-0.0001	0	37.38	0.0052	K	ESPLLFK	F					Ioannis_1.19163.19163.2 File:~Ioannis_1.raw~, NativeID:~controllerType=0 controllerNumber=1 scan=19163~
2	1	P26038	Moesin OS=Homo sapiens OX=9606 GN=MSN PE=1 SV=3	2169	67892	103	103	43	43	1428	10155	1	1	1	419.726	837.438	2	837.438	-0.0006	0	26.37	0.0034	K	GFSTWLK	L					Ioannis_1.21447.21447.2 File:~Ioannis_1.raw~, NativeID:~controllerType=0 controllerNumber=1 scan=21447~
2	1	P26038	Moesin OS=Homo sapiens OX=9606 GN=MSN PE=1 SV=3	2169	67892	103	103	43	43	1569	238	1	1	1	425.702	849.39	2	849.39	-0.0003	0	19.59	0.037	R	AMLENEK	K	Oxidation (M)	0.0300000.0			Ioannis_1.5399.5399.2 File:~Ioannis_1.raw~, NativeID:~controllerType=0 controllerNumber=1 scan=5399~
2	1	P26038	Moesin OS=Homo sapiens OX=9606 GN=MSN PE=1 SV=3	2169	67892	103	103	43	43	1838	159	1	1	1	438.227	874.44	2	874.44	0	0	32.18	0.034	K	QIEEQTK	K					Ioannis_1.5197.5197.2 File:~Ioannis_1.raw~, NativeID:~controllerType=0 controllerNumber=1 scan=5197~
2	1	P26038	Moesin OS=Homo sapiens OX=9606 GN=MSN PE=1 SV=3	2169	67892	103	103	43	43	1969	3605	1	1	1	444.25	886.486	2	886.487	-0.0007	0	68.11	9.3e-06	K	EALLQASR	D					Ioannis_1.11373.11373.2 File:~Ioannis_1.raw~, NativeID:~controllerType=0 controllerNumber=1 scan=11373~
2	1	P26038	Moesin OS=Homo sapiens OX=9606 GN=MSN PE=1 SV=3	2169	67892	103	103	43	43	1970	3461	1	1	1	444.251	886.487	2	886.487	-0.0004	0	31.3	0.029	K	EALLQASR	D					Ioannis_1.11144.11144.2 File:~Ioannis_1.raw~, NativeID:~controllerType=0 controllerNumber=1 scan=11144~
2	1	P26038	Moesin OS=Homo sapiens OX=9606 GN=MSN PE=1 SV=3	2169	67892	103	103	43	43	1971	3776	1	1	1	444.251	886.487	2	886.487	-0.0002	0	29.71	0.002	K	EALLQASR	D					Ioannis_1.11621.11621.2 File:~Ioannis_1.raw~, NativeID:~controllerType=0 controllerNumber=1 scan=11621~
2	1	P26038	Moesin OS=Homo sapiens OX=9606 GN=MSN PE=1 SV=3	2169	67892	103	103	43	43	2820	4508	1	1	1	474.252	946.49	2	946.491	0	0	51.08	7.7e-05	R	ISQLEMAR	Q					Ioannis_1.12733.12733.2 File:~Ioannis_1.raw~, NativeID:~controllerType=0 controllerNumber=1 scan=12733~
2	1	P26038	Moesin OS=Homo sapiens OX=9606 GN=MSN PE=1 SV=3	2169	67892	103	103	43	43	3016	5061	1	1	0	480.3	958.586	2	958.585	0.0004	0	35.53	0.0016	K	FVIKPIDK	K					Ioannis_1.13596.13596.2 File:~Ioannis_1.raw~, NativeID:~controllerType=0 controllerNumber=1 scan=13596~
2	1	P26038	Moesin OS=Homo sapiens OX=9606 GN=MSN PE=1 SV=3	2169	67892	103	103	43	43	3051	4982	1	1	1	481.29	960.566	2	960.564	0.0014	1	42.21	0.0008	R	KESPLLFK	F					Ioannis_1.13469.13469.2 File:~Ioannis_1.raw~, NativeID:~controllerType=0 controllerNumber=1 scan=13469~
2	1	P26038	Moesin OS=Homo sapiens OX=9606 GN=MSN PE=1 SV=3	2169	67892	103	103	43	43	3057	294	1	1	1	481.751	961.487	2	961.49	-0.0029	1	21.2	0.01	R	AMLENEKK	K					Ioannis_1.5542.5542.2 File:~Ioannis_1.raw~, NativeID:~controllerType=0 controllerNumber=1 scan=5542~
2	1	P26038	Moesin OS=Homo sapiens OX=9606 GN=MSN PE=1 SV=3	2169	67892	103	103	43	43	3071	1895	1	1	1	482.25	962.486	2	962.486	0.0005	0	49.9	3.1e-05	R	ISQLEMAR	Q	Oxidation (M)	0.00000300.0			Ioannis_1.8636.8636.2 File:~Ioannis_1.raw~, NativeID:~controllerType=0 controllerNumber=1 scan=8636~
2	1	P26038	Moesin OS=Homo sapiens OX=9606 GN=MSN PE=1 SV=3	2169	67892	103	103	43	43	3072	2256	1	1	1	482.25	962.486	2	962.486	0.0006	0	24.99	0.0093	R	ISQLEMAR	Q	Oxidation (M)	0.00000300.0			Ioannis_1.9239.9239.2 File:~Ioannis_1.raw~, NativeID:~controllerType=0 controllerNumber=1 scan=9239~
2	1	P26038	Moesin OS=Homo sapiens OX=9606 GN=MSN PE=1 SV=3	2169	67892	103	103	43	43	3073	2011	1	1	1	482.25	962.486	2	962.486	0.0008	0	51.62	2.1e-05	R	ISQLEMAR	Q	Oxidation (M)	0.00000300.0			Ioannis_1.8851.8851.2 File:~Ioannis_1.raw~, NativeID:~controllerType=0 controllerNumber=1 scan=8851~
2	1	P26038	Moesin OS=Homo sapiens OX=9606 GN=MSN PE=1 SV=3	2169	67892	103	103	43	43	3096	1410	1	1	0	483.257	964.499	2	964.498	0.0009	1	18.85	0.017	R	NISFNDKK	F					Ioannis_1.7800.7800.2 File:~Ioannis_1.raw~, NativeID:~controllerType=0 controllerNumber=1 scan=7800~
2	1	P26038	Moesin OS=Homo sapiens OX=9606 GN=MSN PE=1 SV=3	2169	67892	103	103	43	43	3097	1280	1	1	0	483.257	964.499	2	964.498	0.0016	1	33.22	0.0077	R	NISFNDKK	F					Ioannis_1.7520.7520.2 File:~Ioannis_1.raw~, NativeID:~controllerType=0 controllerNumber=1 scan=7520~
2	1	P26038	Moesin OS=Homo sapiens OX=9606 GN=MSN PE=1 SV=3	2169	67892	103	103	43	43	3111	2150	1	1	0	483.749	965.483	2	965.482	0.0011	1	38.8	0.00023	R	NISFNDKK	F	Deamidated (NQ)	0.00001000.0			Ioannis_1.9059.9059.2 File:~Ioannis_1.raw~, NativeID:~controllerType=0 controllerNumber=1 scan=9059~
2	1	P26038	Moesin OS=Homo sapiens OX=9606 GN=MSN PE=1 SV=3	2169	67892	103	103	43	43	3266	8624	1	1	0	488.777	975.539	2	975.539	-0.0003	0	44.69	0.0015	K	QLFDQVVK	T					Ioannis_1.18939.18939.2 File:~Ioannis_1.raw~, NativeID:~controllerType=0 controllerNumber=1 scan=18939~
2	1	P26038	Moesin OS=Homo sapiens OX=9606 GN=MSN PE=1 SV=3	2169	67892	103	103	43	43	3294	15	1	1	1	489.75	977.485	2	977.485	0.0003	1	34.89	0.0012	R	AMLENEKK	K	Oxidation (M)	0.03000000.0			Ioannis_1.4539.4539.2 File:~Ioannis_1.raw~, NativeID:~controllerType=0 controllerNumber=1 scan=4539~
2	1	P26038	Moesin OS=Homo sapiens OX=9606 GN=MSN PE=1 SV=3	2169	67892	103	103	43	43	3429	4453	1	1	1	494.259	986.503	2	986.503	-0.0003	0	43.09	0.0026	R	ALELEQER	K					Ioannis_1.12655.12655.2 File:~Ioannis_1.raw~, NativeID:~controllerType=0 controllerNumber=1 scan=12655~
2	1	P26038	Moesin OS=Homo sapiens OX=9606 GN=MSN PE=1 SV=3	2169	67892	103	103	43	43	3432	5568	1	1	1	494.26	986.506	2	986.503	0.003	0	25.9	0.014	R	ALELEQER	K					Ioannis_1.14369.14369.2 File:~Ioannis_1.raw~, NativeID:~controllerType=0 controllerNumber=1 scan=14369~
2	1	P26038	Moesin OS=Homo sapiens OX=9606 GN=MSN PE=1 SV=3	2169	67892	103	103	43	43	4212	5031	1	1	1	523.285	1044.56	2	1044.56	0	0	67.83	4.4e-07	K	ALTSELANAR	D					Ioannis_1.13545.13545.2 File:~Ioannis_1.raw~, NativeID:~controllerType=0 controllerNumber=1 scan=13545~
2	1	P26038	Moesin OS=Homo sapiens OX=9606 GN=MSN PE=1 SV=3	2169	67892	103	103	43	43	4214	5183	1	1	1	523.286	1044.56	2	1044.56	0.0007	0	64.89	1.5e-06	K	ALTSELANAR	D					Ioannis_1.13779.13779.2 File:~Ioannis_1.raw~, NativeID:~controllerType=0 controllerNumber=1 scan=13779~
2	1	P26038	Moesin OS=Homo sapiens OX=9606 GN=MSN PE=1 SV=3	2169	67892	103	103	43	43	4228	5627	1	1	1	523.777	1045.54	2	1045.54	-0.002	0	26.65	0.0032	K	ALTSELANAR	D	Deamidated (NQ)	0.0000000100.0			Ioannis_1.14454.14454.2 File:~Ioannis_1.raw~, NativeID:~controllerType=0 controllerNumber=1 scan=14454~
2	1	P26038	Moesin OS=Homo sapiens OX=9606 GN=MSN PE=1 SV=3	2169	67892	103	103	43	43	4492	1324	1	1	0	532.259	1062.5	2	1062.5	0.0027	1	25.48	0.0041	R	EKEELMER	L					Ioannis_1.7617.7617.2 File:~Ioannis_1.raw~, NativeID:~controllerType=0 controllerNumber=1 scan=7617~
2	1	P26038	Moesin OS=Homo sapiens OX=9606 GN=MSN PE=1 SV=3	2169	67892	103	103	43	43	4725	23	1	1	1	539.262	1076.51	2	1076.51	-0.0002	1	38.09	0.0021	R	TTEAEKNER	V					Ioannis_1.4547.4547.2 File:~Ioannis_1.raw~, NativeID:~controllerType=0 controllerNumber=1 scan=4547~
2	1	P26038	Moesin OS=Homo sapiens OX=9606 GN=MSN PE=1 SV=3	2169	67892	103	103	43	43	4763	311	1	1	0	540.256	1078.5	2	1078.5	0.0013	1	17.77	0.022	R	EKEELMER	L	Oxidation (M)	0.00000300.0			Ioannis_1.5575.5575.2 File:~Ioannis_1.raw~, NativeID:~controllerType=0 controllerNumber=1 scan=5575~
2	1	P26038	Moesin OS=Homo sapiens OX=9606 GN=MSN PE=1 SV=3	2169	67892	103	103	43	43	4771	11221	1	1	1	540.285	1078.56	2	1078.55	0.0007	0	41.68	0.00024	R	EDAVLEYLK	I					Ioannis_1.23431.23431.2 File:~Ioannis_1.raw~, NativeID:~controllerType=0 controllerNumber=1 scan=23431~
2	1	P26038	Moesin OS=Homo sapiens OX=9606 GN=MSN PE=1 SV=3	2169	67892	103	103	43	43	4774	10987	1	1	1	540.286	1078.56	2	1078.55	0.0034	0	19.11	0.016	R	EDAVLEYLK	I					Ioannis_1.22954.22954.2 File:~Ioannis_1.raw~, NativeID:~controllerType=0 controllerNumber=1 scan=22954~
2	1	P26038	Moesin OS=Homo sapiens OX=9606 GN=MSN PE=1 SV=3	2169	67892	103	103	43	43	4929	2817	1	1	0	363.234	1086.68	3	1086.68	0.0005	1	25.44	0.015	K	FVIKPIDKK	A					Ioannis_1.10164.10164.3 File:~Ioannis_1.raw~, NativeID:~controllerType=0 controllerNumber=1 scan=10164~
2	1	P26038	Moesin OS=Homo sapiens OX=9606 GN=MSN PE=1 SV=3	2169	67892	103	103	43	43	5176	12946	1	1	0	552.795	1103.58	2	1103.58	0	0	24.02	0.0068	K	IGFPWSEIR	N					Ioannis_1.27257.27257.2 File:~Ioannis_1.raw~, NativeID:~controllerType=0 controllerNumber=1 scan=27257~
2	1	P26038	Moesin OS=Homo sapiens OX=9606 GN=MSN PE=1 SV=3	2169	67892	103	103	43	43	5177	13021	1	1	0	552.796	1103.58	2	1103.58	0.0007	0	40.36	0.00019	K	IGFPWSEIR	N					Ioannis_1.27462.27462.2 File:~Ioannis_1.raw~, NativeID:~controllerType=0 controllerNumber=1 scan=27462~
2	1	P26038	Moesin OS=Homo sapiens OX=9606 GN=MSN PE=1 SV=3	2169	67892	103	103	43	43	5711	10186	2	1	1	569.248	1136.48	2	1136.48	0.0001	1	27.16	0.038	K	QRIDEFESM	-	Gln->pyro-Glu (N-term Q)	2.000000000.0			Ioannis_1.21492.21492.2 File:~Ioannis_1.raw~, NativeID:~controllerType=0 controllerNumber=1 scan=21492~
2	1	P26038	Moesin OS=Homo sapiens OX=9606 GN=MSN PE=1 SV=3	2169	67892	103	103	43	43	5810	2394	1	1	1	381.875	1142.6	3	1142.6	-0.0003	1	38.41	0.0086	R	RALELEQER	K					Ioannis_1.9450.9450.3 File:~Ioannis_1.raw~, NativeID:~controllerType=0 controllerNumber=1 scan=9450~
2	1	P26038	Moesin OS=Homo sapiens OX=9606 GN=MSN PE=1 SV=3	2169	67892	103	103	43	43	5957	9948	1	1	1	577.245	1152.48	2	1152.48	-0.0001	1	28.59	0.0021	K	QRIDEFESM	-	Gln->pyro-Glu (N-term Q); Oxidation (M)	2.000000003.0			Ioannis_1.21097.21097.2 File:~Ioannis_1.raw~, NativeID:~controllerType=0 controllerNumber=1 scan=21097~
2	1	P26038	Moesin OS=Homo sapiens OX=9606 GN=MSN PE=1 SV=3	2169	67892	103	103	43	43	5958	9811	1	1	1	577.246	1152.48	2	1152.48	0.0013	1	22.22	0.0082	K	QRIDEFESM	-	Gln->pyro-Glu (N-term Q); Oxidation (M)	2.000000003.0			Ioannis_1.20871.20871.2 File:~Ioannis_1.raw~, NativeID:~controllerType=0 controllerNumber=1 scan=20871~
2	1	P26038	Moesin OS=Homo sapiens OX=9606 GN=MSN PE=1 SV=3	2169	67892	103	103	43	43	5982	8760	1	1	1	577.761	1153.51	2	1153.51	0.0006	1	18.83	0.017	K	QRIDEFESM	-					Ioannis_1.19137.19137.2 File:~Ioannis_1.raw~, NativeID:~controllerType=0 controllerNumber=1 scan=19137~
2	1	P26038	Moesin OS=Homo sapiens OX=9606 GN=MSN PE=1 SV=3	2169	67892	103	103	43	43	6240	5361	1	1	1	585.758	1169.5	2	1169.5	-0.0004	1	22.79	0.0073	K	QRIDEFESM	-	Oxidation (M)	0.000000003.0			Ioannis_1.14038.14038.2 File:~Ioannis_1.raw~, NativeID:~controllerType=0 controllerNumber=1 scan=14038~
2	1	P26038	Moesin OS=Homo sapiens OX=9606 GN=MSN PE=1 SV=3	2169	67892	103	103	43	43	6414	11998	1	1	0	591.801	1181.59	2	1181.59	-0.0001	0	17.46	0.023	K	APDFVFYAPR	L					Ioannis_1.24978.24978.2 File:~Ioannis_1.raw~, NativeID:~controllerType=0 controllerNumber=1 scan=24978~
2	1	P26038	Moesin OS=Homo sapiens OX=9606 GN=MSN PE=1 SV=3	2169	67892	103	103	43	43	6415	11812	1	1	0	591.801	1181.59	2	1181.59	0	0	62.93	1.3e-06	K	APDFVFYAPR	L					Ioannis_1.24558.24558.2 File:~Ioannis_1.raw~, NativeID:~controllerType=0 controllerNumber=1 scan=24558~
2	1	P26038	Moesin OS=Homo sapiens OX=9606 GN=MSN PE=1 SV=3	2169	67892	103	103	43	43	6417	11780	1	1	0	591.801	1181.59	2	1181.59	0.0005	0	21.15	0.01	K	APDFVFYAPR	L					Ioannis_1.24501.24501.2 File:~Ioannis_1.raw~, NativeID:~controllerType=0 controllerNumber=1 scan=24501~
2	1	P26038	Moesin OS=Homo sapiens OX=9606 GN=MSN PE=1 SV=3	2169	67892	103	103	43	43	6418	11896	1	1	0	591.801	1181.59	2	1181.59	0.0009	0	47.54	3.5e-05	K	APDFVFYAPR	L					Ioannis_1.24762.24762.2 File:~Ioannis_1.raw~, NativeID:~controllerType=0 controllerNumber=1 scan=24762~
2	1	P26038	Moesin OS=Homo sapiens OX=9606 GN=MSN PE=1 SV=3	2169	67892	103	103	43	43	6419	11694	1	1	0	591.801	1181.59	2	1181.59	0.0012	0	24.73	0.0048	K	APDFVFYAPR	L					Ioannis_1.24337.24337.2 File:~Ioannis_1.raw~, NativeID:~controllerType=0 controllerNumber=1 scan=24337~
2	1	P26038	Moesin OS=Homo sapiens OX=9606 GN=MSN PE=1 SV=3	2169	67892	103	103	43	43	6510	4299	1	1	1	595.79	1189.57	2	1189.56	0.0002	0	50.79	3.6e-05	K	AQMVQEDLEK	T					Ioannis_1.12430.12430.2 File:~Ioannis_1.raw~, NativeID:~controllerType=0 controllerNumber=1 scan=12430~
2	1	P26038	Moesin OS=Homo sapiens OX=9606 GN=MSN PE=1 SV=3	2169	67892	103	103	43	43	6806	2529	1	1	1	603.787	1205.56	2	1205.56	0.0004	0	57.21	4.3e-06	K	AQMVQEDLEK	T	Oxidation (M)	0.0030000000.0			Ioannis_1.9673.9673.2 File:~Ioannis_1.raw~, NativeID:~controllerType=0 controllerNumber=1 scan=9673~
2	1	P26038	Moesin OS=Homo sapiens OX=9606 GN=MSN PE=1 SV=3	2169	67892	103	103	43	43	6808	4269	1	1	1	603.787	1205.56	2	1205.56	0.0005	0	27.11	0.0029	K	AQMVQEDLEK	T	Oxidation (M)	0.0030000000.0			Ioannis_1.12375.12375.2 File:~Ioannis_1.raw~, NativeID:~controllerType=0 controllerNumber=1 scan=12375~
2	1	P26038	Moesin OS=Homo sapiens OX=9606 GN=MSN PE=1 SV=3	2169	67892	103	103	43	43	6809	2391	1	1	1	603.787	1205.56	2	1205.56	0.0005	0	47.4	3.6e-05	K	AQMVQEDLEK	T	Oxidation (M)	0.0030000000.0			Ioannis_1.9446.9446.2 File:~Ioannis_1.raw~, NativeID:~controllerType=0 controllerNumber=1 scan=9446~
2	1	P26038	Moesin OS=Homo sapiens OX=9606 GN=MSN PE=1 SV=3	2169	67892	103	103	43	43	7272	1435	1	1	1	616.299	1230.58	2	1230.58	0.0001	0	14.2	0.047	K	AQQELEEQTR	R					Ioannis_1.7838.7838.2 File:~Ioannis_1.raw~, NativeID:~controllerType=0 controllerNumber=1 scan=7838~
2	1	P26038	Moesin OS=Homo sapiens OX=9606 GN=MSN PE=1 SV=3	2169	67892	103	103	43	43	7273	1331	1	1	1	616.3	1230.59	2	1230.58	0.0017	0	47.25	4e-05	K	AQQELEEQTR	R					Ioannis_1.7630.7630.2 File:~Ioannis_1.raw~, NativeID:~controllerType=0 controllerNumber=1 scan=7630~
2	1	P26038	Moesin OS=Homo sapiens OX=9606 GN=MSN PE=1 SV=3	2169	67892	103	103	43	43	7312	4475	1	1	1	617.291	1232.57	2	1232.57	0.0004	0	31.26	0.0012	K	ESEAVEWQQK	A					Ioannis_1.12686.12686.2 File:~Ioannis_1.raw~, NativeID:~controllerType=0 controllerNumber=1 scan=12686~
2	1	P26038	Moesin OS=Homo sapiens OX=9606 GN=MSN PE=1 SV=3	2169	67892	103	103	43	43	7323	2191	1	1	1	411.875	1232.6	3	1232.61	-0.0009	0	30.43	0.0014	R	IQVWHEEHR	G					Ioannis_1.9132.9132.3 File:~Ioannis_1.raw~, NativeID:~controllerType=0 controllerNumber=1 scan=9132~
2	1	P26038	Moesin OS=Homo sapiens OX=9606 GN=MSN PE=1 SV=3	2169	67892	103	103	43	43	8343	9769	1	1	0	437.568	1309.68	3	1309.68	0.0007	1	20.86	0.034	K	KAPDFVFYAPR	L					Ioannis_1.20792.20792.3 File:~Ioannis_1.raw~, NativeID:~controllerType=0 controllerNumber=1 scan=20792~
2	1	P26038	Moesin OS=Homo sapiens OX=9606 GN=MSN PE=1 SV=3	2169	67892	103	103	43	43	8614	1088	1	1	0	444.899	1331.67	3	1331.68	-0.001	0	36.57	0.00037	R	KPDTIEVQQMK	A	Oxidation (M)	0.00000000030.0			Ioannis_1.7155.7155.3 File:~Ioannis_1.raw~, NativeID:~controllerType=0 controllerNumber=1 scan=7155~
2	1	P26038	Moesin OS=Homo sapiens OX=9606 GN=MSN PE=1 SV=3	2169	67892	103	103	43	43	8615	967	1	1	0	666.845	1331.68	2	1331.68	-0.0004	0	35.89	0.00043	R	KPDTIEVQQMK	A	Oxidation (M)	0.00000000030.0			Ioannis_1.6911.6911.2 File:~Ioannis_1.raw~, NativeID:~controllerType=0 controllerNumber=1 scan=6911~
2	1	P26038	Moesin OS=Homo sapiens OX=9606 GN=MSN PE=1 SV=3	2169	67892	103	103	43	43	8616	987	1	1	0	444.899	1331.68	3	1331.68	0.0006	0	28.95	0.0019	R	KPDTIEVQQMK	A	Oxidation (M)	0.00000000030.0			Ioannis_1.6948.6948.3 File:~Ioannis_1.raw~, NativeID:~controllerType=0 controllerNumber=1 scan=6948~
2	1	P26038	Moesin OS=Homo sapiens OX=9606 GN=MSN PE=1 SV=3	2169	67892	103	103	43	43	8617	1068	1	1	0	666.846	1331.68	2	1331.68	0.001	0	40.67	0.00015	R	KPDTIEVQQMK	A	Oxidation (M)	0.00000000030.0			Ioannis_1.7117.7117.2 File:~Ioannis_1.raw~, NativeID:~controllerType=0 controllerNumber=1 scan=7117~
2	1	P26038	Moesin OS=Homo sapiens OX=9606 GN=MSN PE=1 SV=3	2169	67892	103	103	43	43	8898	574	1	1	1	453.9	1358.68	3	1358.68	0	1	48.72	0.00017	K	KAQQELEEQTR	R					Ioannis_1.6138.6138.3 File:~Ioannis_1.raw~, NativeID:~controllerType=0 controllerNumber=1 scan=6138~
2	1	P26038	Moesin OS=Homo sapiens OX=9606 GN=MSN PE=1 SV=3	2169	67892	103	103	43	43	8899	575	1	1	1	680.347	1358.68	2	1358.68	0.0001	1	43.95	7.6e-05	K	KAQQELEEQTR	R					Ioannis_1.6144.6144.2 File:~Ioannis_1.raw~, NativeID:~controllerType=0 controllerNumber=1 scan=6144~
2	1	P26038	Moesin OS=Homo sapiens OX=9606 GN=MSN PE=1 SV=3	2169	67892	103	103	43	43	9230	821	1	1	1	463.236	1386.69	3	1386.69	0.0002	1	29.91	0.0016	K	AQQELEEQTRR	A					Ioannis_1.6620.6620.3 File:~Ioannis_1.raw~, NativeID:~controllerType=0 controllerNumber=1 scan=6620~
2	1	P26038	Moesin OS=Homo sapiens OX=9606 GN=MSN PE=1 SV=3	2169	67892	103	103	43	43	9370	4022	1	1	1	468.212	1401.61	3	1401.61	0.0001	0	23.79	0.0059	K	TANDMIHAENMR	L					Ioannis_1.11995.11995.3 File:~Ioannis_1.raw~, NativeID:~controllerType=0 controllerNumber=1 scan=11995~
2	1	P26038	Moesin OS=Homo sapiens OX=9606 GN=MSN PE=1 SV=3	2169	67892	103	103	43	43	9974	1939	1	1	0	491.601	1471.78	3	1471.78	-0.0001	1	17.2	0.024	R	RKPDTIEVQQMK	A					Ioannis_1.8708.8708.3 File:~Ioannis_1.raw~, NativeID:~controllerType=0 controllerNumber=1 scan=8708~
2	1	P26038	Moesin OS=Homo sapiens OX=9606 GN=MSN PE=1 SV=3	2169	67892	103	103	43	43	10092	596	1	1	0	496.933	1487.78	3	1487.78	-0.0008	1	34.14	0.00063	R	RKPDTIEVQQMK	A	Oxidation (M)	0.000000000030.0			Ioannis_1.6187.6187.3 File:~Ioannis_1.raw~, NativeID:~controllerType=0 controllerNumber=1 scan=6187~
2	1	P26038	Moesin OS=Homo sapiens OX=9606 GN=MSN PE=1 SV=3	2169	67892	103	103	43	43	10093	517	1	1	0	496.933	1487.78	3	1487.78	0.0003	1	20.39	0.012	R	RKPDTIEVQQMK	A	Oxidation (M)	0.000000000030.0			Ioannis_1.5990.5990.3 File:~Ioannis_1.raw~, NativeID:~controllerType=0 controllerNumber=1 scan=5990~
2	1	P26038	Moesin OS=Homo sapiens OX=9606 GN=MSN PE=1 SV=3	2169	67892	103	103	43	43	10096	519	1	1	0	744.897	1487.78	2	1487.78	0.0027	1	44.65	6.5e-05	R	RKPDTIEVQQMK	A	Oxidation (M)	0.000000000030.0			Ioannis_1.5993.5993.2 File:~Ioannis_1.raw~, NativeID:~controllerType=0 controllerNumber=1 scan=5993~
2	1	P26038	Moesin OS=Homo sapiens OX=9606 GN=MSN PE=1 SV=3	2169	67892	103	103	43	43	10241	4178	1	1	1	502.588	1504.74	3	1504.74	0.0046	1	32.18	0.00096	K	ALTSELANARDESK	K	Deamidated (NQ)	0.00000001000000.0			Ioannis_1.12241.12241.3 File:~Ioannis_1.raw~, NativeID:~controllerType=0 controllerNumber=1 scan=12241~
2	1	P26038	Moesin OS=Homo sapiens OX=9606 GN=MSN PE=1 SV=3	2169	67892	103	103	43	43	10242	4780	1	1	1	502.588	1504.74	3	1504.74	0.0066	1	37.32	0.00032	K	ALTSELANARDESK	K	Deamidated (NQ)	0.00000001000000.0			Ioannis_1.13171.13171.3 File:~Ioannis_1.raw~, NativeID:~controllerType=0 controllerNumber=1 scan=13171~
2	1	P26038	Moesin OS=Homo sapiens OX=9606 GN=MSN PE=1 SV=3	2169	67892	103	103	43	43	10701	196	1	1	1	391.432	1561.7	4	1561.7	0.0006	1	16.97	0.026	K	KTANDMIHAENMR	L	2 Oxidation (M)	0.0000030000030.0			Ioannis_1.5273.5273.4 File:~Ioannis_1.raw~, NativeID:~controllerType=0 controllerNumber=1 scan=5273~
2	1	P26038	Moesin OS=Homo sapiens OX=9606 GN=MSN PE=1 SV=3	2169	67892	103	103	43	43	10709	263	1	1	1	521.902	1562.68	3	1562.68	0.001	1	20.99	0.011	K	KTANDMIHAENMR	L	Deamidated (NQ); 2 Oxidation (M)	0.0001030000030.0			Ioannis_1.5471.5471.3 File:~Ioannis_1.raw~, NativeID:~controllerType=0 controllerNumber=1 scan=5471~
2	1	P26038	Moesin OS=Homo sapiens OX=9606 GN=MSN PE=1 SV=3	2169	67892	103	103	43	43	11397	6729	1	1	1	558.288	1671.84	3	1671.84	-0.0005	1	31.2	0.0012	R	QEAEEAKEALLQASR	D					Ioannis_1.16068.16068.3 File:~Ioannis_1.raw~, NativeID:~controllerType=0 controllerNumber=1 scan=16068~
2	1	P26038	Moesin OS=Homo sapiens OX=9606 GN=MSN PE=1 SV=3	2169	67892	103	103	43	43	11639	9867	1	1	1	573.957	1718.85	3	1718.85	-0.0012	0	42.94	0.00035	K	TQEQLALEMAELTAR	I	Oxidation (M)	0.000000003000000.0			Ioannis_1.20961.20961.3 File:~Ioannis_1.raw~, NativeID:~controllerType=0 controllerNumber=1 scan=20961~
2	1	P26038	Moesin OS=Homo sapiens OX=9606 GN=MSN PE=1 SV=3	2169	67892	103	103	43	43	11641	9991	1	1	1	573.958	1718.85	3	1718.85	0.0003	0	68.62	4.8e-06	K	TQEQLALEMAELTAR	I	Oxidation (M)	0.000000003000000.0			Ioannis_1.21183.21183.3 File:~Ioannis_1.raw~, NativeID:~controllerType=0 controllerNumber=1 scan=21183~
2	1	P26038	Moesin OS=Homo sapiens OX=9606 GN=MSN PE=1 SV=3	2169	67892	103	103	43	43	11642	9984	1	1	1	860.433	1718.85	2	1718.85	0.0007	0	88.92	4.6e-09	K	TQEQLALEMAELTAR	I	Oxidation (M)	0.000000003000000.0			Ioannis_1.21170.21170.2 File:~Ioannis_1.raw~, NativeID:~controllerType=0 controllerNumber=1 scan=21170~
2	1	P26038	Moesin OS=Homo sapiens OX=9606 GN=MSN PE=1 SV=3	2169	67892	103	103	43	43	11643	9859	1	1	1	860.435	1718.85	2	1718.85	0.004	0	26.21	0.0035	K	TQEQLALEMAELTAR	I	Oxidation (M)	0.000000003000000.0			Ioannis_1.20950.20950.2 File:~Ioannis_1.raw~, NativeID:~controllerType=0 controllerNumber=1 scan=20950~
2	1	P26038	Moesin OS=Homo sapiens OX=9606 GN=MSN PE=1 SV=3	2169	67892	103	103	43	43	12216	11337	1	1	1	611.325	1830.95	3	1830.95	0.0034	1	34.28	0.00061	K	KTQEQLALEMAELTAR	I					Ioannis_1.23646.23646.3 File:~Ioannis_1.raw~, NativeID:~controllerType=0 controllerNumber=1 scan=23646~
2	1	P26038	Moesin OS=Homo sapiens OX=9606 GN=MSN PE=1 SV=3	2169	67892	103	103	43	43	12283	8401	1	1	1	616.656	1846.95	3	1846.95	0.0007	1	69.39	3.1e-07	K	KTQEQLALEMAELTAR	I	Oxidation (M)	0.0000000003000000.0			Ioannis_1.18591.18591.3 File:~Ioannis_1.raw~, NativeID:~controllerType=0 controllerNumber=1 scan=18591~
2	1	P26038	Moesin OS=Homo sapiens OX=9606 GN=MSN PE=1 SV=3	2169	67892	103	103	43	43	12284	11340	1	1	1	616.656	1846.95	3	1846.95	0.001	1	25.41	0.0041	K	KTQEQLALEMAELTAR	I	Oxidation (M)	0.0000000003000000.0			Ioannis_1.23651.23651.3 File:~Ioannis_1.raw~, NativeID:~controllerType=0 controllerNumber=1 scan=23651~
2	1	P26038	Moesin OS=Homo sapiens OX=9606 GN=MSN PE=1 SV=3	2169	67892	103	103	43	43	12431	13416	1	1	1	945.97	1889.93	2	1889.92	0.0021	0	25.99	0.0037	K	IAQDLEMYGVNYFSIK	N					Ioannis_1.29081.29081.2 File:~Ioannis_1.raw~, NativeID:~controllerType=0 controllerNumber=1 scan=29081~
2	1	P26038	Moesin OS=Homo sapiens OX=9606 GN=MSN PE=1 SV=3	2169	67892	103	103	43	43	12962	13839	1	1	1	1041.51	2081	2	2081	0.0003	0	29.69	0.0016	K	FYPEDVSEELIQDITQR	L					Ioannis_1.34041.34041.2 File:~Ioannis_1.raw~, NativeID:~controllerType=0 controllerNumber=1 scan=34041~
2	1	P26038	Moesin OS=Homo sapiens OX=9606 GN=MSN PE=1 SV=3	2169	67892	103	103	43	43	12963	13847	1	1	1	694.673	2081	3	2081	0.0011	0	29.66	0.0017	K	FYPEDVSEELIQDITQR	L					Ioannis_1.34198.34198.3 File:~Ioannis_1.raw~, NativeID:~controllerType=0 controllerNumber=1 scan=34198~
2	1	P26038	Moesin OS=Homo sapiens OX=9606 GN=MSN PE=1 SV=3	2169	67892	103	103	43	43	12966	11065	1	1	0	694.674	2081	3	2081	0.0011	0	35.77	0.00044	R	VTTMDAELEFAIQPNTTGK	Q	Oxidation (M)	0.0003000000000000000.0			Ioannis_1.23115.23115.3 File:~Ioannis_1.raw~, NativeID:~controllerType=0 controllerNumber=1 scan=23115~
2	1	P26038	Moesin OS=Homo sapiens OX=9606 GN=MSN PE=1 SV=3	2169	67892	103	103	43	43	12967	11073	1	1	0	1041.51	2081	2	2081	0.0012	0	70.01	2.7e-07	R	VTTMDAELEFAIQPNTTGK	Q	Oxidation (M)	0.0003000000000000000.0			Ioannis_1.23129.23129.2 File:~Ioannis_1.raw~, NativeID:~controllerType=0 controllerNumber=1 scan=23129~
2	1	P26038	Moesin OS=Homo sapiens OX=9606 GN=MSN PE=1 SV=3	2169	67892	103	103	43	43	12968	10964	1	1	0	1041.51	2081	2	2081	0.0018	0	27.1	0.0029	R	VTTMDAELEFAIQPNTTGK	Q	Oxidation (M)	0.0003000000000000000.0			Ioannis_1.22915.22915.2 File:~Ioannis_1.raw~, NativeID:~controllerType=0 controllerNumber=1 scan=22915~
2	1	P26038	Moesin OS=Homo sapiens OX=9606 GN=MSN PE=1 SV=3	2169	67892	103	103	43	43	13867	7008	1	1	1	1104.81	3311.41	3	3311.41	0.0003	0	54.08	8.5e-06	K	TAMSTPHVAEPAENEQDEQDENGAEASADLR	A					Ioannis_1.16489.16489.3 File:~Ioannis_1.raw~, NativeID:~controllerType=0 controllerNumber=1 scan=16489~
2	1	P26038	Moesin OS=Homo sapiens OX=9606 GN=MSN PE=1 SV=3	2169	67892	103	103	43	43	13868	7175	1	1	1	1105.14	3312.4	3	3312.4	0.0032	0	57.45	2.3e-05	K	TAMSTPHVAEPAENEQDEQDENGAEASADLR	A	Deamidated (NQ)	0.0000000000000000000001000000000.0			Ioannis_1.16737.16737.3 File:~Ioannis_1.raw~, NativeID:~controllerType=0 controllerNumber=1 scan=16737~
2	1	P26038	Moesin OS=Homo sapiens OX=9606 GN=MSN PE=1 SV=3	2169	67892	103	103	43	43	13869	7351	1	1	1	1105.14	3312.4	3	3312.4	0.0079	0	59.97	1.3e-05	K	TAMSTPHVAEPAENEQDEQDENGAEASADLR	A	Deamidated (NQ)	0.0000000000000000000001000000000.0			Ioannis_1.16996.16996.3 File:~Ioannis_1.raw~, NativeID:~controllerType=0 controllerNumber=1 scan=16996~
2	1	P26038	Moesin OS=Homo sapiens OX=9606 GN=MSN PE=1 SV=3	2169	67892	103	103	43	43	13871	5775	1	1	1	832.859	3327.41	4	3327.41	-0.0015	0	15.6	0.034	K	TAMSTPHVAEPAENEQDEQDENGAEASADLR	A	Oxidation (M)	0.0030000000000000000000000000000.0			Ioannis_1.14668.14668.4 File:~Ioannis_1.raw~, NativeID:~controllerType=0 controllerNumber=1 scan=14668~
2	1	P26038	Moesin OS=Homo sapiens OX=9606 GN=MSN PE=1 SV=3	2169	67892	103	103	43	43	13872	5718	1	1	1	1110.14	3327.41	3	3327.41	-0.001	0	71.81	1.8e-07	K	TAMSTPHVAEPAENEQDEQDENGAEASADLR	A	Oxidation (M)	0.0030000000000000000000000000000.0			Ioannis_1.14587.14587.3 File:~Ioannis_1.raw~, NativeID:~controllerType=0 controllerNumber=1 scan=14587~
2	1	P26038	Moesin OS=Homo sapiens OX=9606 GN=MSN PE=1 SV=3	2169	67892	103	103	43	43	13873	6388	1	1	1	1110.47	3328.38	3	3328.39	-0.0079	0	70.48	2.5e-07	K	TAMSTPHVAEPAENEQDEQDENGAEASADLR	A	Deamidated (NQ); Oxidation (M)	0.0030000000000000000001000000000.0			Ioannis_1.15586.15586.3 File:~Ioannis_1.raw~, NativeID:~controllerType=0 controllerNumber=1 scan=15586~
2	1	P26038	Moesin OS=Homo sapiens OX=9606 GN=MSN PE=1 SV=3	2169	67892	103	103	43	43	13874	7135	1	1	1	1110.47	3328.39	3	3328.39	-0.0028	0	17.84	0.021	K	TAMSTPHVAEPAENEQDEQDENGAEASADLR	A	Deamidated (NQ); Oxidation (M)	0.0030000000000000000001000000000.0			Ioannis_1.16671.16671.3 File:~Ioannis_1.raw~, NativeID:~controllerType=0 controllerNumber=1 scan=16671~
2	1	P26038	Moesin OS=Homo sapiens OX=9606 GN=MSN PE=1 SV=3	2169	67892	103	103	43	43	13875	6200	1	1	1	833.105	3328.39	4	3328.39	-0.0011	0	60.25	2.2e-06	K	TAMSTPHVAEPAENEQDEQDENGAEASADLR	A	Deamidated (NQ); Oxidation (M)	0.0030000000000000000001000000000.0			Ioannis_1.15296.15296.4 File:~Ioannis_1.raw~, NativeID:~controllerType=0 controllerNumber=1 scan=15296~
2	1	P26038	Moesin OS=Homo sapiens OX=9606 GN=MSN PE=1 SV=3	2169	67892	103	103	43	43	13876	6230	1	1	1	1110.47	3328.39	3	3328.39	-0.0003	0	103.79	1.9e-10	K	TAMSTPHVAEPAENEQDEQDENGAEASADLR	A	Deamidated (NQ); Oxidation (M)	0.0030000000000000000001000000000.0			Ioannis_1.15341.15341.3 File:~Ioannis_1.raw~, NativeID:~controllerType=0 controllerNumber=1 scan=15341~
2	1	P26038	Moesin OS=Homo sapiens OX=9606 GN=MSN PE=1 SV=3	2169	67892	103	103	43	43	13877	6022	1	1	1	833.105	3328.39	4	3328.39	0.0011	0	31.06	0.0012	K	TAMSTPHVAEPAENEQDEQDENGAEASADLR	A	Deamidated (NQ); Oxidation (M)	0.0030000000000000000001000000000.0			Ioannis_1.15042.15042.4 File:~Ioannis_1.raw~, NativeID:~controllerType=0 controllerNumber=1 scan=15042~
2	1	P26038	Moesin OS=Homo sapiens OX=9606 GN=MSN PE=1 SV=3	2169	67892	103	103	43	43	13878	6056	1	1	1	1110.47	3328.39	3	3328.39	0.0039	0	101.63	8.4e-10	K	TAMSTPHVAEPAENEQDEQDENGAEASADLR	A	Deamidated (NQ); Oxidation (M)	0.0030000000000000000001000000000.0			Ioannis_1.15089.15089.3 File:~Ioannis_1.raw~, NativeID:~controllerType=0 controllerNumber=1 scan=15089~
2	1	P26038	Moesin OS=Homo sapiens OX=9606 GN=MSN PE=1 SV=3	2169	67892	103	103	43	43	13879	5892	1	1	1	1110.47	3328.4	3	3328.39	0.0063	0	88.22	1.8e-08	K	TAMSTPHVAEPAENEQDEQDENGAEASADLR	A	Deamidated (NQ); Oxidation (M)	0.0030000000000000000001000000000.0			Ioannis_1.14843.14843.3 File:~Ioannis_1.raw~, NativeID:~controllerType=0 controllerNumber=1 scan=14843~
2	1	P26038	Moesin OS=Homo sapiens OX=9606 GN=MSN PE=1 SV=3	2169	67892	103	103	43	43	13880	6570	1	1	1	1110.8	3329.39	3	3328.39	0.9949	0	70.6	2.4e-07	K	TAMSTPHVAEPAENEQDEQDENGAEASADLR	A	Deamidated (NQ); Oxidation (M)	0.0030000000000000000001000000000.0			Ioannis_1.15839.15839.3 File:~Ioannis_1.raw~, NativeID:~controllerType=0 controllerNumber=1 scan=15839~
2	2	P35241	Radixin OS=Homo sapiens OX=9606 GN=RDX PE=1 SV=1	708	68635	41	41	24	24	1290	427	1	0	0	412.261	822.508	2	822.508	0.0003	0	15.87	0.032	M	PKPINVR	V					Ioannis_1.5802.5802.2 File:~Ioannis_1.raw~, NativeID:~controllerType=0 controllerNumber=1 scan=5802~
2	2	P35241	Radixin OS=Homo sapiens OX=9606 GN=RDX PE=1 SV=1	708	68635	41	41	24	24	1840	6661	1	0	0	438.234	874.454	2	874.455	-0.0006	0	28.26	0.0022	K	ENPLQFK	F					Ioannis_1.15977.15977.2 File:~Ioannis_1.raw~, NativeID:~controllerType=0 controllerNumber=1 scan=15977~
2	2	P35241	Radixin OS=Homo sapiens OX=9606 GN=RDX PE=1 SV=1	708	68635	41	41	24	24	1967	7374	1	0	1	443.766	885.518	2	885.517	0.0005	0	53.18	0.0001	K	IALLEEAK	K					Ioannis_1.17036.17036.2 File:~Ioannis_1.raw~, NativeID:~controllerType=0 controllerNumber=1 scan=17036~
2	2	P35241	Radixin OS=Homo sapiens OX=9606 GN=RDX PE=1 SV=1	708	68635	41	41	24	24	2176	544	1	0	1	452.72	903.426	2	903.43	-0.0037	0	25.86	0.02	K	ELEEQTR	K					Ioannis_1.6065.6065.2 File:~Ioannis_1.raw~, NativeID:~controllerType=0 controllerNumber=1 scan=6065~
2	2	P35241	Radixin OS=Homo sapiens OX=9606 GN=RDX PE=1 SV=1	708	68635	41	41	24	24	3016	5061	1	0	0	480.3	958.586	2	958.585	0.0004	0	35.53	0.0016	K	FVIKPIDK	K					Ioannis_1.13596.13596.2 File:~Ioannis_1.raw~, NativeID:~controllerType=0 controllerNumber=1 scan=13596~
2	2	P35241	Radixin OS=Homo sapiens OX=9606 GN=RDX PE=1 SV=1	708	68635	41	41	24	24	3096	1410	1	0	0	483.257	964.499	2	964.498	0.0009	1	18.85	0.017	R	NISFNDKK	F					Ioannis_1.7800.7800.2 File:~Ioannis_1.raw~, NativeID:~controllerType=0 controllerNumber=1 scan=7800~
2	2	P35241	Radixin OS=Homo sapiens OX=9606 GN=RDX PE=1 SV=1	708	68635	41	41	24	24	3097	1280	1	0	0	483.257	964.499	2	964.498	0.0016	1	33.22	0.0077	R	NISFNDKK	F					Ioannis_1.7520.7520.2 File:~Ioannis_1.raw~, NativeID:~controllerType=0 controllerNumber=1 scan=7520~
2	2	P35241	Radixin OS=Homo sapiens OX=9606 GN=RDX PE=1 SV=1	708	68635	41	41	24	24	3111	2150	1	0	0	483.749	965.483	2	965.482	0.0011	1	38.8	0.00023	R	NISFNDKK	F	Deamidated (NQ)	0.00001000.0			Ioannis_1.9059.9059.2 File:~Ioannis_1.raw~, NativeID:~controllerType=0 controllerNumber=1 scan=9059~
2	2	P35241	Radixin OS=Homo sapiens OX=9606 GN=RDX PE=1 SV=1	708	68635	41	41	24	24	3202	4339	1	0	1	487.252	972.488	2	972.488	0.0008	0	43.16	0.001	K	ALELDQER	K					Ioannis_1.12490.12490.2 File:~Ioannis_1.raw~, NativeID:~controllerType=0 controllerNumber=1 scan=12490~
2	2	P35241	Radixin OS=Homo sapiens OX=9606 GN=RDX PE=1 SV=1	708	68635	41	41	24	24	3266	8624	1	0	0	488.777	975.539	2	975.539	-0.0003	0	44.69	0.0015	K	QLFDQVVK	T					Ioannis_1.18939.18939.2 File:~Ioannis_1.raw~, NativeID:~controllerType=0 controllerNumber=1 scan=18939~
2	2	P35241	Radixin OS=Homo sapiens OX=9606 GN=RDX PE=1 SV=1	708	68635	41	41	24	24	3453	1831	1	0	1	494.769	987.523	2	987.524	-0.0002	0	29.02	0.015	K	QIEEQTIK	A					Ioannis_1.8526.8526.2 File:~Ioannis_1.raw~, NativeID:~controllerType=0 controllerNumber=1 scan=8526~
2	2	P35241	Radixin OS=Homo sapiens OX=9606 GN=RDX PE=1 SV=1	708	68635	41	41	24	24	4492	1324	1	0	0	532.259	1062.5	2	1062.5	0.0027	1	25.48	0.0041	R	EKEELMER	L					Ioannis_1.7617.7617.2 File:~Ioannis_1.raw~, NativeID:~controllerType=0 controllerNumber=1 scan=7617~
2	2	P35241	Radixin OS=Homo sapiens OX=9606 GN=RDX PE=1 SV=1	708	68635	41	41	24	24	4763	311	1	0	0	540.256	1078.5	2	1078.5	0.0013	1	17.77	0.022	R	EKEELMER	L	Oxidation (M)	0.00000300.0			Ioannis_1.5575.5575.2 File:~Ioannis_1.raw~, NativeID:~controllerType=0 controllerNumber=1 scan=5575~
2	2	P35241	Radixin OS=Homo sapiens OX=9606 GN=RDX PE=1 SV=1	708	68635	41	41	24	24	4929	2817	1	0	0	363.234	1086.68	3	1086.68	0.0005	1	25.44	0.015	K	FVIKPIDKK	A					Ioannis_1.10164.10164.3 File:~Ioannis_1.raw~, NativeID:~controllerType=0 controllerNumber=1 scan=10164~
2	2	P35241	Radixin OS=Homo sapiens OX=9606 GN=RDX PE=1 SV=1	708	68635	41	41	24	24	5123	2034	1	0	1	551.299	1100.58	2	1100.58	0.0002	1	33.15	0.005	R	KALELDQER	K					Ioannis_1.8881.8881.2 File:~Ioannis_1.raw~, NativeID:~controllerType=0 controllerNumber=1 scan=8881~
2	2	P35241	Radixin OS=Homo sapiens OX=9606 GN=RDX PE=1 SV=1	708	68635	41	41	24	24	5176	12946	1	0	0	552.795	1103.58	2	1103.58	0	0	24.02	0.0068	K	IGFPWSEIR	N					Ioannis_1.27257.27257.2 File:~Ioannis_1.raw~, NativeID:~controllerType=0 controllerNumber=1 scan=27257~
2	2	P35241	Radixin OS=Homo sapiens OX=9606 GN=RDX PE=1 SV=1	708	68635	41	41	24	24	5177	13021	1	0	0	552.796	1103.58	2	1103.58	0.0007	0	40.36	0.00019	K	IGFPWSEIR	N					Ioannis_1.27462.27462.2 File:~Ioannis_1.raw~, NativeID:~controllerType=0 controllerNumber=1 scan=27462~
2	2	P35241	Radixin OS=Homo sapiens OX=9606 GN=RDX PE=1 SV=1	708	68635	41	41	24	24	5439	5116	1	0	1	561.279	1120.54	2	1120.54	0.003	0	36.95	0.001	K	AFAAQEDLEK	T					Ioannis_1.13688.13688.2 File:~Ioannis_1.raw~, NativeID:~controllerType=0 controllerNumber=1 scan=13688~
2	2	P35241	Radixin OS=Homo sapiens OX=9606 GN=RDX PE=1 SV=1	708	68635	41	41	24	24	5711	10186	1	0	1	569.248	1136.48	2	1136.48	0.0001	1	37.5	0.0035	K	QRIDEFEAM	-	Gln->pyro-Glu (N-term Q); Oxidation (M)	2.000000003.0			Ioannis_1.21492.21492.2 File:~Ioannis_1.raw~, NativeID:~controllerType=0 controllerNumber=1 scan=21492~
2	2	P35241	Radixin OS=Homo sapiens OX=9606 GN=RDX PE=1 SV=1	708	68635	41	41	24	24	5982	8760	1	0	1	577.761	1153.51	2	1153.51	0.0006	1	18.83	0.017	K	QRIDEFEAM	-	Oxidation (M)	0.000000003.0			Ioannis_1.19137.19137.2 File:~Ioannis_1.raw~, NativeID:~controllerType=0 controllerNumber=1 scan=19137~
2	2	P35241	Radixin OS=Homo sapiens OX=9606 GN=RDX PE=1 SV=1	708	68635	41	41	24	24	6414	11998	1	0	0	591.801	1181.59	2	1181.59	-0.0001	0	17.46	0.023	K	APDFVFYAPR	L					Ioannis_1.24978.24978.2 File:~Ioannis_1.raw~, NativeID:~controllerType=0 controllerNumber=1 scan=24978~
2	2	P35241	Radixin OS=Homo sapiens OX=9606 GN=RDX PE=1 SV=1	708	68635	41	41	24	24	6415	11812	1	0	0	591.801	1181.59	2	1181.59	0	0	62.93	1.3e-06	K	APDFVFYAPR	L					Ioannis_1.24558.24558.2 File:~Ioannis_1.raw~, NativeID:~controllerType=0 controllerNumber=1 scan=24558~
2	2	P35241	Radixin OS=Homo sapiens OX=9606 GN=RDX PE=1 SV=1	708	68635	41	41	24	24	6417	11780	1	0	0	591.801	1181.59	2	1181.59	0.0005	0	21.15	0.01	K	APDFVFYAPR	L					Ioannis_1.24501.24501.2 File:~Ioannis_1.raw~, NativeID:~controllerType=0 controllerNumber=1 scan=24501~
2	2	P35241	Radixin OS=Homo sapiens OX=9606 GN=RDX PE=1 SV=1	708	68635	41	41	24	24	6418	11896	1	0	0	591.801	1181.59	2	1181.59	0.0009	0	47.54	3.5e-05	K	APDFVFYAPR	L					Ioannis_1.24762.24762.2 File:~Ioannis_1.raw~, NativeID:~controllerType=0 controllerNumber=1 scan=24762~
2	2	P35241	Radixin OS=Homo sapiens OX=9606 GN=RDX PE=1 SV=1	708	68635	41	41	24	24	6419	11694	1	0	0	591.801	1181.59	2	1181.59	0.0012	0	24.73	0.0048	K	APDFVFYAPR	L					Ioannis_1.24337.24337.2 File:~Ioannis_1.raw~, NativeID:~controllerType=0 controllerNumber=1 scan=24337~
2	2	P35241	Radixin OS=Homo sapiens OX=9606 GN=RDX PE=1 SV=1	708	68635	41	41	24	24	7237	2252	1	0	1	410.575	1228.7	3	1228.7	0.0001	1	40.16	0.00017	R	LKQIEEQTIK	A					Ioannis_1.9234.9234.3 File:~Ioannis_1.raw~, NativeID:~controllerType=0 controllerNumber=1 scan=9234~
2	2	P35241	Radixin OS=Homo sapiens OX=9606 GN=RDX PE=1 SV=1	708	68635	41	41	24	24	7277	358	1	0	1	411.213	1230.62	3	1230.62	-0.0022	1	18.82	0.021	K	AQKELEEQTR	K					Ioannis_1.5678.5678.3 File:~Ioannis_1.raw~, NativeID:~controllerType=0 controllerNumber=1 scan=5678~
2	2	P35241	Radixin OS=Homo sapiens OX=9606 GN=RDX PE=1 SV=1	708	68635	41	41	24	24	8343	9769	1	0	0	437.568	1309.68	3	1309.68	0.0007	1	20.86	0.034	K	KAPDFVFYAPR	L					Ioannis_1.20792.20792.3 File:~Ioannis_1.raw~, NativeID:~controllerType=0 controllerNumber=1 scan=20792~
2	2	P35241	Radixin OS=Homo sapiens OX=9606 GN=RDX PE=1 SV=1	708	68635	41	41	24	24	8614	1088	1	0	0	444.899	1331.67	3	1331.68	-0.001	0	36.57	0.00037	R	KPDTIEVQQMK	A	Oxidation (M)	0.00000000030.0			Ioannis_1.7155.7155.3 File:~Ioannis_1.raw~, NativeID:~controllerType=0 controllerNumber=1 scan=7155~
2	2	P35241	Radixin OS=Homo sapiens OX=9606 GN=RDX PE=1 SV=1	708	68635	41	41	24	24	8615	967	1	0	0	666.845	1331.68	2	1331.68	-0.0004	0	35.89	0.00043	R	KPDTIEVQQMK	A	Oxidation (M)	0.00000000030.0			Ioannis_1.6911.6911.2 File:~Ioannis_1.raw~, NativeID:~controllerType=0 controllerNumber=1 scan=6911~
2	2	P35241	Radixin OS=Homo sapiens OX=9606 GN=RDX PE=1 SV=1	708	68635	41	41	24	24	8616	987	1	0	0	444.899	1331.68	3	1331.68	0.0006	0	28.95	0.0019	R	KPDTIEVQQMK	A	Oxidation (M)	0.00000000030.0			Ioannis_1.6948.6948.3 File:~Ioannis_1.raw~, NativeID:~controllerType=0 controllerNumber=1 scan=6948~
2	2	P35241	Radixin OS=Homo sapiens OX=9606 GN=RDX PE=1 SV=1	708	68635	41	41	24	24	8617	1068	1	0	0	666.846	1331.68	2	1331.68	0.001	0	40.67	0.00015	R	KPDTIEVQQMK	A	Oxidation (M)	0.00000000030.0			Ioannis_1.7117.7117.2 File:~Ioannis_1.raw~, NativeID:~controllerType=0 controllerNumber=1 scan=7117~
2	2	P35241	Radixin OS=Homo sapiens OX=9606 GN=RDX PE=1 SV=1	708	68635	41	41	24	24	9974	1939	1	0	0	491.601	1471.78	3	1471.78	-0.0001	1	17.2	0.024	R	RKPDTIEVQQMK	A					Ioannis_1.8708.8708.3 File:~Ioannis_1.raw~, NativeID:~controllerType=0 controllerNumber=1 scan=8708~
2	2	P35241	Radixin OS=Homo sapiens OX=9606 GN=RDX PE=1 SV=1	708	68635	41	41	24	24	10092	596	1	0	0	496.933	1487.78	3	1487.78	-0.0008	1	34.14	0.00063	R	RKPDTIEVQQMK	A	Oxidation (M)	0.000000000030.0			Ioannis_1.6187.6187.3 File:~Ioannis_1.raw~, NativeID:~controllerType=0 controllerNumber=1 scan=6187~
2	2	P35241	Radixin OS=Homo sapiens OX=9606 GN=RDX PE=1 SV=1	708	68635	41	41	24	24	10093	517	1	0	0	496.933	1487.78	3	1487.78	0.0003	1	20.39	0.012	R	RKPDTIEVQQMK	A	Oxidation (M)	0.000000000030.0			Ioannis_1.5990.5990.3 File:~Ioannis_1.raw~, NativeID:~controllerType=0 controllerNumber=1 scan=5990~
2	2	P35241	Radixin OS=Homo sapiens OX=9606 GN=RDX PE=1 SV=1	708	68635	41	41	24	24	10096	519	1	0	0	744.897	1487.78	2	1487.78	0.0027	1	44.65	6.5e-05	R	RKPDTIEVQQMK	A	Oxidation (M)	0.000000000030.0			Ioannis_1.5993.5993.2 File:~Ioannis_1.raw~, NativeID:~controllerType=0 controllerNumber=1 scan=5993~
2	2	P35241	Radixin OS=Homo sapiens OX=9606 GN=RDX PE=1 SV=1	708	68635	41	41	24	24	11330	12957	1	0	1	831.921	1661.83	2	1661.83	0.0017	0	98.77	5.5e-10	K	NQEQLAAELAEFTAK	I					Ioannis_1.27281.27281.2 File:~Ioannis_1.raw~, NativeID:~controllerType=0 controllerNumber=1 scan=27281~
2	2	P35241	Radixin OS=Homo sapiens OX=9606 GN=RDX PE=1 SV=1	708	68635	41	41	24	24	12616	13147	1	0	1	974.974	1947.93	2	1947.93	0.0042	0	26.22	0.0035	K	IAQDLEMYGVNYFEIK	N	Oxidation (M)	0.0000003000000000.0			Ioannis_1.27802.27802.2 File:~Ioannis_1.raw~, NativeID:~controllerType=0 controllerNumber=1 scan=27802~
2	2	P35241	Radixin OS=Homo sapiens OX=9606 GN=RDX PE=1 SV=1	708	68635	41	41	24	24	12966	11065	1	0	0	694.674	2081	3	2081	0.0011	0	35.77	0.00044	R	VTTMDAELEFAIQPNTTGK	Q	Oxidation (M)	0.0003000000000000000.0			Ioannis_1.23115.23115.3 File:~Ioannis_1.raw~, NativeID:~controllerType=0 controllerNumber=1 scan=23115~
2	2	P35241	Radixin OS=Homo sapiens OX=9606 GN=RDX PE=1 SV=1	708	68635	41	41	24	24	12967	11073	1	0	0	1041.51	2081	2	2081	0.0012	0	70.01	2.7e-07	R	VTTMDAELEFAIQPNTTGK	Q	Oxidation (M)	0.0003000000000000000.0			Ioannis_1.23129.23129.2 File:~Ioannis_1.raw~, NativeID:~controllerType=0 controllerNumber=1 scan=23129~
2	2	P35241	Radixin OS=Homo sapiens OX=9606 GN=RDX PE=1 SV=1	708	68635	41	41	24	24	12968	10964	1	0	0	1041.51	2081	2	2081	0.0018	0	27.1	0.0029	R	VTTMDAELEFAIQPNTTGK	Q	Oxidation (M)	0.0003000000000000000.0			Ioannis_1.22915.22915.2 File:~Ioannis_1.raw~, NativeID:~controllerType=0 controllerNumber=1 scan=22915~
2	3	P15311	Ezrin OS=Homo sapiens OX=9606 GN=EZR PE=1 SV=4	662	69484	39	39	21	21	1026	1032	1	0	1	401.227	800.439	2	800.439	-0.0005	0	28.31	0.0094	R	QAVDQIK	S					Ioannis_1.7043.7043.2 File:~Ioannis_1.raw~, NativeID:~controllerType=0 controllerNumber=1 scan=7043~
2	3	P15311	Ezrin OS=Homo sapiens OX=9606 GN=EZR PE=1 SV=4	662	69484	39	39	21	21	1290	427	1	0	0	412.261	822.508	2	822.508	0.0003	0	15.87	0.032	M	PKPINVR	V					Ioannis_1.5802.5802.2 File:~Ioannis_1.raw~, NativeID:~controllerType=0 controllerNumber=1 scan=5802~
2	3	P15311	Ezrin OS=Homo sapiens OX=9606 GN=EZR PE=1 SV=4	662	69484	39	39	21	21	1553	11300	1	0	1	424.737	847.459	2	847.459	-0.0006	0	22.88	0.024	K	GFPTWLK	L					Ioannis_1.23574.23574.2 File:~Ioannis_1.raw~, NativeID:~controllerType=0 controllerNumber=1 scan=23574~
2	3	P15311	Ezrin OS=Homo sapiens OX=9606 GN=EZR PE=1 SV=4	662	69484	39	39	21	21	1840	6661	1	0	0	438.234	874.454	2	874.455	-0.0006	0	28.26	0.0022	K	ENPLQFK	F					Ioannis_1.15977.15977.2 File:~Ioannis_1.raw~, NativeID:~controllerType=0 controllerNumber=1 scan=15977~
2	3	P15311	Ezrin OS=Homo sapiens OX=9606 GN=EZR PE=1 SV=4	662	69484	39	39	21	21	2324	8031	1	0	1	457.769	913.523	2	913.523	-0.0005	0	51.22	0.00011	K	IALLEEAR	R					Ioannis_1.18044.18044.2 File:~Ioannis_1.raw~, NativeID:~controllerType=0 controllerNumber=1 scan=18044~
2	3	P15311	Ezrin OS=Homo sapiens OX=9606 GN=EZR PE=1 SV=4	662	69484	39	39	21	21	2325	7887	1	0	1	457.769	913.523	2	913.523	-0.0004	0	28.75	0.013	K	IALLEEAR	R					Ioannis_1.17810.17810.2 File:~Ioannis_1.raw~, NativeID:~controllerType=0 controllerNumber=1 scan=17810~
2	3	P15311	Ezrin OS=Homo sapiens OX=9606 GN=EZR PE=1 SV=4	662	69484	39	39	21	21	3016	5061	1	0	0	480.3	958.586	2	958.585	0.0004	0	35.53	0.0016	K	FVIKPIDK	K					Ioannis_1.13596.13596.2 File:~Ioannis_1.raw~, NativeID:~controllerType=0 controllerNumber=1 scan=13596~
2	3	P15311	Ezrin OS=Homo sapiens OX=9606 GN=EZR PE=1 SV=4	662	69484	39	39	21	21	3096	1410	1	0	0	483.257	964.499	2	964.498	0.0009	1	18.85	0.017	R	NISFNDKK	F					Ioannis_1.7800.7800.2 File:~Ioannis_1.raw~, NativeID:~controllerType=0 controllerNumber=1 scan=7800~
2	3	P15311	Ezrin OS=Homo sapiens OX=9606 GN=EZR PE=1 SV=4	662	69484	39	39	21	21	3097	1280	1	0	0	483.257	964.499	2	964.498	0.0016	1	33.22	0.0077	R	NISFNDKK	F					Ioannis_1.7520.7520.2 File:~Ioannis_1.raw~, NativeID:~controllerType=0 controllerNumber=1 scan=7520~
2	3	P15311	Ezrin OS=Homo sapiens OX=9606 GN=EZR PE=1 SV=4	662	69484	39	39	21	21	3111	2150	1	0	0	483.749	965.483	2	965.482	0.0011	1	38.8	0.00023	R	NISFNDKK	F	Deamidated (NQ)	0.00001000.0			Ioannis_1.9059.9059.2 File:~Ioannis_1.raw~, NativeID:~controllerType=0 controllerNumber=1 scan=9059~
2	3	P15311	Ezrin OS=Homo sapiens OX=9606 GN=EZR PE=1 SV=4	662	69484	39	39	21	21	3266	8624	1	0	0	488.777	975.539	2	975.539	-0.0003	0	44.69	0.0015	K	QLFDQVVK	T					Ioannis_1.18939.18939.2 File:~Ioannis_1.raw~, NativeID:~controllerType=0 controllerNumber=1 scan=18939~
2	3	P15311	Ezrin OS=Homo sapiens OX=9606 GN=EZR PE=1 SV=4	662	69484	39	39	21	21	3640	2750	1	0	1	501.765	1001.51	2	1001.51	0.0006	0	41.73	0.005	R	ELSEQIQR	A					Ioannis_1.10036.10036.2 File:~Ioannis_1.raw~, NativeID:~controllerType=0 controllerNumber=1 scan=10036~
2	3	P15311	Ezrin OS=Homo sapiens OX=9606 GN=EZR PE=1 SV=4	662	69484	39	39	21	21	4929	2817	1	0	0	363.234	1086.68	3	1086.68	0.0005	1	25.44	0.015	K	FVIKPIDKK	A					Ioannis_1.10164.10164.3 File:~Ioannis_1.raw~, NativeID:~controllerType=0 controllerNumber=1 scan=10164~
2	3	P15311	Ezrin OS=Homo sapiens OX=9606 GN=EZR PE=1 SV=4	662	69484	39	39	21	21	5064	11638	1	0	1	548.77	1095.53	2	1095.53	-0.0007	0	20.83	0.011	K	DNAMLEYLK	I					Ioannis_1.24221.24221.2 File:~Ioannis_1.raw~, NativeID:~controllerType=0 controllerNumber=1 scan=24221~
2	3	P15311	Ezrin OS=Homo sapiens OX=9606 GN=EZR PE=1 SV=4	662	69484	39	39	21	21	5176	12946	1	0	0	552.795	1103.58	2	1103.58	0	0	24.02	0.0068	K	IGFPWSEIR	N					Ioannis_1.27257.27257.2 File:~Ioannis_1.raw~, NativeID:~controllerType=0 controllerNumber=1 scan=27257~
2	3	P15311	Ezrin OS=Homo sapiens OX=9606 GN=EZR PE=1 SV=4	662	69484	39	39	21	21	5177	13021	1	0	0	552.796	1103.58	2	1103.58	0.0007	0	40.36	0.00019	K	IGFPWSEIR	N					Ioannis_1.27462.27462.2 File:~Ioannis_1.raw~, NativeID:~controllerType=0 controllerNumber=1 scan=27462~
2	3	P15311	Ezrin OS=Homo sapiens OX=9606 GN=EZR PE=1 SV=4	662	69484	39	39	21	21	5286	7666	1	0	1	556.768	1111.52	2	1111.52	0.0001	0	36.19	0.00062	K	DNAMLEYLK	I	Oxidation (M)	0.000300000.0			Ioannis_1.17491.17491.2 File:~Ioannis_1.raw~, NativeID:~controllerType=0 controllerNumber=1 scan=17491~
2	3	P15311	Ezrin OS=Homo sapiens OX=9606 GN=EZR PE=1 SV=4	662	69484	39	39	21	21	5287	7835	1	0	1	556.769	1111.52	2	1111.52	0.0011	0	43.67	0.00012	K	DNAMLEYLK	I	Oxidation (M)	0.000300000.0			Ioannis_1.17741.17741.2 File:~Ioannis_1.raw~, NativeID:~controllerType=0 controllerNumber=1 scan=17741~
2	3	P15311	Ezrin OS=Homo sapiens OX=9606 GN=EZR PE=1 SV=4	662	69484	39	39	21	21	5348	772	1	0	1	372.868	1115.58	3	1115.58	-0.0011	1	22.41	0.0079	R	AKEAQDDLVK	T					Ioannis_1.6519.6519.3 File:~Ioannis_1.raw~, NativeID:~controllerType=0 controllerNumber=1 scan=6519~
2	3	P15311	Ezrin OS=Homo sapiens OX=9606 GN=EZR PE=1 SV=4	662	69484	39	39	21	21	6414	11998	1	0	0	591.801	1181.59	2	1181.59	-0.0001	0	17.46	0.023	K	APDFVFYAPR	L					Ioannis_1.24978.24978.2 File:~Ioannis_1.raw~, NativeID:~controllerType=0 controllerNumber=1 scan=24978~
2	3	P15311	Ezrin OS=Homo sapiens OX=9606 GN=EZR PE=1 SV=4	662	69484	39	39	21	21	6415	11812	1	0	0	591.801	1181.59	2	1181.59	0	0	62.93	1.3e-06	K	APDFVFYAPR	L					Ioannis_1.24558.24558.2 File:~Ioannis_1.raw~, NativeID:~controllerType=0 controllerNumber=1 scan=24558~
2	3	P15311	Ezrin OS=Homo sapiens OX=9606 GN=EZR PE=1 SV=4	662	69484	39	39	21	21	6417	11780	1	0	0	591.801	1181.59	2	1181.59	0.0005	0	21.15	0.01	K	APDFVFYAPR	L					Ioannis_1.24501.24501.2 File:~Ioannis_1.raw~, NativeID:~controllerType=0 controllerNumber=1 scan=24501~
2	3	P15311	Ezrin OS=Homo sapiens OX=9606 GN=EZR PE=1 SV=4	662	69484	39	39	21	21	6418	11896	1	0	0	591.801	1181.59	2	1181.59	0.0009	0	47.54	3.5e-05	K	APDFVFYAPR	L					Ioannis_1.24762.24762.2 File:~Ioannis_1.raw~, NativeID:~controllerType=0 controllerNumber=1 scan=24762~
2	3	P15311	Ezrin OS=Homo sapiens OX=9606 GN=EZR PE=1 SV=4	662	69484	39	39	21	21	6419	11694	1	0	0	591.801	1181.59	2	1181.59	0.0012	0	24.73	0.0048	K	APDFVFYAPR	L					Ioannis_1.24337.24337.2 File:~Ioannis_1.raw~, NativeID:~controllerType=0 controllerNumber=1 scan=24337~
2	3	P15311	Ezrin OS=Homo sapiens OX=9606 GN=EZR PE=1 SV=4	662	69484	39	39	21	21	8343	9769	1	0	0	437.568	1309.68	3	1309.68	0.0007	1	20.86	0.034	K	KAPDFVFYAPR	L					Ioannis_1.20792.20792.3 File:~Ioannis_1.raw~, NativeID:~controllerType=0 controllerNumber=1 scan=20792~
2	3	P15311	Ezrin OS=Homo sapiens OX=9606 GN=EZR PE=1 SV=4	662	69484	39	39	21	21	8614	1088	1	0	0	444.899	1331.67	3	1331.68	-0.001	0	36.57	0.00037	R	KPDTIEVQQMK	A	Oxidation (M)	0.00000000030.0			Ioannis_1.7155.7155.3 File:~Ioannis_1.raw~, NativeID:~controllerType=0 controllerNumber=1 scan=7155~
2	3	P15311	Ezrin OS=Homo sapiens OX=9606 GN=EZR PE=1 SV=4	662	69484	39	39	21	21	8615	967	1	0	0	666.845	1331.68	2	1331.68	-0.0004	0	35.89	0.00043	R	KPDTIEVQQMK	A	Oxidation (M)	0.00000000030.0			Ioannis_1.6911.6911.2 File:~Ioannis_1.raw~, NativeID:~controllerType=0 controllerNumber=1 scan=6911~
2	3	P15311	Ezrin OS=Homo sapiens OX=9606 GN=EZR PE=1 SV=4	662	69484	39	39	21	21	8616	987	1	0	0	444.899	1331.68	3	1331.68	0.0006	0	28.95	0.0019	R	KPDTIEVQQMK	A	Oxidation (M)	0.00000000030.0			Ioannis_1.6948.6948.3 File:~Ioannis_1.raw~, NativeID:~controllerType=0 controllerNumber=1 scan=6948~
2	3	P15311	Ezrin OS=Homo sapiens OX=9606 GN=EZR PE=1 SV=4	662	69484	39	39	21	21	8617	1068	1	0	0	666.846	1331.68	2	1331.68	0.001	0	40.67	0.00015	R	KPDTIEVQQMK	A	Oxidation (M)	0.00000000030.0			Ioannis_1.7117.7117.2 File:~Ioannis_1.raw~, NativeID:~controllerType=0 controllerNumber=1 scan=7117~
2	3	P15311	Ezrin OS=Homo sapiens OX=9606 GN=EZR PE=1 SV=4	662	69484	39	39	21	21	9756	10960	1	0	1	723.402	1444.79	2	1444.79	0.0016	0	60.79	2e-06	R	QLLTLSSELSQAR	D					Ioannis_1.22907.22907.2 File:~Ioannis_1.raw~, NativeID:~controllerType=0 controllerNumber=1 scan=22907~
2	3	P15311	Ezrin OS=Homo sapiens OX=9606 GN=EZR PE=1 SV=4	662	69484	39	39	21	21	9974	1939	1	0	0	491.601	1471.78	3	1471.78	-0.0001	1	17.2	0.024	R	RKPDTIEVQQMK	A					Ioannis_1.8708.8708.3 File:~Ioannis_1.raw~, NativeID:~controllerType=0 controllerNumber=1 scan=8708~
2	3	P15311	Ezrin OS=Homo sapiens OX=9606 GN=EZR PE=1 SV=4	662	69484	39	39	21	21	10092	596	1	0	0	496.933	1487.78	3	1487.78	-0.0008	1	34.14	0.00063	R	RKPDTIEVQQMK	A	Oxidation (M)	0.000000000030.0			Ioannis_1.6187.6187.3 File:~Ioannis_1.raw~, NativeID:~controllerType=0 controllerNumber=1 scan=6187~
2	3	P15311	Ezrin OS=Homo sapiens OX=9606 GN=EZR PE=1 SV=4	662	69484	39	39	21	21	10093	517	1	0	0	496.933	1487.78	3	1487.78	0.0003	1	20.39	0.012	R	RKPDTIEVQQMK	A	Oxidation (M)	0.000000000030.0			Ioannis_1.5990.5990.3 File:~Ioannis_1.raw~, NativeID:~controllerType=0 controllerNumber=1 scan=5990~
2	3	P15311	Ezrin OS=Homo sapiens OX=9606 GN=EZR PE=1 SV=4	662	69484	39	39	21	21	10096	519	1	0	0	744.897	1487.78	2	1487.78	0.0027	1	44.65	6.5e-05	R	RKPDTIEVQQMK	A	Oxidation (M)	0.000000000030.0			Ioannis_1.5993.5993.2 File:~Ioannis_1.raw~, NativeID:~controllerType=0 controllerNumber=1 scan=5993~
2	3	P15311	Ezrin OS=Homo sapiens OX=9606 GN=EZR PE=1 SV=4	662	69484	39	39	21	21	11262	11781	1	0	1	826.413	1650.81	2	1650.81	0.0017	0	36.71	0.00036	K	SQEQLAAELAEYTAK	I					Ioannis_1.24502.24502.2 File:~Ioannis_1.raw~, NativeID:~controllerType=0 controllerNumber=1 scan=24502~
2	3	P15311	Ezrin OS=Homo sapiens OX=9606 GN=EZR PE=1 SV=4	662	69484	39	39	21	21	12671	13389	1	0	1	981.98	1961.95	2	1961.94	0.0014	0	20.48	0.012	K	IAQDLEMYGINYFEIK	N	Oxidation (M)	0.0000003000000000.0			Ioannis_1.28969.28969.2 File:~Ioannis_1.raw~, NativeID:~controllerType=0 controllerNumber=1 scan=28969~
2	3	P15311	Ezrin OS=Homo sapiens OX=9606 GN=EZR PE=1 SV=4	662	69484	39	39	21	21	12966	11065	1	0	0	694.674	2081	3	2081	0.0011	0	35.77	0.00044	R	VTTMDAELEFAIQPNTTGK	Q	Oxidation (M)	0.0003000000000000000.0			Ioannis_1.23115.23115.3 File:~Ioannis_1.raw~, NativeID:~controllerType=0 controllerNumber=1 scan=23115~
2	3	P15311	Ezrin OS=Homo sapiens OX=9606 GN=EZR PE=1 SV=4	662	69484	39	39	21	21	12967	11073	1	0	0	1041.51	2081	2	2081	0.0012	0	70.01	2.7e-07	R	VTTMDAELEFAIQPNTTGK	Q	Oxidation (M)	0.0003000000000000000.0			Ioannis_1.23129.23129.2 File:~Ioannis_1.raw~, NativeID:~controllerType=0 controllerNumber=1 scan=23129~
2	3	P15311	Ezrin OS=Homo sapiens OX=9606 GN=EZR PE=1 SV=4	662	69484	39	39	21	21	12968	10964	1	0	0	1041.51	2081	2	2081	0.0018	0	27.1	0.0029	R	VTTMDAELEFAIQPNTTGK	Q	Oxidation (M)	0.0003000000000000000.0			Ioannis_1.22915.22915.2 File:~Ioannis_1.raw~, NativeID:~controllerType=0 controllerNumber=1 scan=22915~
2		A0A2R8Y5S7	Radixin OS=Homo sapiens OX=9606 GN=RDX PE=1 SV=1	691	69407	39	39	23	23	1290	427	1	0	0	412.261	822.508	2	822.508	0.0003	0	15.87	0.032	M	PKPINVR	V					Ioannis_1.5802.5802.2 File:~Ioannis_1.raw~, NativeID:~controllerType=0 controllerNumber=1 scan=5802~
2		A0A2R8Y5S7	Radixin OS=Homo sapiens OX=9606 GN=RDX PE=1 SV=1	691	69407	39	39	23	23	1840	6661	1	0	0	438.234	874.454	2	874.455	-0.0006	0	28.26	0.0022	K	ENPLQFK	F					Ioannis_1.15977.15977.2 File:~Ioannis_1.raw~, NativeID:~controllerType=0 controllerNumber=1 scan=15977~
2		A0A2R8Y5S7	Radixin OS=Homo sapiens OX=9606 GN=RDX PE=1 SV=1	691	69407	39	39	23	23	1967	7374	1	0	1	443.766	885.518	2	885.517	0.0005	0	53.18	0.0001	K	IALLEEAK	K					Ioannis_1.17036.17036.2 File:~Ioannis_1.raw~, NativeID:~controllerType=0 controllerNumber=1 scan=17036~
2		A0A2R8Y5S7	Radixin OS=Homo sapiens OX=9606 GN=RDX PE=1 SV=1	691	69407	39	39	23	23	2176	544	1	0	1	452.72	903.426	2	903.43	-0.0037	0	25.86	0.02	K	ELEEQTR	K					Ioannis_1.6065.6065.2 File:~Ioannis_1.raw~, NativeID:~controllerType=0 controllerNumber=1 scan=6065~
2		A0A2R8Y5S7	Radixin OS=Homo sapiens OX=9606 GN=RDX PE=1 SV=1	691	69407	39	39	23	23	3016	5061	1	0	0	480.3	958.586	2	958.585	0.0004	0	35.53	0.0016	K	FVIKPIDK	K					Ioannis_1.13596.13596.2 File:~Ioannis_1.raw~, NativeID:~controllerType=0 controllerNumber=1 scan=13596~
2		A0A2R8Y5S7	Radixin OS=Homo sapiens OX=9606 GN=RDX PE=1 SV=1	691	69407	39	39	23	23	3096	1410	1	0	0	483.257	964.499	2	964.498	0.0009	1	18.85	0.017	R	NISFNDKK	F					Ioannis_1.7800.7800.2 File:~Ioannis_1.raw~, NativeID:~controllerType=0 controllerNumber=1 scan=7800~
2		A0A2R8Y5S7	Radixin OS=Homo sapiens OX=9606 GN=RDX PE=1 SV=1	691	69407	39	39	23	23	3097	1280	1	0	0	483.257	964.499	2	964.498	0.0016	1	33.22	0.0077	R	NISFNDKK	F					Ioannis_1.7520.7520.2 File:~Ioannis_1.raw~, NativeID:~controllerType=0 controllerNumber=1 scan=7520~
2		A0A2R8Y5S7	Radixin OS=Homo sapiens OX=9606 GN=RDX PE=1 SV=1	691	69407	39	39	23	23	3111	2150	1	0	0	483.749	965.483	2	965.482	0.0011	1	38.8	0.00023	R	NISFNDKK	F	Deamidated (NQ)	0.00001000.0			Ioannis_1.9059.9059.2 File:~Ioannis_1.raw~, NativeID:~controllerType=0 controllerNumber=1 scan=9059~
2		A0A2R8Y5S7	Radixin OS=Homo sapiens OX=9606 GN=RDX PE=1 SV=1	691	69407	39	39	23	23	3202	4339	1	0	1	487.252	972.488	2	972.488	0.0008	0	43.16	0.001	K	ALELDQER	K					Ioannis_1.12490.12490.2 File:~Ioannis_1.raw~, NativeID:~controllerType=0 controllerNumber=1 scan=12490~
2		A0A2R8Y5S7	Radixin OS=Homo sapiens OX=9606 GN=RDX PE=1 SV=1	691	69407	39	39	23	23	3266	8624	1	0	0	488.777	975.539	2	975.539	-0.0003	0	44.69	0.0015	K	QLFDQVVK	T					Ioannis_1.18939.18939.2 File:~Ioannis_1.raw~, NativeID:~controllerType=0 controllerNumber=1 scan=18939~
2		A0A2R8Y5S7	Radixin OS=Homo sapiens OX=9606 GN=RDX PE=1 SV=1	691	69407	39	39	23	23	3453	1831	1	0	1	494.769	987.523	2	987.524	-0.0002	0	29.02	0.015	K	QIEEQTIK	A					Ioannis_1.8526.8526.2 File:~Ioannis_1.raw~, NativeID:~controllerType=0 controllerNumber=1 scan=8526~
2		A0A2R8Y5S7	Radixin OS=Homo sapiens OX=9606 GN=RDX PE=1 SV=1	691	69407	39	39	23	23	4492	1324	1	0	0	532.259	1062.5	2	1062.5	0.0027	1	25.48	0.0041	R	EKEELMER	L					Ioannis_1.7617.7617.2 File:~Ioannis_1.raw~, NativeID:~controllerType=0 controllerNumber=1 scan=7617~
2		A0A2R8Y5S7	Radixin OS=Homo sapiens OX=9606 GN=RDX PE=1 SV=1	691	69407	39	39	23	23	4763	311	1	0	0	540.256	1078.5	2	1078.5	0.0013	1	17.77	0.022	R	EKEELMER	L	Oxidation (M)	0.00000300.0			Ioannis_1.5575.5575.2 File:~Ioannis_1.raw~, NativeID:~controllerType=0 controllerNumber=1 scan=5575~
2		A0A2R8Y5S7	Radixin OS=Homo sapiens OX=9606 GN=RDX PE=1 SV=1	691	69407	39	39	23	23	4929	2817	1	0	0	363.234	1086.68	3	1086.68	0.0005	1	25.44	0.015	K	FVIKPIDKK	A					Ioannis_1.10164.10164.3 File:~Ioannis_1.raw~, NativeID:~controllerType=0 controllerNumber=1 scan=10164~
2		A0A2R8Y5S7	Radixin OS=Homo sapiens OX=9606 GN=RDX PE=1 SV=1	691	69407	39	39	23	23	5123	2034	1	0	1	551.299	1100.58	2	1100.58	0.0002	1	33.15	0.005	R	KALELDQER	K					Ioannis_1.8881.8881.2 File:~Ioannis_1.raw~, NativeID:~controllerType=0 controllerNumber=1 scan=8881~
2		A0A2R8Y5S7	Radixin OS=Homo sapiens OX=9606 GN=RDX PE=1 SV=1	691	69407	39	39	23	23	5176	12946	1	0	0	552.795	1103.58	2	1103.58	0	0	24.02	0.0068	K	IGFPWSEIR	N					Ioannis_1.27257.27257.2 File:~Ioannis_1.raw~, NativeID:~controllerType=0 controllerNumber=1 scan=27257~
2		A0A2R8Y5S7	Radixin OS=Homo sapiens OX=9606 GN=RDX PE=1 SV=1	691	69407	39	39	23	23	5177	13021	1	0	0	552.796	1103.58	2	1103.58	0.0007	0	40.36	0.00019	K	IGFPWSEIR	N					Ioannis_1.27462.27462.2 File:~Ioannis_1.raw~, NativeID:~controllerType=0 controllerNumber=1 scan=27462~
2		A0A2R8Y5S7	Radixin OS=Homo sapiens OX=9606 GN=RDX PE=1 SV=1	691	69407	39	39	23	23	5439	5116	1	0	1	561.279	1120.54	2	1120.54	0.003	0	36.95	0.001	K	AFAAQEDLEK	T					Ioannis_1.13688.13688.2 File:~Ioannis_1.raw~, NativeID:~controllerType=0 controllerNumber=1 scan=13688~
2		A0A2R8Y5S7	Radixin OS=Homo sapiens OX=9606 GN=RDX PE=1 SV=1	691	69407	39	39	23	23	6414	11998	1	0	0	591.801	1181.59	2	1181.59	-0.0001	0	17.46	0.023	K	APDFVFYAPR	L					Ioannis_1.24978.24978.2 File:~Ioannis_1.raw~, NativeID:~controllerType=0 controllerNumber=1 scan=24978~
2		A0A2R8Y5S7	Radixin OS=Homo sapiens OX=9606 GN=RDX PE=1 SV=1	691	69407	39	39	23	23	6415	11812	1	0	0	591.801	1181.59	2	1181.59	0	0	62.93	1.3e-06	K	APDFVFYAPR	L					Ioannis_1.24558.24558.2 File:~Ioannis_1.raw~, NativeID:~controllerType=0 controllerNumber=1 scan=24558~
2		A0A2R8Y5S7	Radixin OS=Homo sapiens OX=9606 GN=RDX PE=1 SV=1	691	69407	39	39	23	23	6417	11780	1	0	0	591.801	1181.59	2	1181.59	0.0005	0	21.15	0.01	K	APDFVFYAPR	L					Ioannis_1.24501.24501.2 File:~Ioannis_1.raw~, NativeID:~controllerType=0 controllerNumber=1 scan=24501~
2		A0A2R8Y5S7	Radixin OS=Homo sapiens OX=9606 GN=RDX PE=1 SV=1	691	69407	39	39	23	23	6418	11896	1	0	0	591.801	1181.59	2	1181.59	0.0009	0	47.54	3.5e-05	K	APDFVFYAPR	L					Ioannis_1.24762.24762.2 File:~Ioannis_1.raw~, NativeID:~controllerType=0 controllerNumber=1 scan=24762~
2		A0A2R8Y5S7	Radixin OS=Homo sapiens OX=9606 GN=RDX PE=1 SV=1	691	69407	39	39	23	23	6419	11694	1	0	0	591.801	1181.59	2	1181.59	0.0012	0	24.73	0.0048	K	APDFVFYAPR	L					Ioannis_1.24337.24337.2 File:~Ioannis_1.raw~, NativeID:~controllerType=0 controllerNumber=1 scan=24337~
2		A0A2R8Y5S7	Radixin OS=Homo sapiens OX=9606 GN=RDX PE=1 SV=1	691	69407	39	39	23	23	7237	2252	1	0	1	410.575	1228.7	3	1228.7	0.0001	1	40.16	0.00017	R	LKQIEEQTIK	A					Ioannis_1.9234.9234.3 File:~Ioannis_1.raw~, NativeID:~controllerType=0 controllerNumber=1 scan=9234~
2		A0A2R8Y5S7	Radixin OS=Homo sapiens OX=9606 GN=RDX PE=1 SV=1	691	69407	39	39	23	23	7277	358	1	0	1	411.213	1230.62	3	1230.62	-0.0022	1	18.82	0.021	K	AQKELEEQTR	K					Ioannis_1.5678.5678.3 File:~Ioannis_1.raw~, NativeID:~controllerType=0 controllerNumber=1 scan=5678~
2		A0A2R8Y5S7	Radixin OS=Homo sapiens OX=9606 GN=RDX PE=1 SV=1	691	69407	39	39	23	23	8343	9769	1	0	0	437.568	1309.68	3	1309.68	0.0007	1	20.86	0.034	K	KAPDFVFYAPR	L					Ioannis_1.20792.20792.3 File:~Ioannis_1.raw~, NativeID:~controllerType=0 controllerNumber=1 scan=20792~
2		A0A2R8Y5S7	Radixin OS=Homo sapiens OX=9606 GN=RDX PE=1 SV=1	691	69407	39	39	23	23	8614	1088	1	0	0	444.899	1331.67	3	1331.68	-0.001	0	36.57	0.00037	R	KPDTIEVQQMK	A	Oxidation (M)	0.00000000030.0			Ioannis_1.7155.7155.3 File:~Ioannis_1.raw~, NativeID:~controllerType=0 controllerNumber=1 scan=7155~
2		A0A2R8Y5S7	Radixin OS=Homo sapiens OX=9606 GN=RDX PE=1 SV=1	691	69407	39	39	23	23	8615	967	1	0	0	666.845	1331.68	2	1331.68	-0.0004	0	35.89	0.00043	R	KPDTIEVQQMK	A	Oxidation (M)	0.00000000030.0			Ioannis_1.6911.6911.2 File:~Ioannis_1.raw~, NativeID:~controllerType=0 controllerNumber=1 scan=6911~
2		A0A2R8Y5S7	Radixin OS=Homo sapiens OX=9606 GN=RDX PE=1 SV=1	691	69407	39	39	23	23	8616	987	1	0	0	444.899	1331.68	3	1331.68	0.0006	0	28.95	0.0019	R	KPDTIEVQQMK	A	Oxidation (M)	0.00000000030.0			Ioannis_1.6948.6948.3 File:~Ioannis_1.raw~, NativeID:~controllerType=0 controllerNumber=1 scan=6948~
2		A0A2R8Y5S7	Radixin OS=Homo sapiens OX=9606 GN=RDX PE=1 SV=1	691	69407	39	39	23	23	8617	1068	1	0	0	666.846	1331.68	2	1331.68	0.001	0	40.67	0.00015	R	KPDTIEVQQMK	A	Oxidation (M)	0.00000000030.0			Ioannis_1.7117.7117.2 File:~Ioannis_1.raw~, NativeID:~controllerType=0 controllerNumber=1 scan=7117~
2		A0A2R8Y5S7	Radixin OS=Homo sapiens OX=9606 GN=RDX PE=1 SV=1	691	69407	39	39	23	23	9974	1939	1	0	0	491.601	1471.78	3	1471.78	-0.0001	1	17.2	0.024	R	RKPDTIEVQQMK	A					Ioannis_1.8708.8708.3 File:~Ioannis_1.raw~, NativeID:~controllerType=0 controllerNumber=1 scan=8708~
2		A0A2R8Y5S7	Radixin OS=Homo sapiens OX=9606 GN=RDX PE=1 SV=1	691	69407	39	39	23	23	10092	596	1	0	0	496.933	1487.78	3	1487.78	-0.0008	1	34.14	0.00063	R	RKPDTIEVQQMK	A	Oxidation (M)	0.000000000030.0			Ioannis_1.6187.6187.3 File:~Ioannis_1.raw~, NativeID:~controllerType=0 controllerNumber=1 scan=6187~
2		A0A2R8Y5S7	Radixin OS=Homo sapiens OX=9606 GN=RDX PE=1 SV=1	691	69407	39	39	23	23	10093	517	1	0	0	496.933	1487.78	3	1487.78	0.0003	1	20.39	0.012	R	RKPDTIEVQQMK	A	Oxidation (M)	0.000000000030.0			Ioannis_1.5990.5990.3 File:~Ioannis_1.raw~, NativeID:~controllerType=0 controllerNumber=1 scan=5990~
2		A0A2R8Y5S7	Radixin OS=Homo sapiens OX=9606 GN=RDX PE=1 SV=1	691	69407	39	39	23	23	10096	519	1	0	0	744.897	1487.78	2	1487.78	0.0027	1	44.65	6.5e-05	R	RKPDTIEVQQMK	A	Oxidation (M)	0.000000000030.0			Ioannis_1.5993.5993.2 File:~Ioannis_1.raw~, NativeID:~controllerType=0 controllerNumber=1 scan=5993~
2		A0A2R8Y5S7	Radixin OS=Homo sapiens OX=9606 GN=RDX PE=1 SV=1	691	69407	39	39	23	23	11330	12957	1	0	1	831.921	1661.83	2	1661.83	0.0017	0	98.77	5.5e-10	K	NQEQLAAELAEFTAK	I					Ioannis_1.27281.27281.2 File:~Ioannis_1.raw~, NativeID:~controllerType=0 controllerNumber=1 scan=27281~
2		A0A2R8Y5S7	Radixin OS=Homo sapiens OX=9606 GN=RDX PE=1 SV=1	691	69407	39	39	23	23	12616	13147	1	0	1	974.974	1947.93	2	1947.93	0.0042	0	26.22	0.0035	K	IAQDLEMYGVNYFEIK	N	Oxidation (M)	0.0000003000000000.0			Ioannis_1.27802.27802.2 File:~Ioannis_1.raw~, NativeID:~controllerType=0 controllerNumber=1 scan=27802~
2		A0A2R8Y5S7	Radixin OS=Homo sapiens OX=9606 GN=RDX PE=1 SV=1	691	69407	39	39	23	23	12966	11065	1	0	0	694.674	2081	3	2081	0.0011	0	35.77	0.00044	R	VTTMDAELEFAIQPNTTGK	Q	Oxidation (M)	0.0003000000000000000.0			Ioannis_1.23115.23115.3 File:~Ioannis_1.raw~, NativeID:~controllerType=0 controllerNumber=1 scan=23115~
2		A0A2R8Y5S7	Radixin OS=Homo sapiens OX=9606 GN=RDX PE=1 SV=1	691	69407	39	39	23	23	12967	11073	1	0	0	1041.51	2081	2	2081	0.0012	0	70.01	2.7e-07	R	VTTMDAELEFAIQPNTTGK	Q	Oxidation (M)	0.0003000000000000000.0			Ioannis_1.23129.23129.2 File:~Ioannis_1.raw~, NativeID:~controllerType=0 controllerNumber=1 scan=23129~
2		A0A2R8Y5S7	Radixin OS=Homo sapiens OX=9606 GN=RDX PE=1 SV=1	691	69407	39	39	23	23	12968	10964	1	0	0	1041.51	2081	2	2081	0.0018	0	27.1	0.0029	R	VTTMDAELEFAIQPNTTGK	Q	Oxidation (M)	0.0003000000000000000.0			Ioannis_1.22915.22915.2 File:~Ioannis_1.raw~, NativeID:~controllerType=0 controllerNumber=1 scan=22915~
2		E7EQR4	Ezrin OS=Homo sapiens OX=9606 GN=EZR PE=1 SV=3	659	69443	38	38	20	20	1026	1032	1	0	1	401.227	800.439	2	800.439	-0.0005	0	28.31	0.0094	R	QAVDQIK	S					Ioannis_1.7043.7043.2 File:~Ioannis_1.raw~, NativeID:~controllerType=0 controllerNumber=1 scan=7043~
2		E7EQR4	Ezrin OS=Homo sapiens OX=9606 GN=EZR PE=1 SV=3	659	69443	38	38	20	20	1553	11300	1	0	1	424.737	847.459	2	847.459	-0.0006	0	22.88	0.024	K	GFPTWLK	L					Ioannis_1.23574.23574.2 File:~Ioannis_1.raw~, NativeID:~controllerType=0 controllerNumber=1 scan=23574~
2		E7EQR4	Ezrin OS=Homo sapiens OX=9606 GN=EZR PE=1 SV=3	659	69443	38	38	20	20	1840	6661	1	0	0	438.234	874.454	2	874.455	-0.0006	0	28.26	0.0022	K	ENPLQFK	F					Ioannis_1.15977.15977.2 File:~Ioannis_1.raw~, NativeID:~controllerType=0 controllerNumber=1 scan=15977~
2		E7EQR4	Ezrin OS=Homo sapiens OX=9606 GN=EZR PE=1 SV=3	659	69443	38	38	20	20	2324	8031	1	0	1	457.769	913.523	2	913.523	-0.0005	0	51.22	0.00011	K	IALLEEAR	R					Ioannis_1.18044.18044.2 File:~Ioannis_1.raw~, NativeID:~controllerType=0 controllerNumber=1 scan=18044~
2		E7EQR4	Ezrin OS=Homo sapiens OX=9606 GN=EZR PE=1 SV=3	659	69443	38	38	20	20	2325	7887	1	0	1	457.769	913.523	2	913.523	-0.0004	0	28.75	0.013	K	IALLEEAR	R					Ioannis_1.17810.17810.2 File:~Ioannis_1.raw~, NativeID:~controllerType=0 controllerNumber=1 scan=17810~
2		E7EQR4	Ezrin OS=Homo sapiens OX=9606 GN=EZR PE=1 SV=3	659	69443	38	38	20	20	3016	5061	1	0	0	480.3	958.586	2	958.585	0.0004	0	35.53	0.0016	K	FVIKPIDK	K					Ioannis_1.13596.13596.2 File:~Ioannis_1.raw~, NativeID:~controllerType=0 controllerNumber=1 scan=13596~
2		E7EQR4	Ezrin OS=Homo sapiens OX=9606 GN=EZR PE=1 SV=3	659	69443	38	38	20	20	3096	1410	1	0	0	483.257	964.499	2	964.498	0.0009	1	18.85	0.017	R	NISFNDKK	F					Ioannis_1.7800.7800.2 File:~Ioannis_1.raw~, NativeID:~controllerType=0 controllerNumber=1 scan=7800~
2		E7EQR4	Ezrin OS=Homo sapiens OX=9606 GN=EZR PE=1 SV=3	659	69443	38	38	20	20	3097	1280	1	0	0	483.257	964.499	2	964.498	0.0016	1	33.22	0.0077	R	NISFNDKK	F					Ioannis_1.7520.7520.2 File:~Ioannis_1.raw~, NativeID:~controllerType=0 controllerNumber=1 scan=7520~
2		E7EQR4	Ezrin OS=Homo sapiens OX=9606 GN=EZR PE=1 SV=3	659	69443	38	38	20	20	3111	2150	1	0	0	483.749	965.483	2	965.482	0.0011	1	38.8	0.00023	R	NISFNDKK	F	Deamidated (NQ)	0.00001000.0			Ioannis_1.9059.9059.2 File:~Ioannis_1.raw~, NativeID:~controllerType=0 controllerNumber=1 scan=9059~
2		E7EQR4	Ezrin OS=Homo sapiens OX=9606 GN=EZR PE=1 SV=3	659	69443	38	38	20	20	3266	8624	1	0	0	488.777	975.539	2	975.539	-0.0003	0	44.69	0.0015	K	QLFDQVVK	T					Ioannis_1.18939.18939.2 File:~Ioannis_1.raw~, NativeID:~controllerType=0 controllerNumber=1 scan=18939~
2		E7EQR4	Ezrin OS=Homo sapiens OX=9606 GN=EZR PE=1 SV=3	659	69443	38	38	20	20	3640	2750	1	0	1	501.765	1001.51	2	1001.51	0.0006	0	41.73	0.005	R	ELSEQIQR	A					Ioannis_1.10036.10036.2 File:~Ioannis_1.raw~, NativeID:~controllerType=0 controllerNumber=1 scan=10036~
2		E7EQR4	Ezrin OS=Homo sapiens OX=9606 GN=EZR PE=1 SV=3	659	69443	38	38	20	20	4929	2817	1	0	0	363.234	1086.68	3	1086.68	0.0005	1	25.44	0.015	K	FVIKPIDKK	A					Ioannis_1.10164.10164.3 File:~Ioannis_1.raw~, NativeID:~controllerType=0 controllerNumber=1 scan=10164~
2		E7EQR4	Ezrin OS=Homo sapiens OX=9606 GN=EZR PE=1 SV=3	659	69443	38	38	20	20	5064	11638	1	0	1	548.77	1095.53	2	1095.53	-0.0007	0	20.83	0.011	K	DNAMLEYLK	I					Ioannis_1.24221.24221.2 File:~Ioannis_1.raw~, NativeID:~controllerType=0 controllerNumber=1 scan=24221~
2		E7EQR4	Ezrin OS=Homo sapiens OX=9606 GN=EZR PE=1 SV=3	659	69443	38	38	20	20	5176	12946	1	0	0	552.795	1103.58	2	1103.58	0	0	24.02	0.0068	K	IGFPWSEIR	N					Ioannis_1.27257.27257.2 File:~Ioannis_1.raw~, NativeID:~controllerType=0 controllerNumber=1 scan=27257~
2		E7EQR4	Ezrin OS=Homo sapiens OX=9606 GN=EZR PE=1 SV=3	659	69443	38	38	20	20	5177	13021	1	0	0	552.796	1103.58	2	1103.58	0.0007	0	40.36	0.00019	K	IGFPWSEIR	N					Ioannis_1.27462.27462.2 File:~Ioannis_1.raw~, NativeID:~controllerType=0 controllerNumber=1 scan=27462~
2		E7EQR4	Ezrin OS=Homo sapiens OX=9606 GN=EZR PE=1 SV=3	659	69443	38	38	20	20	5286	7666	1	0	1	556.768	1111.52	2	1111.52	0.0001	0	36.19	0.00062	K	DNAMLEYLK	I	Oxidation (M)	0.000300000.0			Ioannis_1.17491.17491.2 File:~Ioannis_1.raw~, NativeID:~controllerType=0 controllerNumber=1 scan=17491~
2		E7EQR4	Ezrin OS=Homo sapiens OX=9606 GN=EZR PE=1 SV=3	659	69443	38	38	20	20	5287	7835	1	0	1	556.769	1111.52	2	1111.52	0.0011	0	43.67	0.00012	K	DNAMLEYLK	I	Oxidation (M)	0.000300000.0			Ioannis_1.17741.17741.2 File:~Ioannis_1.raw~, NativeID:~controllerType=0 controllerNumber=1 scan=17741~
2		E7EQR4	Ezrin OS=Homo sapiens OX=9606 GN=EZR PE=1 SV=3	659	69443	38	38	20	20	5348	772	1	0	1	372.868	1115.58	3	1115.58	-0.0011	1	22.41	0.0079	R	AKEAQDDLVK	T					Ioannis_1.6519.6519.3 File:~Ioannis_1.raw~, NativeID:~controllerType=0 controllerNumber=1 scan=6519~
2		E7EQR4	Ezrin OS=Homo sapiens OX=9606 GN=EZR PE=1 SV=3	659	69443	38	38	20	20	6414	11998	1	0	0	591.801	1181.59	2	1181.59	-0.0001	0	17.46	0.023	K	APDFVFYAPR	L					Ioannis_1.24978.24978.2 File:~Ioannis_1.raw~, NativeID:~controllerType=0 controllerNumber=1 scan=24978~
2		E7EQR4	Ezrin OS=Homo sapiens OX=9606 GN=EZR PE=1 SV=3	659	69443	38	38	20	20	6415	11812	1	0	0	591.801	1181.59	2	1181.59	0	0	62.93	1.3e-06	K	APDFVFYAPR	L					Ioannis_1.24558.24558.2 File:~Ioannis_1.raw~, NativeID:~controllerType=0 controllerNumber=1 scan=24558~
2		E7EQR4	Ezrin OS=Homo sapiens OX=9606 GN=EZR PE=1 SV=3	659	69443	38	38	20	20	6417	11780	1	0	0	591.801	1181.59	2	1181.59	0.0005	0	21.15	0.01	K	APDFVFYAPR	L					Ioannis_1.24501.24501.2 File:~Ioannis_1.raw~, NativeID:~controllerType=0 controllerNumber=1 scan=24501~
2		E7EQR4	Ezrin OS=Homo sapiens OX=9606 GN=EZR PE=1 SV=3	659	69443	38	38	20	20	6418	11896	1	0	0	591.801	1181.59	2	1181.59	0.0009	0	47.54	3.5e-05	K	APDFVFYAPR	L					Ioannis_1.24762.24762.2 File:~Ioannis_1.raw~, NativeID:~controllerType=0 controllerNumber=1 scan=24762~
2		E7EQR4	Ezrin OS=Homo sapiens OX=9606 GN=EZR PE=1 SV=3	659	69443	38	38	20	20	6419	11694	1	0	0	591.801	1181.59	2	1181.59	0.0012	0	24.73	0.0048	K	APDFVFYAPR	L					Ioannis_1.24337.24337.2 File:~Ioannis_1.raw~, NativeID:~controllerType=0 controllerNumber=1 scan=24337~
2		E7EQR4	Ezrin OS=Homo sapiens OX=9606 GN=EZR PE=1 SV=3	659	69443	38	38	20	20	8343	9769	1	0	0	437.568	1309.68	3	1309.68	0.0007	1	20.86	0.034	K	KAPDFVFYAPR	L					Ioannis_1.20792.20792.3 File:~Ioannis_1.raw~, NativeID:~controllerType=0 controllerNumber=1 scan=20792~
2		E7EQR4	Ezrin OS=Homo sapiens OX=9606 GN=EZR PE=1 SV=3	659	69443	38	38	20	20	8614	1088	1	0	0	444.899	1331.67	3	1331.68	-0.001	0	36.57	0.00037	R	KPDTIEVQQMK	A	Oxidation (M)	0.00000000030.0			Ioannis_1.7155.7155.3 File:~Ioannis_1.raw~, NativeID:~controllerType=0 controllerNumber=1 scan=7155~
2		E7EQR4	Ezrin OS=Homo sapiens OX=9606 GN=EZR PE=1 SV=3	659	69443	38	38	20	20	8615	967	1	0	0	666.845	1331.68	2	1331.68	-0.0004	0	35.89	0.00043	R	KPDTIEVQQMK	A	Oxidation (M)	0.00000000030.0			Ioannis_1.6911.6911.2 File:~Ioannis_1.raw~, NativeID:~controllerType=0 controllerNumber=1 scan=6911~
2		E7EQR4	Ezrin OS=Homo sapiens OX=9606 GN=EZR PE=1 SV=3	659	69443	38	38	20	20	8616	987	1	0	0	444.899	1331.68	3	1331.68	0.0006	0	28.95	0.0019	R	KPDTIEVQQMK	A	Oxidation (M)	0.00000000030.0			Ioannis_1.6948.6948.3 File:~Ioannis_1.raw~, NativeID:~controllerType=0 controllerNumber=1 scan=6948~
2		E7EQR4	Ezrin OS=Homo sapiens OX=9606 GN=EZR PE=1 SV=3	659	69443	38	38	20	20	8617	1068	1	0	0	666.846	1331.68	2	1331.68	0.001	0	40.67	0.00015	R	KPDTIEVQQMK	A	Oxidation (M)	0.00000000030.0			Ioannis_1.7117.7117.2 File:~Ioannis_1.raw~, NativeID:~controllerType=0 controllerNumber=1 scan=7117~
2		E7EQR4	Ezrin OS=Homo sapiens OX=9606 GN=EZR PE=1 SV=3	659	69443	38	38	20	20	9756	10960	1	0	1	723.402	1444.79	2	1444.79	0.0016	0	60.79	2e-06	R	QLLTLSSELSQAR	D					Ioannis_1.22907.22907.2 File:~Ioannis_1.raw~, NativeID:~controllerType=0 controllerNumber=1 scan=22907~
2		E7EQR4	Ezrin OS=Homo sapiens OX=9606 GN=EZR PE=1 SV=3	659	69443	38	38	20	20	9974	1939	1	0	0	491.601	1471.78	3	1471.78	-0.0001	1	17.2	0.024	R	RKPDTIEVQQMK	A					Ioannis_1.8708.8708.3 File:~Ioannis_1.raw~, NativeID:~controllerType=0 controllerNumber=1 scan=8708~
2		E7EQR4	Ezrin OS=Homo sapiens OX=9606 GN=EZR PE=1 SV=3	659	69443	38	38	20	20	10092	596	1	0	0	496.933	1487.78	3	1487.78	-0.0008	1	34.14	0.00063	R	RKPDTIEVQQMK	A	Oxidation (M)	0.000000000030.0			Ioannis_1.6187.6187.3 File:~Ioannis_1.raw~, NativeID:~controllerType=0 controllerNumber=1 scan=6187~
2		E7EQR4	Ezrin OS=Homo sapiens OX=9606 GN=EZR PE=1 SV=3	659	69443	38	38	20	20	10093	517	1	0	0	496.933	1487.78	3	1487.78	0.0003	1	20.39	0.012	R	RKPDTIEVQQMK	A	Oxidation (M)	0.000000000030.0			Ioannis_1.5990.5990.3 File:~Ioannis_1.raw~, NativeID:~controllerType=0 controllerNumber=1 scan=5990~
2		E7EQR4	Ezrin OS=Homo sapiens OX=9606 GN=EZR PE=1 SV=3	659	69443	38	38	20	20	10096	519	1	0	0	744.897	1487.78	2	1487.78	0.0027	1	44.65	6.5e-05	R	RKPDTIEVQQMK	A	Oxidation (M)	0.000000000030.0			Ioannis_1.5993.5993.2 File:~Ioannis_1.raw~, NativeID:~controllerType=0 controllerNumber=1 scan=5993~
2		E7EQR4	Ezrin OS=Homo sapiens OX=9606 GN=EZR PE=1 SV=3	659	69443	38	38	20	20	11262	11781	1	0	1	826.413	1650.81	2	1650.81	0.0017	0	36.71	0.00036	K	SQEQLAAELAEYTAK	I					Ioannis_1.24502.24502.2 File:~Ioannis_1.raw~, NativeID:~controllerType=0 controllerNumber=1 scan=24502~
2		E7EQR4	Ezrin OS=Homo sapiens OX=9606 GN=EZR PE=1 SV=3	659	69443	38	38	20	20	12671	13389	1	0	1	981.98	1961.95	2	1961.94	0.0014	0	20.48	0.012	K	IAQDLEMYGINYFEIK	N	Oxidation (M)	0.0000003000000000.0			Ioannis_1.28969.28969.2 File:~Ioannis_1.raw~, NativeID:~controllerType=0 controllerNumber=1 scan=28969~
2		E7EQR4	Ezrin OS=Homo sapiens OX=9606 GN=EZR PE=1 SV=3	659	69443	38	38	20	20	12966	11065	1	0	0	694.674	2081	3	2081	0.0011	0	35.77	0.00044	R	VTTMDAELEFAIQPNTTGK	Q	Oxidation (M)	0.0003000000000000000.0			Ioannis_1.23115.23115.3 File:~Ioannis_1.raw~, NativeID:~controllerType=0 controllerNumber=1 scan=23115~
2		E7EQR4	Ezrin OS=Homo sapiens OX=9606 GN=EZR PE=1 SV=3	659	69443	38	38	20	20	12967	11073	1	0	0	1041.51	2081	2	2081	0.0012	0	70.01	2.7e-07	R	VTTMDAELEFAIQPNTTGK	Q	Oxidation (M)	0.0003000000000000000.0			Ioannis_1.23129.23129.2 File:~Ioannis_1.raw~, NativeID:~controllerType=0 controllerNumber=1 scan=23129~
2		E7EQR4	Ezrin OS=Homo sapiens OX=9606 GN=EZR PE=1 SV=3	659	69443	38	38	20	20	12968	10964	1	0	0	1041.51	2081	2	2081	0.0018	0	27.1	0.0029	R	VTTMDAELEFAIQPNTTGK	Q	Oxidation (M)	0.0003000000000000000.0			Ioannis_1.22915.22915.2 File:~Ioannis_1.raw~, NativeID:~controllerType=0 controllerNumber=1 scan=22915~
2		P35241-4	Isoform 4 of Radixin OS=Homo sapiens OX=9606 GN=RDX	588	52703	35	35	20	20	1967	7374	1	0	1	443.766	885.518	2	885.517	0.0005	0	53.18	0.0001	K	IALLEEAK	K					Ioannis_1.17036.17036.2 File:~Ioannis_1.raw~, NativeID:~controllerType=0 controllerNumber=1 scan=17036~
2		P35241-4	Isoform 4 of Radixin OS=Homo sapiens OX=9606 GN=RDX	588	52703	35	35	20	20	2176	544	1	0	1	452.72	903.426	2	903.43	-0.0037	0	25.86	0.02	K	ELEEQTR	K					Ioannis_1.6065.6065.2 File:~Ioannis_1.raw~, NativeID:~controllerType=0 controllerNumber=1 scan=6065~
2		P35241-4	Isoform 4 of Radixin OS=Homo sapiens OX=9606 GN=RDX	588	52703	35	35	20	20	3016	5061	1	0	0	480.3	958.586	2	958.585	0.0004	0	35.53	0.0016	K	FVIKPIDK	K					Ioannis_1.13596.13596.2 File:~Ioannis_1.raw~, NativeID:~controllerType=0 controllerNumber=1 scan=13596~
2		P35241-4	Isoform 4 of Radixin OS=Homo sapiens OX=9606 GN=RDX	588	52703	35	35	20	20	3096	1410	1	0	0	483.257	964.499	2	964.498	0.0009	1	18.85	0.017	R	NISFNDKK	F					Ioannis_1.7800.7800.2 File:~Ioannis_1.raw~, NativeID:~controllerType=0 controllerNumber=1 scan=7800~
2		P35241-4	Isoform 4 of Radixin OS=Homo sapiens OX=9606 GN=RDX	588	52703	35	35	20	20	3097	1280	1	0	0	483.257	964.499	2	964.498	0.0016	1	33.22	0.0077	R	NISFNDKK	F					Ioannis_1.7520.7520.2 File:~Ioannis_1.raw~, NativeID:~controllerType=0 controllerNumber=1 scan=7520~
2		P35241-4	Isoform 4 of Radixin OS=Homo sapiens OX=9606 GN=RDX	588	52703	35	35	20	20	3111	2150	1	0	0	483.749	965.483	2	965.482	0.0011	1	38.8	0.00023	R	NISFNDKK	F	Deamidated (NQ)	0.00001000.0			Ioannis_1.9059.9059.2 File:~Ioannis_1.raw~, NativeID:~controllerType=0 controllerNumber=1 scan=9059~
2		P35241-4	Isoform 4 of Radixin OS=Homo sapiens OX=9606 GN=RDX	588	52703	35	35	20	20	3202	4339	1	0	1	487.252	972.488	2	972.488	0.0008	0	43.16	0.001	K	ALELDQER	K					Ioannis_1.12490.12490.2 File:~Ioannis_1.raw~, NativeID:~controllerType=0 controllerNumber=1 scan=12490~
2		P35241-4	Isoform 4 of Radixin OS=Homo sapiens OX=9606 GN=RDX	588	52703	35	35	20	20	3453	1831	1	0	1	494.769	987.523	2	987.524	-0.0002	0	29.02	0.015	K	QIEEQTIK	A					Ioannis_1.8526.8526.2 File:~Ioannis_1.raw~, NativeID:~controllerType=0 controllerNumber=1 scan=8526~
2		P35241-4	Isoform 4 of Radixin OS=Homo sapiens OX=9606 GN=RDX	588	52703	35	35	20	20	4492	1324	1	0	0	532.259	1062.5	2	1062.5	0.0027	1	25.48	0.0041	R	EKEELMER	L					Ioannis_1.7617.7617.2 File:~Ioannis_1.raw~, NativeID:~controllerType=0 controllerNumber=1 scan=7617~
2		P35241-4	Isoform 4 of Radixin OS=Homo sapiens OX=9606 GN=RDX	588	52703	35	35	20	20	4763	311	1	0	0	540.256	1078.5	2	1078.5	0.0013	1	17.77	0.022	R	EKEELMER	L	Oxidation (M)	0.00000300.0			Ioannis_1.5575.5575.2 File:~Ioannis_1.raw~, NativeID:~controllerType=0 controllerNumber=1 scan=5575~
2		P35241-4	Isoform 4 of Radixin OS=Homo sapiens OX=9606 GN=RDX	588	52703	35	35	20	20	4929	2817	1	0	0	363.234	1086.68	3	1086.68	0.0005	1	25.44	0.015	K	FVIKPIDKK	A					Ioannis_1.10164.10164.3 File:~Ioannis_1.raw~, NativeID:~controllerType=0 controllerNumber=1 scan=10164~
2		P35241-4	Isoform 4 of Radixin OS=Homo sapiens OX=9606 GN=RDX	588	52703	35	35	20	20	5123	2034	1	0	1	551.299	1100.58	2	1100.58	0.0002	1	33.15	0.005	R	KALELDQER	K					Ioannis_1.8881.8881.2 File:~Ioannis_1.raw~, NativeID:~controllerType=0 controllerNumber=1 scan=8881~
2		P35241-4	Isoform 4 of Radixin OS=Homo sapiens OX=9606 GN=RDX	588	52703	35	35	20	20	5176	12946	1	0	0	552.795	1103.58	2	1103.58	0	0	24.02	0.0068	K	IGFPWSEIR	N					Ioannis_1.27257.27257.2 File:~Ioannis_1.raw~, NativeID:~controllerType=0 controllerNumber=1 scan=27257~
2		P35241-4	Isoform 4 of Radixin OS=Homo sapiens OX=9606 GN=RDX	588	52703	35	35	20	20	5177	13021	1	0	0	552.796	1103.58	2	1103.58	0.0007	0	40.36	0.00019	K	IGFPWSEIR	N					Ioannis_1.27462.27462.2 File:~Ioannis_1.raw~, NativeID:~controllerType=0 controllerNumber=1 scan=27462~
2		P35241-4	Isoform 4 of Radixin OS=Homo sapiens OX=9606 GN=RDX	588	52703	35	35	20	20	5439	5116	1	0	1	561.279	1120.54	2	1120.54	0.003	0	36.95	0.001	K	AFAAQEDLEK	T					Ioannis_1.13688.13688.2 File:~Ioannis_1.raw~, NativeID:~controllerType=0 controllerNumber=1 scan=13688~
2		P35241-4	Isoform 4 of Radixin OS=Homo sapiens OX=9606 GN=RDX	588	52703	35	35	20	20	5711	10186	1	0	1	569.248	1136.48	2	1136.48	0.0001	1	37.5	0.0035	K	QRIDEFEAM	-	Gln->pyro-Glu (N-term Q); Oxidation (M)	2.000000003.0			Ioannis_1.21492.21492.2 File:~Ioannis_1.raw~, NativeID:~controllerType=0 controllerNumber=1 scan=21492~
2		P35241-4	Isoform 4 of Radixin OS=Homo sapiens OX=9606 GN=RDX	588	52703	35	35	20	20	5982	8760	1	0	1	577.761	1153.51	2	1153.51	0.0006	1	18.83	0.017	K	QRIDEFEAM	-	Oxidation (M)	0.000000003.0			Ioannis_1.19137.19137.2 File:~Ioannis_1.raw~, NativeID:~controllerType=0 controllerNumber=1 scan=19137~
2		P35241-4	Isoform 4 of Radixin OS=Homo sapiens OX=9606 GN=RDX	588	52703	35	35	20	20	6414	11998	1	0	0	591.801	1181.59	2	1181.59	-0.0001	0	17.46	0.023	K	APDFVFYAPR	L					Ioannis_1.24978.24978.2 File:~Ioannis_1.raw~, NativeID:~controllerType=0 controllerNumber=1 scan=24978~
2		P35241-4	Isoform 4 of Radixin OS=Homo sapiens OX=9606 GN=RDX	588	52703	35	35	20	20	6415	11812	1	0	0	591.801	1181.59	2	1181.59	0	0	62.93	1.3e-06	K	APDFVFYAPR	L					Ioannis_1.24558.24558.2 File:~Ioannis_1.raw~, NativeID:~controllerType=0 controllerNumber=1 scan=24558~
2		P35241-4	Isoform 4 of Radixin OS=Homo sapiens OX=9606 GN=RDX	588	52703	35	35	20	20	6417	11780	1	0	0	591.801	1181.59	2	1181.59	0.0005	0	21.15	0.01	K	APDFVFYAPR	L					Ioannis_1.24501.24501.2 File:~Ioannis_1.raw~, NativeID:~controllerType=0 controllerNumber=1 scan=24501~
2		P35241-4	Isoform 4 of Radixin OS=Homo sapiens OX=9606 GN=RDX	588	52703	35	35	20	20	6418	11896	1	0	0	591.801	1181.59	2	1181.59	0.0009	0	47.54	3.5e-05	K	APDFVFYAPR	L					Ioannis_1.24762.24762.2 File:~Ioannis_1.raw~, NativeID:~controllerType=0 controllerNumber=1 scan=24762~
2		P35241-4	Isoform 4 of Radixin OS=Homo sapiens OX=9606 GN=RDX	588	52703	35	35	20	20	6419	11694	1	0	0	591.801	1181.59	2	1181.59	0.0012	0	24.73	0.0048	K	APDFVFYAPR	L					Ioannis_1.24337.24337.2 File:~Ioannis_1.raw~, NativeID:~controllerType=0 controllerNumber=1 scan=24337~
2		P35241-4	Isoform 4 of Radixin OS=Homo sapiens OX=9606 GN=RDX	588	52703	35	35	20	20	7237	2252	1	0	1	410.575	1228.7	3	1228.7	0.0001	1	40.16	0.00017	R	LKQIEEQTIK	A					Ioannis_1.9234.9234.3 File:~Ioannis_1.raw~, NativeID:~controllerType=0 controllerNumber=1 scan=9234~
2		P35241-4	Isoform 4 of Radixin OS=Homo sapiens OX=9606 GN=RDX	588	52703	35	35	20	20	7277	358	1	0	1	411.213	1230.62	3	1230.62	-0.0022	1	18.82	0.021	K	AQKELEEQTR	K					Ioannis_1.5678.5678.3 File:~Ioannis_1.raw~, NativeID:~controllerType=0 controllerNumber=1 scan=5678~
2		P35241-4	Isoform 4 of Radixin OS=Homo sapiens OX=9606 GN=RDX	588	52703	35	35	20	20	8343	9769	1	0	0	437.568	1309.68	3	1309.68	0.0007	1	20.86	0.034	K	KAPDFVFYAPR	L					Ioannis_1.20792.20792.3 File:~Ioannis_1.raw~, NativeID:~controllerType=0 controllerNumber=1 scan=20792~
2		P35241-4	Isoform 4 of Radixin OS=Homo sapiens OX=9606 GN=RDX	588	52703	35	35	20	20	8614	1088	1	0	0	444.899	1331.67	3	1331.68	-0.001	0	36.57	0.00037	R	KPDTIEVQQMK	A	Oxidation (M)	0.00000000030.0			Ioannis_1.7155.7155.3 File:~Ioannis_1.raw~, NativeID:~controllerType=0 controllerNumber=1 scan=7155~
2		P35241-4	Isoform 4 of Radixin OS=Homo sapiens OX=9606 GN=RDX	588	52703	35	35	20	20	8615	967	1	0	0	666.845	1331.68	2	1331.68	-0.0004	0	35.89	0.00043	R	KPDTIEVQQMK	A	Oxidation (M)	0.00000000030.0			Ioannis_1.6911.6911.2 File:~Ioannis_1.raw~, NativeID:~controllerType=0 controllerNumber=1 scan=6911~
2		P35241-4	Isoform 4 of Radixin OS=Homo sapiens OX=9606 GN=RDX	588	52703	35	35	20	20	8616	987	1	0	0	444.899	1331.68	3	1331.68	0.0006	0	28.95	0.0019	R	KPDTIEVQQMK	A	Oxidation (M)	0.00000000030.0			Ioannis_1.6948.6948.3 File:~Ioannis_1.raw~, NativeID:~controllerType=0 controllerNumber=1 scan=6948~
2		P35241-4	Isoform 4 of Radixin OS=Homo sapiens OX=9606 GN=RDX	588	52703	35	35	20	20	8617	1068	1	0	0	666.846	1331.68	2	1331.68	0.001	0	40.67	0.00015	R	KPDTIEVQQMK	A	Oxidation (M)	0.00000000030.0			Ioannis_1.7117.7117.2 File:~Ioannis_1.raw~, NativeID:~controllerType=0 controllerNumber=1 scan=7117~
2		P35241-4	Isoform 4 of Radixin OS=Homo sapiens OX=9606 GN=RDX	588	52703	35	35	20	20	9974	1939	1	0	0	491.601	1471.78	3	1471.78	-0.0001	1	17.2	0.024	R	RKPDTIEVQQMK	A					Ioannis_1.8708.8708.3 File:~Ioannis_1.raw~, NativeID:~controllerType=0 controllerNumber=1 scan=8708~
2		P35241-4	Isoform 4 of Radixin OS=Homo sapiens OX=9606 GN=RDX	588	52703	35	35	20	20	10092	596	1	0	0	496.933	1487.78	3	1487.78	-0.0008	1	34.14	0.00063	R	RKPDTIEVQQMK	A	Oxidation (M)	0.000000000030.0			Ioannis_1.6187.6187.3 File:~Ioannis_1.raw~, NativeID:~controllerType=0 controllerNumber=1 scan=6187~
2		P35241-4	Isoform 4 of Radixin OS=Homo sapiens OX=9606 GN=RDX	588	52703	35	35	20	20	10093	517	1	0	0	496.933	1487.78	3	1487.78	0.0003	1	20.39	0.012	R	RKPDTIEVQQMK	A	Oxidation (M)	0.000000000030.0			Ioannis_1.5990.5990.3 File:~Ioannis_1.raw~, NativeID:~controllerType=0 controllerNumber=1 scan=5990~
2		P35241-4	Isoform 4 of Radixin OS=Homo sapiens OX=9606 GN=RDX	588	52703	35	35	20	20	10096	519	1	0	0	744.897	1487.78	2	1487.78	0.0027	1	44.65	6.5e-05	R	RKPDTIEVQQMK	A	Oxidation (M)	0.000000000030.0			Ioannis_1.5993.5993.2 File:~Ioannis_1.raw~, NativeID:~controllerType=0 controllerNumber=1 scan=5993~
2		P35241-4	Isoform 4 of Radixin OS=Homo sapiens OX=9606 GN=RDX	588	52703	35	35	20	20	11330	12957	1	0	1	831.921	1661.83	2	1661.83	0.0017	0	98.77	5.5e-10	K	NQEQLAAELAEFTAK	I					Ioannis_1.27281.27281.2 File:~Ioannis_1.raw~, NativeID:~controllerType=0 controllerNumber=1 scan=27281~
2		P35241-4	Isoform 4 of Radixin OS=Homo sapiens OX=9606 GN=RDX	588	52703	35	35	20	20	12616	13147	1	0	1	974.974	1947.93	2	1947.93	0.0042	0	26.22	0.0035	K	IAQDLEMYGVNYFEIK	N	Oxidation (M)	0.0000003000000000.0			Ioannis_1.27802.27802.2 File:~Ioannis_1.raw~, NativeID:~controllerType=0 controllerNumber=1 scan=27802~
2		P35241-2	Isoform 2 of Radixin OS=Homo sapiens OX=9606 GN=RDX	212	29707	9	9	9	9	1967	7374	1	0	1	443.766	885.518	2	885.517	0.0005	0	53.18	0.0001	K	IALLEEAK	K					Ioannis_1.17036.17036.2 File:~Ioannis_1.raw~, NativeID:~controllerType=0 controllerNumber=1 scan=17036~
2		P35241-2	Isoform 2 of Radixin OS=Homo sapiens OX=9606 GN=RDX	212	29707	9	9	9	9	2176	544	1	0	1	452.72	903.426	2	903.43	-0.0037	0	25.86	0.02	K	ELEEQTR	K					Ioannis_1.6065.6065.2 File:~Ioannis_1.raw~, NativeID:~controllerType=0 controllerNumber=1 scan=6065~
2		P35241-2	Isoform 2 of Radixin OS=Homo sapiens OX=9606 GN=RDX	212	29707	9	9	9	9	3202	4339	1	0	1	487.252	972.488	2	972.488	0.0008	0	43.16	0.001	K	ALELDQER	K					Ioannis_1.12490.12490.2 File:~Ioannis_1.raw~, NativeID:~controllerType=0 controllerNumber=1 scan=12490~
2		P35241-2	Isoform 2 of Radixin OS=Homo sapiens OX=9606 GN=RDX	212	29707	9	9	9	9	3453	1831	1	0	1	494.769	987.523	2	987.524	-0.0002	0	29.02	0.015	K	QIEEQTIK	A					Ioannis_1.8526.8526.2 File:~Ioannis_1.raw~, NativeID:~controllerType=0 controllerNumber=1 scan=8526~
2		P35241-2	Isoform 2 of Radixin OS=Homo sapiens OX=9606 GN=RDX	212	29707	9	9	9	9	5123	2034	1	0	1	551.299	1100.58	2	1100.58	0.0002	1	33.15	0.005	R	KALELDQER	K					Ioannis_1.8881.8881.2 File:~Ioannis_1.raw~, NativeID:~controllerType=0 controllerNumber=1 scan=8881~
2		P35241-2	Isoform 2 of Radixin OS=Homo sapiens OX=9606 GN=RDX	212	29707	9	9	9	9	5439	5116	1	0	1	561.279	1120.54	2	1120.54	0.003	0	36.95	0.001	K	AFAAQEDLEK	T					Ioannis_1.13688.13688.2 File:~Ioannis_1.raw~, NativeID:~controllerType=0 controllerNumber=1 scan=13688~
2		P35241-2	Isoform 2 of Radixin OS=Homo sapiens OX=9606 GN=RDX	212	29707	9	9	9	9	7237	2252	1	0	1	410.575	1228.7	3	1228.7	0.0001	1	40.16	0.00017	R	LKQIEEQTIK	A					Ioannis_1.9234.9234.3 File:~Ioannis_1.raw~, NativeID:~controllerType=0 controllerNumber=1 scan=9234~
2		P35241-2	Isoform 2 of Radixin OS=Homo sapiens OX=9606 GN=RDX	212	29707	9	9	9	9	7277	358	1	0	1	411.213	1230.62	3	1230.62	-0.0022	1	18.82	0.021	K	AQKELEEQTR	K					Ioannis_1.5678.5678.3 File:~Ioannis_1.raw~, NativeID:~controllerType=0 controllerNumber=1 scan=5678~
2		P35241-2	Isoform 2 of Radixin OS=Homo sapiens OX=9606 GN=RDX	212	29707	9	9	9	9	11330	12957	1	0	1	831.921	1661.83	2	1661.83	0.0017	0	98.77	5.5e-10	K	NQEQLAAELAEFTAK	I					Ioannis_1.27281.27281.2 File:~Ioannis_1.raw~, NativeID:~controllerType=0 controllerNumber=1 scan=27281~
2		V9GZ54	Moesin (Fragment) OS=Homo sapiens OX=9606 GN=MSN PE=1 SV=1	132	12115	10	10	6	6	878	745	1	0	1	394.717	787.419	2	787.419	-0.0002	0	21.21	0.046	K	VTAQDVR	K					Ioannis_1.6474.6474.2 File:~Ioannis_1.raw~, NativeID:~controllerType=0 controllerNumber=1 scan=6474~
2		V9GZ54	Moesin (Fragment) OS=Homo sapiens OX=9606 GN=MSN PE=1 SV=1	132	12115	10	10	6	6	879	634	1	0	1	394.717	787.419	2	787.419	0.0007	0	36.06	0.0023	K	VTAQDVR	K					Ioannis_1.6261.6261.2 File:~Ioannis_1.raw~, NativeID:~controllerType=0 controllerNumber=1 scan=6261~
2		V9GZ54	Moesin (Fragment) OS=Homo sapiens OX=9606 GN=MSN PE=1 SV=1	132	12115	10	10	6	6	1412	9011	1	0	1	417.241	832.468	2	832.469	-0.001	0	33.3	0.012	K	ESPLLFK	F					Ioannis_1.19517.19517.2 File:~Ioannis_1.raw~, NativeID:~controllerType=0 controllerNumber=1 scan=19517~
2		V9GZ54	Moesin (Fragment) OS=Homo sapiens OX=9606 GN=MSN PE=1 SV=1	132	12115	10	10	6	6	1413	8611	1	0	1	417.242	832.469	2	832.469	-0.0002	0	27.9	0.046	K	ESPLLFK	F					Ioannis_1.18918.18918.2 File:~Ioannis_1.raw~, NativeID:~controllerType=0 controllerNumber=1 scan=18918~
2		V9GZ54	Moesin (Fragment) OS=Homo sapiens OX=9606 GN=MSN PE=1 SV=1	132	12115	10	10	6	6	1414	8777	1	0	1	417.242	832.469	2	832.469	-0.0001	0	37.38	0.0052	K	ESPLLFK	F					Ioannis_1.19163.19163.2 File:~Ioannis_1.raw~, NativeID:~controllerType=0 controllerNumber=1 scan=19163~
2		V9GZ54	Moesin (Fragment) OS=Homo sapiens OX=9606 GN=MSN PE=1 SV=1	132	12115	10	10	6	6	1428	10155	1	0	1	419.726	837.438	2	837.438	-0.0006	0	26.37	0.0034	K	GFSTWLK	L					Ioannis_1.21447.21447.2 File:~Ioannis_1.raw~, NativeID:~controllerType=0 controllerNumber=1 scan=21447~
2		V9GZ54	Moesin (Fragment) OS=Homo sapiens OX=9606 GN=MSN PE=1 SV=1	132	12115	10	10	6	6	3051	4982	1	0	1	481.29	960.566	2	960.564	0.0014	1	42.21	0.0008	R	KESPLLFK	F					Ioannis_1.13469.13469.2 File:~Ioannis_1.raw~, NativeID:~controllerType=0 controllerNumber=1 scan=13469~
2		V9GZ54	Moesin (Fragment) OS=Homo sapiens OX=9606 GN=MSN PE=1 SV=1	132	12115	10	10	6	6	3266	8624	1	0	0	488.777	975.539	2	975.539	-0.0003	0	44.69	0.0015	K	QLFDQVVK	T					Ioannis_1.18939.18939.2 File:~Ioannis_1.raw~, NativeID:~controllerType=0 controllerNumber=1 scan=18939~
2		V9GZ54	Moesin (Fragment) OS=Homo sapiens OX=9606 GN=MSN PE=1 SV=1	132	12115	10	10	6	6	12962	13839	1	0	1	1041.51	2081	2	2081	0.0003	0	29.69	0.0016	K	FYPEDVSEELIQDITQR	L					Ioannis_1.34041.34041.2 File:~Ioannis_1.raw~, NativeID:~controllerType=0 controllerNumber=1 scan=34041~
2		V9GZ54	Moesin (Fragment) OS=Homo sapiens OX=9606 GN=MSN PE=1 SV=1	132	12115	10	10	6	6	12963	13847	1	0	1	694.673	2081	3	2081	0.0011	0	29.66	0.0017	K	FYPEDVSEELIQDITQR	L					Ioannis_1.34198.34198.3 File:~Ioannis_1.raw~, NativeID:~controllerType=0 controllerNumber=1 scan=34198~
2		P35241-3	Isoform 3 of Radixin OS=Homo sapiens OX=9606 GN=RDX	119	23512	5	5	3	3	1290	427	1	0	0	412.261	822.508	2	822.508	0.0003	0	15.87	0.032	M	PKPINVR	V					Ioannis_1.5802.5802.2 File:~Ioannis_1.raw~, NativeID:~controllerType=0 controllerNumber=1 scan=5802~
2		P35241-3	Isoform 3 of Radixin OS=Homo sapiens OX=9606 GN=RDX	119	23512	5	5	3	3	1840	6661	1	0	0	438.234	874.454	2	874.455	-0.0006	0	28.26	0.0022	K	ENPLQFK	F					Ioannis_1.15977.15977.2 File:~Ioannis_1.raw~, NativeID:~controllerType=0 controllerNumber=1 scan=15977~
2		P35241-3	Isoform 3 of Radixin OS=Homo sapiens OX=9606 GN=RDX	119	23512	5	5	3	3	12966	11065	1	0	0	694.674	2081	3	2081	0.0011	0	35.77	0.00044	R	VTTMDAELEFAIQPNTTGK	Q	Oxidation (M)	0.0003000000000000000.0			Ioannis_1.23115.23115.3 File:~Ioannis_1.raw~, NativeID:~controllerType=0 controllerNumber=1 scan=23115~
2		P35241-3	Isoform 3 of Radixin OS=Homo sapiens OX=9606 GN=RDX	119	23512	5	5	3	3	12967	11073	1	0	0	1041.51	2081	2	2081	0.0012	0	70.01	2.7e-07	R	VTTMDAELEFAIQPNTTGK	Q	Oxidation (M)	0.0003000000000000000.0			Ioannis_1.23129.23129.2 File:~Ioannis_1.raw~, NativeID:~controllerType=0 controllerNumber=1 scan=23129~
2		P35241-3	Isoform 3 of Radixin OS=Homo sapiens OX=9606 GN=RDX	119	23512	5	5	3	3	12968	10964	1	0	0	1041.51	2081	2	2081	0.0018	0	27.1	0.0029	R	VTTMDAELEFAIQPNTTGK	Q	Oxidation (M)	0.0003000000000000000.0			Ioannis_1.22915.22915.2 File:~Ioannis_1.raw~, NativeID:~controllerType=0 controllerNumber=1 scan=22915~
2		E9PNP4	Radixin OS=Homo sapiens OX=9606 GN=RDX PE=4 SV=1	104	5861	4	4	2	2	1290	427	1	0	0	412.261	822.508	2	822.508	0.0003	0	15.87	0.032	M	PKPINVR	V					Ioannis_1.5802.5802.2 File:~Ioannis_1.raw~, NativeID:~controllerType=0 controllerNumber=1 scan=5802~
2		E9PNP4	Radixin OS=Homo sapiens OX=9606 GN=RDX PE=4 SV=1	104	5861	4	4	2	2	12966	11065	1	0	0	694.674	2081	3	2081	0.0011	0	35.77	0.00044	R	VTTMDAELEFAIQPNTTGK	Q	Oxidation (M)	0.0003000000000000000.0			Ioannis_1.23115.23115.3 File:~Ioannis_1.raw~, NativeID:~controllerType=0 controllerNumber=1 scan=23115~
2		E9PNP4	Radixin OS=Homo sapiens OX=9606 GN=RDX PE=4 SV=1	104	5861	4	4	2	2	12967	11073	1	0	0	1041.51	2081	2	2081	0.0012	0	70.01	2.7e-07	R	VTTMDAELEFAIQPNTTGK	Q	Oxidation (M)	0.0003000000000000000.0			Ioannis_1.23129.23129.2 File:~Ioannis_1.raw~, NativeID:~controllerType=0 controllerNumber=1 scan=23129~
2		E9PNP4	Radixin OS=Homo sapiens OX=9606 GN=RDX PE=4 SV=1	104	5861	4	4	2	2	12968	10964	1	0	0	1041.51	2081	2	2081	0.0018	0	27.1	0.0029	R	VTTMDAELEFAIQPNTTGK	Q	Oxidation (M)	0.0003000000000000000.0			Ioannis_1.22915.22915.2 File:~Ioannis_1.raw~, NativeID:~controllerType=0 controllerNumber=1 scan=22915~
2		B1AKD8	Rootletin (Fragment) OS=Homo sapiens OX=9606 GN=CROCC PE=1 SV=2	57	149258	2	2	1	1	2324	8031	1	0	1	457.769	913.523	2	913.523	-0.0005	0	51.22	0.00011	K	LALLEEAR	T					Ioannis_1.18044.18044.2 File:~Ioannis_1.raw~, NativeID:~controllerType=0 controllerNumber=1 scan=18044~
2		B1AKD8	Rootletin (Fragment) OS=Homo sapiens OX=9606 GN=CROCC PE=1 SV=2	57	149258	2	2	1	1	2325	7887	1	0	1	457.769	913.523	2	913.523	-0.0004	0	28.75	0.013	K	LALLEEAR	T					Ioannis_1.17810.17810.2 File:~Ioannis_1.raw~, NativeID:~controllerType=0 controllerNumber=1 scan=17810~
2		E9PNV3	Radixin (Fragment) OS=Homo sapiens OX=9606 GN=RDX PE=1 SV=1	51	17329	2	2	2	2	1840	6661	1	0	0	438.234	874.454	2	874.455	-0.0006	0	28.26	0.0022	K	ENPLQFK	F					Ioannis_1.15977.15977.2 File:~Ioannis_1.raw~, NativeID:~controllerType=0 controllerNumber=1 scan=15977~
2		E9PNV3	Radixin (Fragment) OS=Homo sapiens OX=9606 GN=RDX PE=1 SV=1	51	17329	2	2	2	2	3266	8624	1	0	0	488.777	975.539	2	975.539	-0.0003	0	44.69	0.0015	K	QLFDQVVK	T					Ioannis_1.18939.18939.2 File:~Ioannis_1.raw~, NativeID:~controllerType=0 controllerNumber=1 scan=18939~
2		A0A2R8Y5P0	Radixin (Fragment) OS=Homo sapiens OX=9606 GN=RDX PE=1 SV=1	28	13598	1	1	1	1	1840	6661	1	0	0	438.234	874.454	2	874.455	-0.0006	0	28.26	0.0022	K	ENPLQFK	F					Ioannis_1.15977.15977.2 File:~Ioannis_1.raw~, NativeID:~controllerType=0 controllerNumber=1 scan=15977~
2		E9PKN5	Radixin OS=Homo sapiens OX=9606 GN=RDX PE=1 SV=1	26	6040	1	1	1	1	12616	13147	1	0	1	974.974	1947.93	2	1947.93	0.0042	0	26.22	0.0035	K	IAQDLEMYGVNYFEIK	N	Oxidation (M)	0.0000003000000000.0			Ioannis_1.27802.27802.2 File:~Ioannis_1.raw~, NativeID:~controllerType=0 controllerNumber=1 scan=27802~
3	1	P04264	Keratin, type II cytoskeletal 1 OS=Homo sapiens OX=9606 GN=KRT1 PE=1 SV=6	771	66170	39	39	23	23	1409	5245	1	1	1	416.748	831.481	2	831.481	-0.0005	0	32.48	0.0009	K	SISISVAR	G					Ioannis_1.13865.13865.2 File:~Ioannis_1.raw~, NativeID:~controllerType=0 controllerNumber=1 scan=13865~
3	1	P04264	Keratin, type II cytoskeletal 1 OS=Homo sapiens OX=9606 GN=KRT1 PE=1 SV=6	771	66170	39	39	23	23	1831	5241	1	1	1	437.753	873.491	2	873.492	-0.0005	0	29.89	0.0051	R	SLVNLGGSK	S					Ioannis_1.13860.13860.2 File:~Ioannis_1.raw~, NativeID:~controllerType=0 controllerNumber=1 scan=13860~
3	1	P04264	Keratin, type II cytoskeletal 1 OS=Homo sapiens OX=9606 GN=KRT1 PE=1 SV=6	771	66170	39	39	23	23	1832	5407	1	1	1	437.753	873.491	2	873.492	-0.0005	0	42.02	0.00011	R	SLVNLGGSK	S					Ioannis_1.14106.14106.2 File:~Ioannis_1.raw~, NativeID:~controllerType=0 controllerNumber=1 scan=14106~
3	1	P04264	Keratin, type II cytoskeletal 1 OS=Homo sapiens OX=9606 GN=KRT1 PE=1 SV=6	771	66170	39	39	23	23	1845	5463	1	1	1	438.244	874.473	2	874.476	-0.0034	0	36.09	0.0021	R	SLVNLGGSK	S	Deamidated (NQ)	0.000100000.0			Ioannis_1.14192.14192.2 File:~Ioannis_1.raw~, NativeID:~controllerType=0 controllerNumber=1 scan=14192~
3	1	P04264	Keratin, type II cytoskeletal 1 OS=Homo sapiens OX=9606 GN=KRT1 PE=1 SV=6	771	66170	39	39	23	23	1846	6300	1	1	1	438.245	874.476	2	874.476	0.0001	0	26.59	0.0037	R	SLVNLGGSK	S	Deamidated (NQ)	0.000100000.0			Ioannis_1.15452.15452.2 File:~Ioannis_1.raw~, NativeID:~controllerType=0 controllerNumber=1 scan=15452~
3	1	P04264	Keratin, type II cytoskeletal 1 OS=Homo sapiens OX=9606 GN=KRT1 PE=1 SV=6	771	66170	39	39	23	23	3203	6711	1	1	0	487.269	972.524	2	972.524	0.0002	0	52.09	0.00045	K	IEISELNR	V					Ioannis_1.16042.16042.2 File:~Ioannis_1.raw~, NativeID:~controllerType=0 controllerNumber=1 scan=16042~
3	1	P04264	Keratin, type II cytoskeletal 1 OS=Homo sapiens OX=9606 GN=KRT1 PE=1 SV=6	771	66170	39	39	23	23	3216	6017	1	1	0	487.761	973.508	2	973.508	-0.0003	0	37.16	0.012	K	IEISELNR	V	Deamidated (NQ)	0.00000010.0			Ioannis_1.15036.15036.2 File:~Ioannis_1.raw~, NativeID:~controllerType=0 controllerNumber=1 scan=15036~
3	1	P04264	Keratin, type II cytoskeletal 1 OS=Homo sapiens OX=9606 GN=KRT1 PE=1 SV=6	771	66170	39	39	23	23	3815	1769	1	1	1	508.224	1014.43	2	1014.43	0.0001	0	23.6	0.0073	K	DVDGAYMTK	V	Oxidation (M)	0.000000300.0			Ioannis_1.8426.8426.2 File:~Ioannis_1.raw~, NativeID:~controllerType=0 controllerNumber=1 scan=8426~
3	1	P04264	Keratin, type II cytoskeletal 1 OS=Homo sapiens OX=9606 GN=KRT1 PE=1 SV=6	771	66170	39	39	23	23	4072	4206	1	1	1	517.261	1032.51	2	1032.51	-0.0014	0	18.68	0.018	R	TLLEGEESR	M					Ioannis_1.12279.12279.2 File:~Ioannis_1.raw~, NativeID:~controllerType=0 controllerNumber=1 scan=12279~
3	1	P04264	Keratin, type II cytoskeletal 1 OS=Homo sapiens OX=9606 GN=KRT1 PE=1 SV=6	771	66170	39	39	23	23	4073	3970	1	1	1	517.261	1032.51	2	1032.51	-0.0008	0	38.56	0.01	R	TLLEGEESR	M					Ioannis_1.11918.11918.2 File:~Ioannis_1.raw~, NativeID:~controllerType=0 controllerNumber=1 scan=11918~
3	1	P04264	Keratin, type II cytoskeletal 1 OS=Homo sapiens OX=9606 GN=KRT1 PE=1 SV=6	771	66170	39	39	23	23	4525	3022	1	1	1	533.264	1064.51	2	1064.51	0.0003	0	49.02	2.5e-05	K	AQYEDIAQK	S					Ioannis_1.10477.10477.2 File:~Ioannis_1.raw~, NativeID:~controllerType=0 controllerNumber=1 scan=10477~
3	1	P04264	Keratin, type II cytoskeletal 1 OS=Homo sapiens OX=9606 GN=KRT1 PE=1 SV=6	771	66170	39	39	23	23	4526	2870	1	1	1	533.264	1064.51	2	1064.51	0.0007	0	17.5	0.023	K	AQYEDIAQK	S					Ioannis_1.10242.10242.2 File:~Ioannis_1.raw~, NativeID:~controllerType=0 controllerNumber=1 scan=10242~
3	1	P04264	Keratin, type II cytoskeletal 1 OS=Homo sapiens OX=9606 GN=KRT1 PE=1 SV=6	771	66170	39	39	23	23	4542	815	1	1	0	356.178	1065.51	3	1065.51	0.0019	1	15.15	0.038	K	YEDEINKR	T					Ioannis_1.6611.6611.3 File:~Ioannis_1.raw~, NativeID:~controllerType=0 controllerNumber=1 scan=6611~
3	1	P04264	Keratin, type II cytoskeletal 1 OS=Homo sapiens OX=9606 GN=KRT1 PE=1 SV=6	771	66170	39	39	23	23	5004	228	1	1	1	546.756	1091.5	2	1091.5	0.0012	0	77.34	5.6e-08	R	GSGGGSSGGSIGGR	G					Ioannis_1.5381.5381.2 File:~Ioannis_1.raw~, NativeID:~controllerType=0 controllerNumber=1 scan=5381~
3	1	P04264	Keratin, type II cytoskeletal 1 OS=Homo sapiens OX=9606 GN=KRT1 PE=1 SV=6	771	66170	39	39	23	23	5503	3103	1	1	1	563.275	1124.54	2	1124.53	0.0013	0	39.54	0.0002	K	AEAESLYQSK	Y					Ioannis_1.10595.10595.2 File:~Ioannis_1.raw~, NativeID:~controllerType=0 controllerNumber=1 scan=10595~
3	1	P04264	Keratin, type II cytoskeletal 1 OS=Homo sapiens OX=9606 GN=KRT1 PE=1 SV=6	771	66170	39	39	23	23	6035	3680	1	1	1	579.261	1156.51	2	1156.51	0.0005	0	27.26	0.0028	R	DYQELMNTK	L	Oxidation (M)	0.000003000.0			Ioannis_1.11482.11482.2 File:~Ioannis_1.raw~, NativeID:~controllerType=0 controllerNumber=1 scan=11482~
3	1	P04264	Keratin, type II cytoskeletal 1 OS=Homo sapiens OX=9606 GN=KRT1 PE=1 SV=6	771	66170	39	39	23	23	6380	7346	1	1	0	590.304	1178.59	2	1178.59	0.0005	0	58.06	8.1e-05	K	YEELQITAGR	H					Ioannis_1.16989.16989.2 File:~Ioannis_1.raw~, NativeID:~controllerType=0 controllerNumber=1 scan=16989~
3	1	P04264	Keratin, type II cytoskeletal 1 OS=Homo sapiens OX=9606 GN=KRT1 PE=1 SV=6	771	66170	39	39	23	23	7791	7632	1	1	1	633.323	1264.63	2	1264.63	0.0012	0	45.85	9e-05	R	TNAENEFVTIK	K					Ioannis_1.17433.17433.2 File:~Ioannis_1.raw~, NativeID:~controllerType=0 controllerNumber=1 scan=17433~
3	1	P04264	Keratin, type II cytoskeletal 1 OS=Homo sapiens OX=9606 GN=KRT1 PE=1 SV=6	771	66170	39	39	23	23	7803	8395	1	1	1	633.815	1265.61	2	1265.61	0.0007	0	23.43	0.0063	R	TNAENEFVTIK	K	Deamidated (NQ)	0.01000000000.0			Ioannis_1.18582.18582.2 File:~Ioannis_1.raw~, NativeID:~controllerType=0 controllerNumber=1 scan=18582~
3	1	P04264	Keratin, type II cytoskeletal 1 OS=Homo sapiens OX=9606 GN=KRT1 PE=1 SV=6	771	66170	39	39	23	23	8245	13596	1	1	1	651.862	1301.71	2	1301.71	0.0007	0	34.97	0.00053	R	SLDLDSIIAEVK	A					Ioannis_1.30531.30531.2 File:~Ioannis_1.raw~, NativeID:~controllerType=0 controllerNumber=1 scan=30531~
3	1	P04264	Keratin, type II cytoskeletal 1 OS=Homo sapiens OX=9606 GN=KRT1 PE=1 SV=6	771	66170	39	39	23	23	8424	5273	1	1	1	658.765	1315.52	2	1315.52	-0.002	0	53.63	9.4e-06	K	NMQDMVEDYR	N	Oxidation (M)	0.0300000000.0			Ioannis_1.13909.13909.2 File:~Ioannis_1.raw~, NativeID:~controllerType=0 controllerNumber=1 scan=13909~
3	1	P04264	Keratin, type II cytoskeletal 1 OS=Homo sapiens OX=9606 GN=KRT1 PE=1 SV=6	771	66170	39	39	23	23	8609	3412	1	1	1	666.764	1331.51	2	1331.51	0.0007	0	34.97	0.00053	K	NMQDMVEDYR	N	2 Oxidation (M)	0.0300300000.0			Ioannis_1.11076.11076.2 File:~Ioannis_1.raw~, NativeID:~controllerType=0 controllerNumber=1 scan=11076~
3	1	P04264	Keratin, type II cytoskeletal 1 OS=Homo sapiens OX=9606 GN=KRT1 PE=1 SV=6	771	66170	39	39	23	23	8610	3096	1	1	1	666.764	1331.51	2	1331.51	0.0011	0	43.27	8.8e-05	K	NMQDMVEDYR	N	2 Oxidation (M)	0.0300300000.0			Ioannis_1.10583.10583.2 File:~Ioannis_1.raw~, NativeID:~controllerType=0 controllerNumber=1 scan=10583~
3	1	P04264	Keratin, type II cytoskeletal 1 OS=Homo sapiens OX=9606 GN=KRT1 PE=1 SV=6	771	66170	39	39	23	23	8611	3273	1	1	1	666.764	1331.51	2	1331.51	0.0022	0	22.03	0.0086	K	NMQDMVEDYR	N	2 Oxidation (M)	0.0300300000.0			Ioannis_1.10847.10847.2 File:~Ioannis_1.raw~, NativeID:~controllerType=0 controllerNumber=1 scan=10847~
3	1	P04264	Keratin, type II cytoskeletal 1 OS=Homo sapiens OX=9606 GN=KRT1 PE=1 SV=6	771	66170	39	39	23	23	8678	1907	1	1	1	447.562	1339.66	3	1339.66	0.0009	1	15.04	0.039	K	SKAEAESLYQSK	Y					Ioannis_1.8655.8655.3 File:~Ioannis_1.raw~, NativeID:~controllerType=0 controllerNumber=1 scan=8655~
3	1	P04264	Keratin, type II cytoskeletal 1 OS=Homo sapiens OX=9606 GN=KRT1 PE=1 SV=6	771	66170	39	39	23	23	8869	10084	1	1	1	679.352	1356.69	2	1356.69	0.0016	0	13.89	0.05	K	LNDLEDALQQAK	E					Ioannis_1.21337.21337.2 File:~Ioannis_1.raw~, NativeID:~controllerType=0 controllerNumber=1 scan=21337~
3	1	P04264	Keratin, type II cytoskeletal 1 OS=Homo sapiens OX=9606 GN=KRT1 PE=1 SV=6	771	66170	39	39	23	23	9165	11675	1	1	1	692.349	1382.68	2	1382.68	-0.0001	0	26.06	0.0036	K	SLNNQFASFIDK	V					Ioannis_1.24297.24297.2 File:~Ioannis_1.raw~, NativeID:~controllerType=0 controllerNumber=1 scan=24297~
3	1	P04264	Keratin, type II cytoskeletal 1 OS=Homo sapiens OX=9606 GN=KRT1 PE=1 SV=6	771	66170	39	39	23	23	9182	11794	1	1	1	692.844	1383.67	2	1383.67	0.0068	0	75.32	8.7e-08	K	SLNNQFASFIDK	V	Deamidated (NQ)	0.000100000000.0			Ioannis_1.24520.24520.2 File:~Ioannis_1.raw~, NativeID:~controllerType=0 controllerNumber=1 scan=24520~
3	1	P04264	Keratin, type II cytoskeletal 1 OS=Homo sapiens OX=9606 GN=KRT1 PE=1 SV=6	771	66170	39	39	23	23	9286	4606	1	1	1	465.249	1392.72	3	1392.72	-0.0007	1	71.83	1.8e-07	R	TNAENEFVTIKK	D					Ioannis_1.12880.12880.3 File:~Ioannis_1.raw~, NativeID:~controllerType=0 controllerNumber=1 scan=12880~
3	1	P04264	Keratin, type II cytoskeletal 1 OS=Homo sapiens OX=9606 GN=KRT1 PE=1 SV=6	771	66170	39	39	23	23	9303	6239	1	1	1	465.577	1393.71	3	1393.71	0.001	1	14.33	0.045	R	TNAENEFVTIKK	D	Deamidated (NQ)	0.000010000000.0			Ioannis_1.15356.15356.3 File:~Ioannis_1.raw~, NativeID:~controllerType=0 controllerNumber=1 scan=15356~
3	1	P04264	Keratin, type II cytoskeletal 1 OS=Homo sapiens OX=9606 GN=KRT1 PE=1 SV=6	771	66170	39	39	23	23	9996	6795	1	1	0	738.396	1474.78	2	1474.78	-0.001	0	14.49	0.044	R	FLEQQNQVLQTK	W					Ioannis_1.16179.16179.2 File:~Ioannis_1.raw~, NativeID:~controllerType=0 controllerNumber=1 scan=16179~
3	1	P04264	Keratin, type II cytoskeletal 1 OS=Homo sapiens OX=9606 GN=KRT1 PE=1 SV=6	771	66170	39	39	23	23	9997	6951	1	1	0	738.397	1474.78	2	1474.78	0.0017	0	66.75	5.5e-07	R	FLEQQNQVLQTK	W					Ioannis_1.16417.16417.2 File:~Ioannis_1.raw~, NativeID:~controllerType=0 controllerNumber=1 scan=16417~
3	1	P04264	Keratin, type II cytoskeletal 1 OS=Homo sapiens OX=9606 GN=KRT1 PE=1 SV=6	771	66170	39	39	23	23	9998	9969	1	1	0	738.397	1474.78	2	1474.78	0.0023	0	16.75	0.027	R	FLEQQNQVLQTK	W					Ioannis_1.21133.21133.2 File:~Ioannis_1.raw~, NativeID:~controllerType=0 controllerNumber=1 scan=21133~
3	1	P04264	Keratin, type II cytoskeletal 1 OS=Homo sapiens OX=9606 GN=KRT1 PE=1 SV=6	771	66170	39	39	23	23	10006	7184	1	1	0	738.89	1475.77	2	1475.76	0.0035	0	45.24	0.00016	R	FLEQQNQVLQTK	W	Deamidated (NQ)	0.000001000000.0			Ioannis_1.16751.16751.2 File:~Ioannis_1.raw~, NativeID:~controllerType=0 controllerNumber=1 scan=16751~
3	1	P04264	Keratin, type II cytoskeletal 1 OS=Homo sapiens OX=9606 GN=KRT1 PE=1 SV=6	771	66170	39	39	23	23	10935	10625	1	1	1	800.422	1598.83	2	1598.83	0.0034	1	19.33	0.015	K	NKLNDLEDALQQAK	E					Ioannis_1.22274.22274.2 File:~Ioannis_1.raw~, NativeID:~controllerType=0 controllerNumber=1 scan=22274~
3	1	P04264	Keratin, type II cytoskeletal 1 OS=Homo sapiens OX=9606 GN=KRT1 PE=1 SV=6	771	66170	39	39	23	23	11611	8871	1	1	1	858.93	1715.85	2	1715.84	0.0016	0	83.68	1.4e-08	K	QISNLQQSISDAEQR	G					Ioannis_1.19298.19298.2 File:~Ioannis_1.raw~, NativeID:~controllerType=0 controllerNumber=1 scan=19298~
3	1	P04264	Keratin, type II cytoskeletal 1 OS=Homo sapiens OX=9606 GN=KRT1 PE=1 SV=6	771	66170	39	39	23	23	11612	6448	1	1	1	858.93	1715.85	2	1715.84	0.0019	0	20.78	0.011	K	QISNLQQSISDAEQR	G					Ioannis_1.15668.15668.2 File:~Ioannis_1.raw~, NativeID:~controllerType=0 controllerNumber=1 scan=15668~
3	1	P04264	Keratin, type II cytoskeletal 1 OS=Homo sapiens OX=9606 GN=KRT1 PE=1 SV=6	771	66170	39	39	23	23	12268	6350	1	1	1	615.656	1843.95	3	1843.94	0.0082	1	20.7	0.011	K	KQISNLQQSISDAEQR	G					Ioannis_1.15524.15524.3 File:~Ioannis_1.raw~, NativeID:~controllerType=0 controllerNumber=1 scan=15524~
3	1	P04264	Keratin, type II cytoskeletal 1 OS=Homo sapiens OX=9606 GN=KRT1 PE=1 SV=6	771	66170	39	39	23	23	13490	3172	1	1	1	1192.48	2382.95	2	2382.94	0.0064	0	33.84	0.002	R	GGGGGGYGSGGSSYGSGGGSYGSGGGGGGGR	G					Ioannis_1.10707.10707.2 File:~Ioannis_1.raw~, NativeID:~controllerType=0 controllerNumber=1 scan=10707~
3	2	P35908	Keratin, type II cytoskeletal 2 epidermal OS=Homo sapiens OX=9606 GN=KRT2 PE=1 SV=2	410	65678	20	20	16	16	794	714	1	0	1	390.193	778.371	2	778.372	-0.0009	0	21.78	0.026	K	AAFGGSGGR	G					Ioannis_1.6412.6412.2 File:~Ioannis_1.raw~, NativeID:~controllerType=0 controllerNumber=1 scan=6412~
3	2	P35908	Keratin, type II cytoskeletal 2 epidermal OS=Homo sapiens OX=9606 GN=KRT2 PE=1 SV=2	410	65678	20	20	16	16	1325	7722	1	0	0	414.219	826.423	2	826.423	0	0	38.46	0.0046	K	FASFIDK	V					Ioannis_1.17568.17568.2 File:~Ioannis_1.raw~, NativeID:~controllerType=0 controllerNumber=1 scan=17568~
3	2	P35908	Keratin, type II cytoskeletal 2 epidermal OS=Homo sapiens OX=9606 GN=KRT2 PE=1 SV=2	410	65678	20	20	16	16	1396	4922	1	0	1	416.25	830.486	2	830.486	-0.0004	0	25.79	0.0038	R	SLVGLGGTK	S					Ioannis_1.13377.13377.2 File:~Ioannis_1.raw~, NativeID:~controllerType=0 controllerNumber=1 scan=13377~
3	2	P35908	Keratin, type II cytoskeletal 2 epidermal OS=Homo sapiens OX=9606 GN=KRT2 PE=1 SV=2	410	65678	20	20	16	16	3203	6711	1	0	0	487.269	972.524	2	972.524	0.0002	0	52.09	0.00045	K	IEISELNR	V					Ioannis_1.16042.16042.2 File:~Ioannis_1.raw~, NativeID:~controllerType=0 controllerNumber=1 scan=16042~
3	2	P35908	Keratin, type II cytoskeletal 2 epidermal OS=Homo sapiens OX=9606 GN=KRT2 PE=1 SV=2	410	65678	20	20	16	16	3216	6017	1	0	0	487.761	973.508	2	973.508	-0.0003	0	37.16	0.012	K	IEISELNR	V	Deamidated (NQ)	0.00000010.0			Ioannis_1.15036.15036.2 File:~Ioannis_1.raw~, NativeID:~controllerType=0 controllerNumber=1 scan=15036~
3	2	P35908	Keratin, type II cytoskeletal 2 epidermal OS=Homo sapiens OX=9606 GN=KRT2 PE=1 SV=2	410	65678	20	20	16	16	4106	7426	1	0	1	519.267	1036.52	2	1036.52	0.0006	0	64.6	1.9e-06	R	YLDGLTAER	T					Ioannis_1.17117.17117.2 File:~Ioannis_1.raw~, NativeID:~controllerType=0 controllerNumber=1 scan=17117~
3	2	P35908	Keratin, type II cytoskeletal 2 epidermal OS=Homo sapiens OX=9606 GN=KRT2 PE=1 SV=2	410	65678	20	20	16	16	4155	3414	1	0	1	521.283	1040.55	2	1040.55	0.0003	0	40.71	0.0002	K	VDPEIQNVK	A					Ioannis_1.11079.11079.2 File:~Ioannis_1.raw~, NativeID:~controllerType=0 controllerNumber=1 scan=11079~
3	2	P35908	Keratin, type II cytoskeletal 2 epidermal OS=Homo sapiens OX=9606 GN=KRT2 PE=1 SV=2	410	65678	20	20	16	16	4542	815	1	0	0	356.178	1065.51	3	1065.51	0.0019	1	15.15	0.038	K	YEDEINKR	T					Ioannis_1.6611.6611.3 File:~Ioannis_1.raw~, NativeID:~controllerType=0 controllerNumber=1 scan=6611~
3	2	P35908	Keratin, type II cytoskeletal 2 epidermal OS=Homo sapiens OX=9606 GN=KRT2 PE=1 SV=2	410	65678	20	20	16	16	4849	5373	1	0	1	542.753	1083.49	2	1083.49	0.0009	0	41.42	0.00013	K	DVDNAYMIK	V	Oxidation (M)	0.000000300.0			Ioannis_1.14054.14054.2 File:~Ioannis_1.raw~, NativeID:~controllerType=0 controllerNumber=1 scan=14054~
3	2	P35908	Keratin, type II cytoskeletal 2 epidermal OS=Homo sapiens OX=9606 GN=KRT2 PE=1 SV=2	410	65678	20	20	16	16	5225	3392	1	0	0	554.274	1106.53	2	1106.54	-0.0028	0	33.88	0.001	K	AQYEEIAQR	S					Ioannis_1.11046.11046.2 File:~Ioannis_1.raw~, NativeID:~controllerType=0 controllerNumber=1 scan=11046~
3	2	P35908	Keratin, type II cytoskeletal 2 epidermal OS=Homo sapiens OX=9606 GN=KRT2 PE=1 SV=2	410	65678	20	20	16	16	6566	7571	1	0	1	597.313	1192.61	2	1192.61	0.0033	0	48.3	3e-05	K	YEELQVTVGR	H					Ioannis_1.17337.17337.2 File:~Ioannis_1.raw~, NativeID:~controllerType=0 controllerNumber=1 scan=17337~
3	2	P35908	Keratin, type II cytoskeletal 2 epidermal OS=Homo sapiens OX=9606 GN=KRT2 PE=1 SV=2	410	65678	20	20	16	16	7630	3591	1	0	1	627.807	1253.6	2	1253.6	-0.0003	0	73.4	1.3e-07	R	GFSSGSAVVSGGSR	R					Ioannis_1.11355.11355.2 File:~Ioannis_1.raw~, NativeID:~controllerType=0 controllerNumber=1 scan=11355~
3	2	P35908	Keratin, type II cytoskeletal 2 epidermal OS=Homo sapiens OX=9606 GN=KRT2 PE=1 SV=2	410	65678	20	20	16	16	8485	3014	1	0	1	440.865	1319.57	3	1319.58	-0.001	0	16.86	0.026	R	HGGGGGGFGGGGFGSR	S					Ioannis_1.10465.10465.3 File:~Ioannis_1.raw~, NativeID:~controllerType=0 controllerNumber=1 scan=10465~
3	2	P35908	Keratin, type II cytoskeletal 2 epidermal OS=Homo sapiens OX=9606 GN=KRT2 PE=1 SV=2	410	65678	20	20	16	16	9996	6795	1	0	0	738.396	1474.78	2	1474.78	-0.001	0	14.49	0.044	R	FLEQQNQVLQTK	W					Ioannis_1.16179.16179.2 File:~Ioannis_1.raw~, NativeID:~controllerType=0 controllerNumber=1 scan=16179~
3	2	P35908	Keratin, type II cytoskeletal 2 epidermal OS=Homo sapiens OX=9606 GN=KRT2 PE=1 SV=2	410	65678	20	20	16	16	9997	6951	1	0	0	738.397	1474.78	2	1474.78	0.0017	0	66.75	5.5e-07	R	FLEQQNQVLQTK	W					Ioannis_1.16417.16417.2 File:~Ioannis_1.raw~, NativeID:~controllerType=0 controllerNumber=1 scan=16417~
3	2	P35908	Keratin, type II cytoskeletal 2 epidermal OS=Homo sapiens OX=9606 GN=KRT2 PE=1 SV=2	410	65678	20	20	16	16	9998	9969	1	0	0	738.397	1474.78	2	1474.78	0.0023	0	16.75	0.027	R	FLEQQNQVLQTK	W					Ioannis_1.21133.21133.2 File:~Ioannis_1.raw~, NativeID:~controllerType=0 controllerNumber=1 scan=21133~
3	2	P35908	Keratin, type II cytoskeletal 2 epidermal OS=Homo sapiens OX=9606 GN=KRT2 PE=1 SV=2	410	65678	20	20	16	16	10006	7184	1	0	0	738.89	1475.77	2	1475.76	0.0035	0	45.24	0.00016	R	FLEQQNQVLQTK	W	Deamidated (NQ)	0.000001000000.0			Ioannis_1.16751.16751.2 File:~Ioannis_1.raw~, NativeID:~controllerType=0 controllerNumber=1 scan=16751~
3	2	P35908	Keratin, type II cytoskeletal 2 epidermal OS=Homo sapiens OX=9606 GN=KRT2 PE=1 SV=2	410	65678	20	20	16	16	10870	522	1	0	1	794.847	1587.68	2	1587.68	0.0028	0	20.29	0.012	R	GGSSSGGGYGSGGGGSSSVK	G					Ioannis_1.5999.5999.2 File:~Ioannis_1.raw~, NativeID:~controllerType=0 controllerNumber=1 scan=5999~
3	2	P35908	Keratin, type II cytoskeletal 2 epidermal OS=Homo sapiens OX=9606 GN=KRT2 PE=1 SV=2	410	65678	20	20	16	16	11745	1685	1	0	1	871.378	1740.74	2	1740.74	-0.0005	0	30.65	0.0013	R	GGSGGGGSISGGGYGSGGGSGGR	Y					Ioannis_1.8285.8285.2 File:~Ioannis_1.raw~, NativeID:~controllerType=0 controllerNumber=1 scan=8285~
3	2	P35908	Keratin, type II cytoskeletal 2 epidermal OS=Homo sapiens OX=9606 GN=KRT2 PE=1 SV=2	410	65678	20	20	16	16	13503	12143	1	0	1	1200.02	2398.02	2	2398.01	0.0065	0	43.55	8.2e-05	R	GGGFGGGSSFGGGSGFSGGGFGGGGFGGGR	F					Ioannis_1.25288.25288.2 File:~Ioannis_1.raw~, NativeID:~controllerType=0 controllerNumber=1 scan=25288~
3	3	P50990	T-complex protein 1 subunit theta OS=Homo sapiens OX=9606 GN=CCT8 PE=1 SV=4	214	60153	11	11	11	11	597	515	1	0	1	380.713	759.411	2	759.413	-0.0017	0	54.61	0.00014	K	ANEVISK	L					Ioannis_1.5987.5987.2 File:~Ioannis_1.raw~, NativeID:~controllerType=0 controllerNumber=1 scan=5987~
3	3	P50990	T-complex protein 1 subunit theta OS=Homo sapiens OX=9606 GN=CCT8 PE=1 SV=4	214	60153	11	11	11	11	2481	7672	1	0	1	462.753	923.491	2	923.49	0.001	0	20.61	0.012	K	YNIMLVR	L	Oxidation (M)	0.0003000.0			Ioannis_1.17498.17498.2 File:~Ioannis_1.raw~, NativeID:~controllerType=0 controllerNumber=1 scan=17498~
3	3	P50990	T-complex protein 1 subunit theta OS=Homo sapiens OX=9606 GN=CCT8 PE=1 SV=4	214	60153	11	11	11	11	5449	1155	1	0	1	374.536	1120.59	3	1120.59	0	0	18.08	0.02	R	ELEVQHPAAK	M					Ioannis_1.7289.7289.3 File:~Ioannis_1.raw~, NativeID:~controllerType=0 controllerNumber=1 scan=7289~
3	3	P50990	T-complex protein 1 subunit theta OS=Homo sapiens OX=9606 GN=CCT8 PE=1 SV=4	214	60153	11	11	11	11	5563	7113	1	0	1	564.84	1127.67	2	1127.67	-0.0005	0	50.99	1.7e-05	K	LATNAAVTVLR	V					Ioannis_1.16635.16635.2 File:~Ioannis_1.raw~, NativeID:~controllerType=0 controllerNumber=1 scan=16635~
3	3	P50990	T-complex protein 1 subunit theta OS=Homo sapiens OX=9606 GN=CCT8 PE=1 SV=4	214	60153	11	11	11	11	5866	12153	1	0	1	573.803	1145.59	2	1145.59	-0.0006	0	21.01	0.011	R	DIDEVSSLLR	T					Ioannis_1.25309.25309.2 File:~Ioannis_1.raw~, NativeID:~controllerType=0 controllerNumber=1 scan=25309~
3	3	P50990	T-complex protein 1 subunit theta OS=Homo sapiens OX=9606 GN=CCT8 PE=1 SV=4	214	60153	11	11	11	11	6446	5192	1	0	1	593.276	1184.54	2	1184.54	-0.0005	0	19.52	0.015	K	TAEELMNFSK	G	Oxidation (M)	0.0000030000.0			Ioannis_1.13791.13791.2 File:~Ioannis_1.raw~, NativeID:~controllerType=0 controllerNumber=1 scan=13791~
3	3	P50990	T-complex protein 1 subunit theta OS=Homo sapiens OX=9606 GN=CCT8 PE=1 SV=4	214	60153	11	11	11	11	7558	2272	1	0	1	416.873	1247.6	3	1247.6	-0.0008	0	26.63	0.0032	K	VADMALHYANK	Y	Oxidation (M)	0.00030000000.0			Ioannis_1.9262.9262.3 File:~Ioannis_1.raw~, NativeID:~controllerType=0 controllerNumber=1 scan=9262~
3	3	P50990	T-complex protein 1 subunit theta OS=Homo sapiens OX=9606 GN=CCT8 PE=1 SV=4	214	60153	11	11	11	11	8620	11503	1	0	1	667.381	1332.75	2	1332.74	0.0065	0	48.97	2.6e-05	K	LFVTNDAATILR	E					Ioannis_1.23955.23955.2 File:~Ioannis_1.raw~, NativeID:~controllerType=0 controllerNumber=1 scan=23955~
3	3	P50990	T-complex protein 1 subunit theta OS=Homo sapiens OX=9606 GN=CCT8 PE=1 SV=4	214	60153	11	11	11	11	9051	5675	1	0	1	686.875	1371.73	2	1371.74	-0.0012	0	50.22	2e-05	K	AIADTGANVVVTGGK	V					Ioannis_1.14522.14522.2 File:~Ioannis_1.raw~, NativeID:~controllerType=0 controllerNumber=1 scan=14522~
3	3	P50990	T-complex protein 1 subunit theta OS=Homo sapiens OX=9606 GN=CCT8 PE=1 SV=4	214	60153	11	11	11	11	9142	5825	1	0	1	691.298	1380.58	2	1380.58	-0.0012	0	25.51	0.004	R	GSTDNLMDDIER	A	Oxidation (M)	0.000000300000.0			Ioannis_1.14743.14743.2 File:~Ioannis_1.raw~, NativeID:~controllerType=0 controllerNumber=1 scan=14743~
3	3	P50990	T-complex protein 1 subunit theta OS=Homo sapiens OX=9606 GN=CCT8 PE=1 SV=4	214	60153	11	11	11	11	10652	13425	1	0	1	777.89	1553.77	2	1553.76	0.0016	0	37.43	0.00031	K	DMLEAGILDTYLGK	Y	Oxidation (M)	0.03000000000000.0			Ioannis_1.29147.29147.2 File:~Ioannis_1.raw~, NativeID:~controllerType=0 controllerNumber=1 scan=29147~
3	4	P04259	Keratin, type II cytoskeletal 6B OS=Homo sapiens OX=9606 GN=KRT6B PE=1 SV=5	169	60315	7	7	7	7	1325	7722	1	0	0	414.219	826.423	2	826.423	0	0	38.46	0.0046	K	FASFIDK	V					Ioannis_1.17568.17568.2 File:~Ioannis_1.raw~, NativeID:~controllerType=0 controllerNumber=1 scan=17568~
3	4	P04259	Keratin, type II cytoskeletal 6B OS=Homo sapiens OX=9606 GN=KRT6B PE=1 SV=5	169	60315	7	7	7	7	1924	5945	1	0	0	441.24	880.465	2	880.465	-0.0003	0	42.26	0.00013	R	SLYGLGGSK	R					Ioannis_1.14925.14925.2 File:~Ioannis_1.raw~, NativeID:~controllerType=0 controllerNumber=1 scan=14925~
3	4	P04259	Keratin, type II cytoskeletal 6B OS=Homo sapiens OX=9606 GN=KRT6B PE=1 SV=5	169	60315	7	7	7	7	4542	815	1	0	0	356.178	1065.51	3	1065.51	0.0019	1	15.15	0.038	K	YEDEINKR	T					Ioannis_1.6611.6611.3 File:~Ioannis_1.raw~, NativeID:~controllerType=0 controllerNumber=1 scan=6611~
3	4	P04259	Keratin, type II cytoskeletal 6B OS=Homo sapiens OX=9606 GN=KRT6B PE=1 SV=5	169	60315	7	7	7	7	5225	3392	1	0	0	554.274	1106.53	2	1106.54	-0.0028	0	33.88	0.001	K	AQYEEIAQR	S					Ioannis_1.11046.11046.2 File:~Ioannis_1.raw~, NativeID:~controllerType=0 controllerNumber=1 scan=11046~
3	4	P04259	Keratin, type II cytoskeletal 6B OS=Homo sapiens OX=9606 GN=KRT6B PE=1 SV=5	169	60315	7	7	7	7	6380	7346	1	0	0	590.304	1178.59	2	1178.59	0.0005	0	58.06	8.1e-05	K	YEELQITAGR	H					Ioannis_1.16989.16989.2 File:~Ioannis_1.raw~, NativeID:~controllerType=0 controllerNumber=1 scan=16989~
3	4	P04259	Keratin, type II cytoskeletal 6B OS=Homo sapiens OX=9606 GN=KRT6B PE=1 SV=5	169	60315	7	7	7	7	9424	13104	1	0	0	704.361	1406.71	2	1406.7	0.003	0	42.9	9.5e-05	K	ADTLTDEINFLR	A					Ioannis_1.27690.27690.2 File:~Ioannis_1.raw~, NativeID:~controllerType=0 controllerNumber=1 scan=27690~
3	4	P04259	Keratin, type II cytoskeletal 6B OS=Homo sapiens OX=9606 GN=KRT6B PE=1 SV=5	169	60315	7	7	7	7	9682	4135	1	0	1	718.373	1434.73	2	1434.73	0.0005	0	53.18	1e-05	R	ATGGGLSSVGGGSSTIK	Y					Ioannis_1.12178.12178.2 File:~Ioannis_1.raw~, NativeID:~controllerType=0 controllerNumber=1 scan=12178~
3	5	P02538	Keratin, type II cytoskeletal 6A OS=Homo sapiens OX=9606 GN=KRT6A PE=1 SV=3	164	60293	9	9	9	9	1325	7722	1	0	0	414.219	826.423	2	826.423	0	0	38.46	0.0046	K	FASFIDK	V					Ioannis_1.17568.17568.2 File:~Ioannis_1.raw~, NativeID:~controllerType=0 controllerNumber=1 scan=17568~
3	5	P02538	Keratin, type II cytoskeletal 6A OS=Homo sapiens OX=9606 GN=KRT6A PE=1 SV=3	164	60293	9	9	9	9	1924	5945	1	0	0	441.24	880.465	2	880.465	-0.0003	0	42.26	0.00013	R	SLYGLGGSK	R					Ioannis_1.14925.14925.2 File:~Ioannis_1.raw~, NativeID:~controllerType=0 controllerNumber=1 scan=14925~
3	5	P02538	Keratin, type II cytoskeletal 6A OS=Homo sapiens OX=9606 GN=KRT6A PE=1 SV=3	164	60293	9	9	9	9	3760	4531	1	0	1	506.757	1011.5	2	1011.5	0.0006	0	38.05	0.0015	R	SGFSSVSVSR	S					Ioannis_1.12770.12770.2 File:~Ioannis_1.raw~, NativeID:~controllerType=0 controllerNumber=1 scan=12770~
3	5	P02538	Keratin, type II cytoskeletal 6A OS=Homo sapiens OX=9606 GN=KRT6A PE=1 SV=3	164	60293	9	9	9	9	3835	5753	1	0	0	508.771	1015.53	2	1015.53	-0.0017	0	23.77	0.0059	R	QLDSIVGER	G					Ioannis_1.14636.14636.2 File:~Ioannis_1.raw~, NativeID:~controllerType=0 controllerNumber=1 scan=14636~
3	5	P02538	Keratin, type II cytoskeletal 6A OS=Homo sapiens OX=9606 GN=KRT6A PE=1 SV=3	164	60293	9	9	9	9	4542	815	1	0	0	356.178	1065.51	3	1065.51	0.0019	1	15.15	0.038	K	YEDEINKR	T					Ioannis_1.6611.6611.3 File:~Ioannis_1.raw~, NativeID:~controllerType=0 controllerNumber=1 scan=6611~
3	5	P02538	Keratin, type II cytoskeletal 6A OS=Homo sapiens OX=9606 GN=KRT6A PE=1 SV=3	164	60293	9	9	9	9	5225	3392	1	0	0	554.274	1106.53	2	1106.54	-0.0028	0	33.88	0.001	K	AQYEEIAQR	S					Ioannis_1.11046.11046.2 File:~Ioannis_1.raw~, NativeID:~controllerType=0 controllerNumber=1 scan=11046~
3	5	P02538	Keratin, type II cytoskeletal 6A OS=Homo sapiens OX=9606 GN=KRT6A PE=1 SV=3	164	60293	9	9	9	9	6184	5592	1	0	1	583.297	1164.58	2	1164.58	0.001	0	33.95	0.00065	K	YEELQVTAGR	H					Ioannis_1.14402.14402.2 File:~Ioannis_1.raw~, NativeID:~controllerType=0 controllerNumber=1 scan=14402~
3	5	P02538	Keratin, type II cytoskeletal 6A OS=Homo sapiens OX=9606 GN=KRT6A PE=1 SV=3	164	60293	9	9	9	9	9424	13104	1	0	0	704.361	1406.71	2	1406.7	0.003	0	42.9	9.5e-05	K	ADTLTDEINFLR	A					Ioannis_1.27690.27690.2 File:~Ioannis_1.raw~, NativeID:~controllerType=0 controllerNumber=1 scan=27690~
3	5	P02538	Keratin, type II cytoskeletal 6A OS=Homo sapiens OX=9606 GN=KRT6A PE=1 SV=3	164	60293	9	9	9	9	9774	6433	1	0	1	724.392	1446.77	2	1446.77	0.0008	0	31.69	0.0011	R	AIGGGLSSVGGGSSTIK	Y					Ioannis_1.15649.15649.2 File:~Ioannis_1.raw~, NativeID:~controllerType=0 controllerNumber=1 scan=15649~
3	6	P13647	Keratin, type II cytoskeletal 5 OS=Homo sapiens OX=9606 GN=KRT5 PE=1 SV=3	146	62568	8	8	8	8	1325	7722	1	0	0	414.219	826.423	2	826.423	0	0	38.46	0.0046	K	FASFIDK	V					Ioannis_1.17568.17568.2 File:~Ioannis_1.raw~, NativeID:~controllerType=0 controllerNumber=1 scan=17568~
3	6	P13647	Keratin, type II cytoskeletal 5 OS=Homo sapiens OX=9606 GN=KRT5 PE=1 SV=3	146	62568	8	8	8	8	1942	2747	1	0	1	442.728	883.441	2	883.44	0.0006	0	21.58	0.0095	R	TSFTSVSR	S					Ioannis_1.10031.10031.2 File:~Ioannis_1.raw~, NativeID:~controllerType=0 controllerNumber=1 scan=10031~
3	6	P13647	Keratin, type II cytoskeletal 5 OS=Homo sapiens OX=9606 GN=KRT5 PE=1 SV=3	146	62568	8	8	8	8	2676	5846	1	0	1	469.751	937.487	2	937.487	-0.0001	0	57.79	4.2e-06	R	SLYNLGGSK	R					Ioannis_1.14775.14775.2 File:~Ioannis_1.raw~, NativeID:~controllerType=0 controllerNumber=1 scan=14775~
3	6	P13647	Keratin, type II cytoskeletal 5 OS=Homo sapiens OX=9606 GN=KRT5 PE=1 SV=3	146	62568	8	8	8	8	3835	5753	1	0	0	508.771	1015.53	2	1015.53	-0.0017	0	23.77	0.0059	R	QLDSIVGER	G					Ioannis_1.14636.14636.2 File:~Ioannis_1.raw~, NativeID:~controllerType=0 controllerNumber=1 scan=14636~
3	6	P13647	Keratin, type II cytoskeletal 5 OS=Homo sapiens OX=9606 GN=KRT5 PE=1 SV=3	146	62568	8	8	8	8	4542	815	1	0	0	356.178	1065.51	3	1065.51	0.0019	1	15.15	0.038	K	YEDEINKR	T					Ioannis_1.6611.6611.3 File:~Ioannis_1.raw~, NativeID:~controllerType=0 controllerNumber=1 scan=6611~
3	6	P13647	Keratin, type II cytoskeletal 5 OS=Homo sapiens OX=9606 GN=KRT5 PE=1 SV=3	146	62568	8	8	8	8	5280	6817	1	0	1	556.292	1110.57	2	1110.57	0.0021	0	41.08	0.00014	R	ISISTSGGSFR	N					Ioannis_1.16211.16211.2 File:~Ioannis_1.raw~, NativeID:~controllerType=0 controllerNumber=1 scan=16211~
3	6	P13647	Keratin, type II cytoskeletal 5 OS=Homo sapiens OX=9606 GN=KRT5 PE=1 SV=3	146	62568	8	8	8	8	5820	8674	1	0	1	572.319	1142.62	2	1142.62	0.0052	0	49.48	0.00054	K	LAELEEALQK	A					Ioannis_1.19013.19013.2 File:~Ioannis_1.raw~, NativeID:~controllerType=0 controllerNumber=1 scan=19013~
3	6	P13647	Keratin, type II cytoskeletal 5 OS=Homo sapiens OX=9606 GN=KRT5 PE=1 SV=3	146	62568	8	8	8	8	6573	2881	1	0	1	597.791	1193.57	2	1193.57	-0.0002	0	24.7	0.0048	K	YEELQQTAGR	H					Ioannis_1.10256.10256.2 File:~Ioannis_1.raw~, NativeID:~controllerType=0 controllerNumber=1 scan=10256~
3	7	P49368	T-complex protein 1 subunit gamma OS=Homo sapiens OX=9606 GN=CCT3 PE=1 SV=4	65	61066	6	6	6	6	3216	6017	1	0	1	487.761	973.508	2	973.508	-0.0003	0	37.16	0.012	K	EILSEVER	N					Ioannis_1.15036.15036.2 File:~Ioannis_1.raw~, NativeID:~controllerType=0 controllerNumber=1 scan=15036~
3	7	P49368	T-complex protein 1 subunit gamma OS=Homo sapiens OX=9606 GN=CCT3 PE=1 SV=4	65	61066	6	6	6	6	5449	1155	1	0	1	374.536	1120.59	3	1120.59	0	0	18.08	0.02	R	EIQVQHPAAK	S	Deamidated (NQ)	0.0010000000.0			Ioannis_1.7289.7289.3 File:~Ioannis_1.raw~, NativeID:~controllerType=0 controllerNumber=1 scan=7289~
3	7	P49368	T-complex protein 1 subunit gamma OS=Homo sapiens OX=9606 GN=CCT3 PE=1 SV=4	65	61066	6	6	6	6	5573	137	1	0	1	377.215	1128.62	3	1128.63	-0.0008	1	22.65	0.0075	R	KVQSGNINAAK	T					Ioannis_1.5151.5151.3 File:~Ioannis_1.raw~, NativeID:~controllerType=0 controllerNumber=1 scan=5151~
3	7	P49368	T-complex protein 1 subunit gamma OS=Homo sapiens OX=9606 GN=CCT3 PE=1 SV=4	65	61066	6	6	6	6	6197	9502	1	0	1	583.849	1165.68	2	1165.68	0.0019	0	14.91	0.04	R	AVAQALEVIPR	T					Ioannis_1.20373.20373.2 File:~Ioannis_1.raw~, NativeID:~controllerType=0 controllerNumber=1 scan=20373~
3	7	P49368	T-complex protein 1 subunit gamma OS=Homo sapiens OX=9606 GN=CCT3 PE=1 SV=4	65	61066	6	6	6	6	6455	12363	1	0	1	593.364	1184.71	2	1184.71	0	0	31.55	0.0011	K	TAVETAVLLLR	I					Ioannis_1.25751.25751.2 File:~Ioannis_1.raw~, NativeID:~controllerType=0 controllerNumber=1 scan=25751~
3	7	P49368	T-complex protein 1 subunit gamma OS=Homo sapiens OX=9606 GN=CCT3 PE=1 SV=4	65	61066	6	6	6	6	8815	8229	1	0	1	677.316	1352.62	2	1352.62	-0.0012	0	22.78	0.0073	K	AMTGVEQWPYR	A	Oxidation (M)	0.03000000000.0			Ioannis_1.18331.18331.2 File:~Ioannis_1.raw~, NativeID:~controllerType=0 controllerNumber=1 scan=18331~
3		P50990-3	Isoform 3 of T-complex protein 1 subunit theta OS=Homo sapiens OX=9606 GN=CCT8	177	52066	9	9	9	9	597	515	1	0	1	380.713	759.411	2	759.413	-0.0017	0	54.61	0.00014	K	ANEVISK	L					Ioannis_1.5987.5987.2 File:~Ioannis_1.raw~, NativeID:~controllerType=0 controllerNumber=1 scan=5987~
3		P50990-3	Isoform 3 of T-complex protein 1 subunit theta OS=Homo sapiens OX=9606 GN=CCT8	177	52066	9	9	9	9	2481	7672	1	0	1	462.753	923.491	2	923.49	0.001	0	20.61	0.012	K	YNIMLVR	L	Oxidation (M)	0.0003000.0			Ioannis_1.17498.17498.2 File:~Ioannis_1.raw~, NativeID:~controllerType=0 controllerNumber=1 scan=17498~
3		P50990-3	Isoform 3 of T-complex protein 1 subunit theta OS=Homo sapiens OX=9606 GN=CCT8	177	52066	9	9	9	9	5563	7113	1	0	1	564.84	1127.67	2	1127.67	-0.0005	0	50.99	1.7e-05	K	LATNAAVTVLR	V					Ioannis_1.16635.16635.2 File:~Ioannis_1.raw~, NativeID:~controllerType=0 controllerNumber=1 scan=16635~
3		P50990-3	Isoform 3 of T-complex protein 1 subunit theta OS=Homo sapiens OX=9606 GN=CCT8	177	52066	9	9	9	9	5866	12153	1	0	1	573.803	1145.59	2	1145.59	-0.0006	0	21.01	0.011	R	DIDEVSSLLR	T					Ioannis_1.25309.25309.2 File:~Ioannis_1.raw~, NativeID:~controllerType=0 controllerNumber=1 scan=25309~
3		P50990-3	Isoform 3 of T-complex protein 1 subunit theta OS=Homo sapiens OX=9606 GN=CCT8	177	52066	9	9	9	9	6446	5192	1	0	1	593.276	1184.54	2	1184.54	-0.0005	0	19.52	0.015	K	TAEELMNFSK	G	Oxidation (M)	0.0000030000.0			Ioannis_1.13791.13791.2 File:~Ioannis_1.raw~, NativeID:~controllerType=0 controllerNumber=1 scan=13791~
3		P50990-3	Isoform 3 of T-complex protein 1 subunit theta OS=Homo sapiens OX=9606 GN=CCT8	177	52066	9	9	9	9	7558	2272	1	0	1	416.873	1247.6	3	1247.6	-0.0008	0	26.63	0.0032	K	VADMALHYANK	Y	Oxidation (M)	0.00030000000.0			Ioannis_1.9262.9262.3 File:~Ioannis_1.raw~, NativeID:~controllerType=0 controllerNumber=1 scan=9262~
3		P50990-3	Isoform 3 of T-complex protein 1 subunit theta OS=Homo sapiens OX=9606 GN=CCT8	177	52066	9	9	9	9	9051	5675	1	0	1	686.875	1371.73	2	1371.74	-0.0012	0	50.22	2e-05	K	AIADTGANVVVTGGK	V					Ioannis_1.14522.14522.2 File:~Ioannis_1.raw~, NativeID:~controllerType=0 controllerNumber=1 scan=14522~
3		P50990-3	Isoform 3 of T-complex protein 1 subunit theta OS=Homo sapiens OX=9606 GN=CCT8	177	52066	9	9	9	9	9142	5825	1	0	1	691.298	1380.58	2	1380.58	-0.0012	0	25.51	0.004	R	GSTDNLMDDIER	A	Oxidation (M)	0.000000300000.0			Ioannis_1.14743.14743.2 File:~Ioannis_1.raw~, NativeID:~controllerType=0 controllerNumber=1 scan=14743~
3		P50990-3	Isoform 3 of T-complex protein 1 subunit theta OS=Homo sapiens OX=9606 GN=CCT8	177	52066	9	9	9	9	10652	13425	1	0	1	777.89	1553.77	2	1553.76	0.0016	0	37.43	0.00031	K	DMLEAGILDTYLGK	Y	Oxidation (M)	0.03000000000000.0			Ioannis_1.29147.29147.2 File:~Ioannis_1.raw~, NativeID:~controllerType=0 controllerNumber=1 scan=29147~
3		P48668	Keratin, type II cytoskeletal 6C OS=Homo sapiens OX=9606 GN=KRT6C PE=1 SV=3	147	60273	8	8	8	8	1325	7722	1	0	0	414.219	826.423	2	826.423	0	0	38.46	0.0046	K	FASFIDK	V					Ioannis_1.17568.17568.2 File:~Ioannis_1.raw~, NativeID:~controllerType=0 controllerNumber=1 scan=17568~
3		P48668	Keratin, type II cytoskeletal 6C OS=Homo sapiens OX=9606 GN=KRT6C PE=1 SV=3	147	60273	8	8	8	8	1924	5945	1	0	0	441.24	880.465	2	880.465	-0.0003	0	42.26	0.00013	R	SLYGLGGSK	R					Ioannis_1.14925.14925.2 File:~Ioannis_1.raw~, NativeID:~controllerType=0 controllerNumber=1 scan=14925~
3		P48668	Keratin, type II cytoskeletal 6C OS=Homo sapiens OX=9606 GN=KRT6C PE=1 SV=3	147	60273	8	8	8	8	3835	5753	1	0	0	508.771	1015.53	2	1015.53	-0.0017	0	23.77	0.0059	R	QLDSIVGER	G					Ioannis_1.14636.14636.2 File:~Ioannis_1.raw~, NativeID:~controllerType=0 controllerNumber=1 scan=14636~
3		P48668	Keratin, type II cytoskeletal 6C OS=Homo sapiens OX=9606 GN=KRT6C PE=1 SV=3	147	60273	8	8	8	8	4542	815	1	0	0	356.178	1065.51	3	1065.51	0.0019	1	15.15	0.038	K	YEDEINKR	T					Ioannis_1.6611.6611.3 File:~Ioannis_1.raw~, NativeID:~controllerType=0 controllerNumber=1 scan=6611~
3		P48668	Keratin, type II cytoskeletal 6C OS=Homo sapiens OX=9606 GN=KRT6C PE=1 SV=3	147	60273	8	8	8	8	5225	3392	1	0	0	554.274	1106.53	2	1106.54	-0.0028	0	33.88	0.001	K	AQYEEIAQR	S					Ioannis_1.11046.11046.2 File:~Ioannis_1.raw~, NativeID:~controllerType=0 controllerNumber=1 scan=11046~
3		P48668	Keratin, type II cytoskeletal 6C OS=Homo sapiens OX=9606 GN=KRT6C PE=1 SV=3	147	60273	8	8	8	8	6184	5592	1	0	1	583.297	1164.58	2	1164.58	0.001	0	33.95	0.00065	K	YEELQVTAGR	H					Ioannis_1.14402.14402.2 File:~Ioannis_1.raw~, NativeID:~controllerType=0 controllerNumber=1 scan=14402~
3		P48668	Keratin, type II cytoskeletal 6C OS=Homo sapiens OX=9606 GN=KRT6C PE=1 SV=3	147	60273	8	8	8	8	9424	13104	1	0	0	704.361	1406.71	2	1406.7	0.003	0	42.9	9.5e-05	K	ADTLTDEINFLR	A					Ioannis_1.27690.27690.2 File:~Ioannis_1.raw~, NativeID:~controllerType=0 controllerNumber=1 scan=27690~
3		P48668	Keratin, type II cytoskeletal 6C OS=Homo sapiens OX=9606 GN=KRT6C PE=1 SV=3	147	60273	8	8	8	8	9774	6433	1	0	1	724.392	1446.77	2	1446.77	0.0008	0	31.69	0.0011	R	AIGGGLSSVGGGSSTIK	Y					Ioannis_1.15649.15649.2 File:~Ioannis_1.raw~, NativeID:~controllerType=0 controllerNumber=1 scan=15649~
3		Q7Z794	Keratin, type II cytoskeletal 1b OS=Homo sapiens OX=9606 GN=KRT77 PE=1 SV=3	139	62149	7	7	4	4	1325	7722	1	0	0	414.219	826.423	2	826.423	0	0	38.46	0.0046	K	FASFIDK	V					Ioannis_1.17568.17568.2 File:~Ioannis_1.raw~, NativeID:~controllerType=0 controllerNumber=1 scan=17568~
3		Q7Z794	Keratin, type II cytoskeletal 1b OS=Homo sapiens OX=9606 GN=KRT77 PE=1 SV=3	139	62149	7	7	4	4	4542	815	1	0	0	356.178	1065.51	3	1065.51	0.0019	1	15.15	0.038	K	YEDEINKR	T					Ioannis_1.6611.6611.3 File:~Ioannis_1.raw~, NativeID:~controllerType=0 controllerNumber=1 scan=6611~
3		Q7Z794	Keratin, type II cytoskeletal 1b OS=Homo sapiens OX=9606 GN=KRT77 PE=1 SV=3	139	62149	7	7	4	4	6380	7346	1	0	1	590.304	1178.59	2	1178.59	0.0005	0	58.06	8.1e-05	K	YQELQITAGR	H	Deamidated (NQ)	0.0100000000.0			Ioannis_1.16989.16989.2 File:~Ioannis_1.raw~, NativeID:~controllerType=0 controllerNumber=1 scan=16989~
3		Q7Z794	Keratin, type II cytoskeletal 1b OS=Homo sapiens OX=9606 GN=KRT77 PE=1 SV=3	139	62149	7	7	4	4	9996	6795	1	0	0	738.396	1474.78	2	1474.78	-0.001	0	14.49	0.044	R	FLEQQNQVLQTK	W					Ioannis_1.16179.16179.2 File:~Ioannis_1.raw~, NativeID:~controllerType=0 controllerNumber=1 scan=16179~
3		Q7Z794	Keratin, type II cytoskeletal 1b OS=Homo sapiens OX=9606 GN=KRT77 PE=1 SV=3	139	62149	7	7	4	4	9997	6951	1	0	0	738.397	1474.78	2	1474.78	0.0017	0	66.75	5.5e-07	R	FLEQQNQVLQTK	W					Ioannis_1.16417.16417.2 File:~Ioannis_1.raw~, NativeID:~controllerType=0 controllerNumber=1 scan=16417~
3		Q7Z794	Keratin, type II cytoskeletal 1b OS=Homo sapiens OX=9606 GN=KRT77 PE=1 SV=3	139	62149	7	7	4	4	9998	9969	1	0	0	738.397	1474.78	2	1474.78	0.0023	0	16.75	0.027	R	FLEQQNQVLQTK	W					Ioannis_1.21133.21133.2 File:~Ioannis_1.raw~, NativeID:~controllerType=0 controllerNumber=1 scan=21133~
3		Q7Z794	Keratin, type II cytoskeletal 1b OS=Homo sapiens OX=9606 GN=KRT77 PE=1 SV=3	139	62149	7	7	4	4	10006	7184	1	0	0	738.89	1475.77	2	1475.76	0.0035	0	45.24	0.00016	R	FLEQQNQVLQTK	W	Deamidated (NQ)	0.000001000000.0			Ioannis_1.16751.16751.2 File:~Ioannis_1.raw~, NativeID:~controllerType=0 controllerNumber=1 scan=16751~
3		H7C4C8	T-complex protein 1 subunit theta (Fragment) OS=Homo sapiens OX=9606 GN=CCT8 PE=1 SV=1	118	35913	7	7	7	7	2481	7672	1	0	1	462.753	923.491	2	923.49	0.001	0	20.61	0.012	K	YNIMLVR	L	Oxidation (M)	0.0003000.0			Ioannis_1.17498.17498.2 File:~Ioannis_1.raw~, NativeID:~controllerType=0 controllerNumber=1 scan=17498~
3		H7C4C8	T-complex protein 1 subunit theta (Fragment) OS=Homo sapiens OX=9606 GN=CCT8 PE=1 SV=1	118	35913	7	7	7	7	5449	1155	1	0	1	374.536	1120.59	3	1120.59	0	0	18.08	0.02	R	ELEVQHPAAK	M					Ioannis_1.7289.7289.3 File:~Ioannis_1.raw~, NativeID:~controllerType=0 controllerNumber=1 scan=7289~
3		H7C4C8	T-complex protein 1 subunit theta (Fragment) OS=Homo sapiens OX=9606 GN=CCT8 PE=1 SV=1	118	35913	7	7	7	7	5866	12153	1	0	1	573.803	1145.59	2	1145.59	-0.0006	0	21.01	0.011	R	DIDEVSSLLR	T					Ioannis_1.25309.25309.2 File:~Ioannis_1.raw~, NativeID:~controllerType=0 controllerNumber=1 scan=25309~
3		H7C4C8	T-complex protein 1 subunit theta (Fragment) OS=Homo sapiens OX=9606 GN=CCT8 PE=1 SV=1	118	35913	7	7	7	7	6446	5192	1	0	1	593.276	1184.54	2	1184.54	-0.0005	0	19.52	0.015	K	TAEELMNFSK	G	Oxidation (M)	0.0000030000.0			Ioannis_1.13791.13791.2 File:~Ioannis_1.raw~, NativeID:~controllerType=0 controllerNumber=1 scan=13791~
3		H7C4C8	T-complex protein 1 subunit theta (Fragment) OS=Homo sapiens OX=9606 GN=CCT8 PE=1 SV=1	118	35913	7	7	7	7	7558	2272	1	0	1	416.873	1247.6	3	1247.6	-0.0008	0	26.63	0.0032	K	VADMALHYANK	Y	Oxidation (M)	0.00030000000.0			Ioannis_1.9262.9262.3 File:~Ioannis_1.raw~, NativeID:~controllerType=0 controllerNumber=1 scan=9262~
3		H7C4C8	T-complex protein 1 subunit theta (Fragment) OS=Homo sapiens OX=9606 GN=CCT8 PE=1 SV=1	118	35913	7	7	7	7	8620	11503	1	0	1	667.381	1332.75	2	1332.74	0.0065	0	48.97	2.6e-05	K	LFVTNDAATILR	E					Ioannis_1.23955.23955.2 File:~Ioannis_1.raw~, NativeID:~controllerType=0 controllerNumber=1 scan=23955~
3		H7C4C8	T-complex protein 1 subunit theta (Fragment) OS=Homo sapiens OX=9606 GN=CCT8 PE=1 SV=1	118	35913	7	7	7	7	9051	5675	1	0	1	686.875	1371.73	2	1371.74	-0.0012	0	50.22	2e-05	K	AIADTGANVVVTGGK	V					Ioannis_1.14522.14522.2 File:~Ioannis_1.raw~, NativeID:~controllerType=0 controllerNumber=1 scan=14522~
3		H7C2U0	T-complex protein 1 subunit theta (Fragment) OS=Homo sapiens OX=9606 GN=CCT8 PE=1 SV=1	103	11522	3	3	3	3	597	515	1	0	1	380.713	759.411	2	759.413	-0.0017	0	54.61	0.00014	K	ANEVISK	L					Ioannis_1.5987.5987.2 File:~Ioannis_1.raw~, NativeID:~controllerType=0 controllerNumber=1 scan=5987~
3		H7C2U0	T-complex protein 1 subunit theta (Fragment) OS=Homo sapiens OX=9606 GN=CCT8 PE=1 SV=1	103	11522	3	3	3	3	5563	7113	1	0	1	564.84	1127.67	2	1127.67	-0.0005	0	50.99	1.7e-05	K	LATNAAVTVLR	V					Ioannis_1.16635.16635.2 File:~Ioannis_1.raw~, NativeID:~controllerType=0 controllerNumber=1 scan=16635~
3		H7C2U0	T-complex protein 1 subunit theta (Fragment) OS=Homo sapiens OX=9606 GN=CCT8 PE=1 SV=1	103	11522	3	3	3	3	10652	13425	1	0	1	777.89	1553.77	2	1553.76	0.0016	0	37.43	0.00031	K	DMLEAGILDTYLGK	Y	Oxidation (M)	0.03000000000000.0			Ioannis_1.29147.29147.2 File:~Ioannis_1.raw~, NativeID:~controllerType=0 controllerNumber=1 scan=29147~
3		F8VV57	Keratin, type II cytoskeletal 5 (Fragment) OS=Homo sapiens OX=9606 GN=KRT5 PE=1 SV=1	90	12207	3	3	3	3	1942	2747	1	0	1	442.728	883.441	2	883.44	0.0006	0	21.58	0.0095	R	TSFTSVSR	S					Ioannis_1.10031.10031.2 File:~Ioannis_1.raw~, NativeID:~controllerType=0 controllerNumber=1 scan=10031~
3		F8VV57	Keratin, type II cytoskeletal 5 (Fragment) OS=Homo sapiens OX=9606 GN=KRT5 PE=1 SV=1	90	12207	3	3	3	3	2676	5846	1	0	1	469.751	937.487	2	937.487	-0.0001	0	57.79	4.2e-06	R	SLYNLGGSK	R					Ioannis_1.14775.14775.2 File:~Ioannis_1.raw~, NativeID:~controllerType=0 controllerNumber=1 scan=14775~
3		F8VV57	Keratin, type II cytoskeletal 5 (Fragment) OS=Homo sapiens OX=9606 GN=KRT5 PE=1 SV=1	90	12207	3	3	3	3	5280	6817	1	0	1	556.292	1110.57	2	1110.57	0.0021	0	41.08	0.00014	R	ISISTSGGSFR	N					Ioannis_1.16211.16211.2 File:~Ioannis_1.raw~, NativeID:~controllerType=0 controllerNumber=1 scan=16211~
3		P49368-2	Isoform 2 of T-complex protein 1 subunit gamma OS=Homo sapiens OX=9606 GN=CCT3	61	56908	5	5	5	5	3216	6017	1	0	1	487.761	973.508	2	973.508	-0.0003	0	37.16	0.012	K	EILSEVER	N					Ioannis_1.15036.15036.2 File:~Ioannis_1.raw~, NativeID:~controllerType=0 controllerNumber=1 scan=15036~
3		P49368-2	Isoform 2 of T-complex protein 1 subunit gamma OS=Homo sapiens OX=9606 GN=CCT3	61	56908	5	5	5	5	5573	137	1	0	1	377.215	1128.62	3	1128.63	-0.0008	1	22.65	0.0075	R	KVQSGNINAAK	I					Ioannis_1.5151.5151.3 File:~Ioannis_1.raw~, NativeID:~controllerType=0 controllerNumber=1 scan=5151~
3		P49368-2	Isoform 2 of T-complex protein 1 subunit gamma OS=Homo sapiens OX=9606 GN=CCT3	61	56908	5	5	5	5	6197	9502	1	0	1	583.849	1165.68	2	1165.68	0.0019	0	14.91	0.04	R	AVAQALEVIPR	T					Ioannis_1.20373.20373.2 File:~Ioannis_1.raw~, NativeID:~controllerType=0 controllerNumber=1 scan=20373~
3		P49368-2	Isoform 2 of T-complex protein 1 subunit gamma OS=Homo sapiens OX=9606 GN=CCT3	61	56908	5	5	5	5	6455	12363	1	0	1	593.364	1184.71	2	1184.71	0	0	31.55	0.0011	K	TAVETAVLLLR	I					Ioannis_1.25751.25751.2 File:~Ioannis_1.raw~, NativeID:~controllerType=0 controllerNumber=1 scan=25751~
3		P49368-2	Isoform 2 of T-complex protein 1 subunit gamma OS=Homo sapiens OX=9606 GN=CCT3	61	56908	5	5	5	5	8815	8229	1	0	1	677.316	1352.62	2	1352.62	-0.0012	0	22.78	0.0073	K	AMTGVEQWPYR	A	Oxidation (M)	0.03000000000.0			Ioannis_1.18331.18331.2 File:~Ioannis_1.raw~, NativeID:~controllerType=0 controllerNumber=1 scan=18331~
3		B4DUR8	T-complex protein 1 subunit gamma OS=Homo sapiens OX=9606 GN=CCT3 PE=1 SV=1	56	56152	5	5	5	5	3216	6017	1	0	1	487.761	973.508	2	973.508	-0.0003	0	37.16	0.012	K	EILSEVER	N					Ioannis_1.15036.15036.2 File:~Ioannis_1.raw~, NativeID:~controllerType=0 controllerNumber=1 scan=15036~
3		B4DUR8	T-complex protein 1 subunit gamma OS=Homo sapiens OX=9606 GN=CCT3 PE=1 SV=1	56	56152	5	5	5	5	5449	1155	1	0	1	374.536	1120.59	3	1120.59	0	0	18.08	0.02	R	EIQVQHPAAK	S	Deamidated (NQ)	0.0010000000.0			Ioannis_1.7289.7289.3 File:~Ioannis_1.raw~, NativeID:~controllerType=0 controllerNumber=1 scan=7289~
3		B4DUR8	T-complex protein 1 subunit gamma OS=Homo sapiens OX=9606 GN=CCT3 PE=1 SV=1	56	56152	5	5	5	5	6197	9502	1	0	1	583.849	1165.68	2	1165.68	0.0019	0	14.91	0.04	R	AVAQALEVIPR	T					Ioannis_1.20373.20373.2 File:~Ioannis_1.raw~, NativeID:~controllerType=0 controllerNumber=1 scan=20373~
3		B4DUR8	T-complex protein 1 subunit gamma OS=Homo sapiens OX=9606 GN=CCT3 PE=1 SV=1	56	56152	5	5	5	5	6455	12363	1	0	1	593.364	1184.71	2	1184.71	0	0	31.55	0.0011	K	TAVETAVLLLR	I					Ioannis_1.25751.25751.2 File:~Ioannis_1.raw~, NativeID:~controllerType=0 controllerNumber=1 scan=25751~
3		B4DUR8	T-complex protein 1 subunit gamma OS=Homo sapiens OX=9606 GN=CCT3 PE=1 SV=1	56	56152	5	5	5	5	8815	8229	1	0	1	677.316	1352.62	2	1352.62	-0.0012	0	22.78	0.0073	K	AMTGVEQWPYR	A	Oxidation (M)	0.03000000000.0			Ioannis_1.18331.18331.2 File:~Ioannis_1.raw~, NativeID:~controllerType=0 controllerNumber=1 scan=18331~
3		H0YI76	Keratin, type II cytoskeletal 5 (Fragment) OS=Homo sapiens OX=9606 GN=KRT5 PE=1 SV=1	53	23267	2	2	2	2	5820	8674	1	0	1	572.319	1142.62	2	1142.62	0.0052	0	49.48	0.00054	K	LAELEEALQK	A					Ioannis_1.19013.19013.2 File:~Ioannis_1.raw~, NativeID:~controllerType=0 controllerNumber=1 scan=19013~
3		H0YI76	Keratin, type II cytoskeletal 5 (Fragment) OS=Homo sapiens OX=9606 GN=KRT5 PE=1 SV=1	53	23267	2	2	2	2	6573	2881	1	0	1	597.791	1193.57	2	1193.57	-0.0002	0	24.7	0.0048	K	YEELQQTAGR	H					Ioannis_1.10256.10256.2 File:~Ioannis_1.raw~, NativeID:~controllerType=0 controllerNumber=1 scan=10256~
3		P19013	Keratin, type II cytoskeletal 4 OS=Homo sapiens OX=9606 GN=KRT4 PE=1 SV=5	50	56508	2	2	2	2	1325	7722	1	0	0	414.219	826.423	2	826.423	0	0	38.46	0.0046	K	FASFIDK	V					Ioannis_1.17568.17568.2 File:~Ioannis_1.raw~, NativeID:~controllerType=0 controllerNumber=1 scan=17568~
3		P19013	Keratin, type II cytoskeletal 4 OS=Homo sapiens OX=9606 GN=KRT4 PE=1 SV=5	50	56508	2	2	2	2	5225	3392	1	0	0	554.274	1106.53	2	1106.54	-0.0028	0	33.88	0.001	R	AQYEEIAQR	S					Ioannis_1.11046.11046.2 File:~Ioannis_1.raw~, NativeID:~controllerType=0 controllerNumber=1 scan=11046~
3		O95678	Keratin, type II cytoskeletal 75 OS=Homo sapiens OX=9606 GN=KRT75 PE=1 SV=2	50	59809	3	3	3	3	1325	7722	1	0	0	414.219	826.423	2	826.423	0	0	38.46	0.0046	K	FASFIDK	V					Ioannis_1.17568.17568.2 File:~Ioannis_1.raw~, NativeID:~controllerType=0 controllerNumber=1 scan=17568~
3		O95678	Keratin, type II cytoskeletal 75 OS=Homo sapiens OX=9606 GN=KRT75 PE=1 SV=2	50	59809	3	3	3	3	4542	815	1	0	0	356.178	1065.51	3	1065.51	0.0019	1	15.15	0.038	R	YEDEINKR	T					Ioannis_1.6611.6611.3 File:~Ioannis_1.raw~, NativeID:~controllerType=0 controllerNumber=1 scan=6611~
3		O95678	Keratin, type II cytoskeletal 75 OS=Homo sapiens OX=9606 GN=KRT75 PE=1 SV=2	50	59809	3	3	3	3	6184	5592	1	0	1	583.297	1164.58	2	1164.58	0.001	0	33.95	0.00065	K	YEELQVTAGR	H					Ioannis_1.14402.14402.2 File:~Ioannis_1.raw~, NativeID:~controllerType=0 controllerNumber=1 scan=14402~
3		Q01546	Keratin, type II cytoskeletal 2 oral OS=Homo sapiens OX=9606 GN=KRT76 PE=1 SV=2	49	66370	3	3	3	3	1325	7722	1	0	0	414.219	826.423	2	826.423	0	0	38.46	0.0046	K	FASFIDK	V					Ioannis_1.17568.17568.2 File:~Ioannis_1.raw~, NativeID:~controllerType=0 controllerNumber=1 scan=17568~
3		Q01546	Keratin, type II cytoskeletal 2 oral OS=Homo sapiens OX=9606 GN=KRT76 PE=1 SV=2	49	66370	3	3	3	3	4542	815	1	0	0	356.178	1065.51	3	1065.51	0.0019	1	15.15	0.038	K	YEDEINKR	T					Ioannis_1.6611.6611.3 File:~Ioannis_1.raw~, NativeID:~controllerType=0 controllerNumber=1 scan=6611~
3		Q01546	Keratin, type II cytoskeletal 2 oral OS=Homo sapiens OX=9606 GN=KRT76 PE=1 SV=2	49	66370	3	3	3	3	5225	3392	1	0	0	554.274	1106.53	2	1106.54	-0.0028	0	33.88	0.001	R	AQYEEIAQR	S					Ioannis_1.11046.11046.2 File:~Ioannis_1.raw~, NativeID:~controllerType=0 controllerNumber=1 scan=11046~
3		A0A286YFG8	Arf-GAP with SH3 domain, ANK repeat and PH domain-containing protein 2 (Fragment) OS=Homo sapiens OX=9606 GN=ASAP2 PE=1 SV=1	41	37064	2	2	1	1	3203	6711	2	0	1	487.269	972.524	2	972.524	0.0001	0	34.41	0.026	K	EIISEVQR	M					Ioannis_1.16042.16042.2 File:~Ioannis_1.raw~, NativeID:~controllerType=0 controllerNumber=1 scan=16042~
3		A0A286YFG8	Arf-GAP with SH3 domain, ANK repeat and PH domain-containing protein 2 (Fragment) OS=Homo sapiens OX=9606 GN=ASAP2 PE=1 SV=1	41	37064	2	2	1	1	3216	6017	1	0	1	487.761	973.508	2	973.508	-0.0003	0	37.16	0.012	K	EIISEVQR	M	Deamidated (NQ)	0.00000010.0			Ioannis_1.15036.15036.2 File:~Ioannis_1.raw~, NativeID:~controllerType=0 controllerNumber=1 scan=15036~
3		F8W0C6	Keratin, type II cytoskeletal 5 (Fragment) OS=Homo sapiens OX=9606 GN=KRT5 PE=1 SV=8	41	20588	3	3	3	3	1325	7722	1	0	0	414.219	826.423	2	826.423	0	0	38.46	0.0046	K	FASFIDK	V					Ioannis_1.17568.17568.2 File:~Ioannis_1.raw~, NativeID:~controllerType=0 controllerNumber=1 scan=17568~
3		F8W0C6	Keratin, type II cytoskeletal 5 (Fragment) OS=Homo sapiens OX=9606 GN=KRT5 PE=1 SV=8	41	20588	3	3	3	3	3835	5753	1	0	0	508.771	1015.53	2	1015.53	-0.0017	0	23.77	0.0059	R	QLDSIVGER	G					Ioannis_1.14636.14636.2 File:~Ioannis_1.raw~, NativeID:~controllerType=0 controllerNumber=1 scan=14636~
3		F8W0C6	Keratin, type II cytoskeletal 5 (Fragment) OS=Homo sapiens OX=9606 GN=KRT5 PE=1 SV=8	41	20588	3	3	3	3	4542	815	1	0	0	356.178	1065.51	3	1065.51	0.0019	1	15.15	0.038	K	YEDEINKR	T					Ioannis_1.6611.6611.3 File:~Ioannis_1.raw~, NativeID:~controllerType=0 controllerNumber=1 scan=6611~
3		F8VS61	Keratin, type II cytoskeletal 1b OS=Homo sapiens OX=9606 GN=KRT77 PE=1 SV=1	38	25704	1	1	1	1	1325	7722	1	0	0	414.219	826.423	2	826.423	0	0	38.46	0.0046	K	FASFIDK	R					Ioannis_1.17568.17568.2 File:~Ioannis_1.raw~, NativeID:~controllerType=0 controllerNumber=1 scan=17568~
3		F8VUG2	Keratin, type II cytoskeletal 8 (Fragment) OS=Homo sapiens OX=9606 GN=KRT8 PE=1 SV=1	33	30888	2	2	2	2	1325	7722	1	0	0	414.219	826.423	2	826.423	0	0	38.46	0.0046	K	FASFIDK	V					Ioannis_1.17568.17568.2 File:~Ioannis_1.raw~, NativeID:~controllerType=0 controllerNumber=1 scan=17568~
3		F8VUG2	Keratin, type II cytoskeletal 8 (Fragment) OS=Homo sapiens OX=9606 GN=KRT8 PE=1 SV=1	33	30888	2	2	2	2	4542	815	1	0	0	356.178	1065.51	3	1065.51	0.0019	1	15.15	0.038	K	YEDEINKR	T					Ioannis_1.6611.6611.3 File:~Ioannis_1.raw~, NativeID:~controllerType=0 controllerNumber=1 scan=6611~
3		E9PRC8	T-complex protein 1 subunit gamma (Fragment) OS=Homo sapiens OX=9606 GN=CCT3 PE=1 SV=1	27	26162	2	2	2	2	5449	1155	1	0	1	374.536	1120.59	3	1120.59	0	0	18.08	0.02	R	EIQVQHPAAK	S	Deamidated (NQ)	0.0010000000.0			Ioannis_1.7289.7289.3 File:~Ioannis_1.raw~, NativeID:~controllerType=0 controllerNumber=1 scan=7289~
3		E9PRC8	T-complex protein 1 subunit gamma (Fragment) OS=Homo sapiens OX=9606 GN=CCT3 PE=1 SV=1	27	26162	2	2	2	2	5573	137	1	0	1	377.215	1128.62	3	1128.63	-0.0008	1	22.65	0.0075	R	KVQSGNINAAK	T					Ioannis_1.5151.5151.3 File:~Ioannis_1.raw~, NativeID:~controllerType=0 controllerNumber=1 scan=5151~
3		H0YIN9	Keratin, type II cytoskeletal 5 (Fragment) OS=Homo sapiens OX=9606 GN=KRT5 PE=1 SV=1	26	22010	2	2	2	2	4542	815	1	0	0	356.178	1065.51	3	1065.51	0.0019	1	15.15	0.038	R	YEDEINKR	T					Ioannis_1.6611.6611.3 File:~Ioannis_1.raw~, NativeID:~controllerType=0 controllerNumber=1 scan=6611~
3		H0YIN9	Keratin, type II cytoskeletal 5 (Fragment) OS=Homo sapiens OX=9606 GN=KRT5 PE=1 SV=1	26	22010	2	2	2	2	6573	2881	1	0	1	597.791	1193.57	2	1193.57	-0.0002	0	24.7	0.0048	K	YEELQQTAGR	H					Ioannis_1.10256.10256.2 File:~Ioannis_1.raw~, NativeID:~controllerType=0 controllerNumber=1 scan=10256~
3		E9PM09	T-complex protein 1 subunit gamma (Fragment) OS=Homo sapiens OX=9606 GN=CCT3 PE=1 SV=1	23	16984	1	1	1	1	5573	137	1	0	1	377.215	1128.62	3	1128.63	-0.0008	1	22.65	0.0075	R	KVQSGNINAAK	T					Ioannis_1.5151.5151.3 File:~Ioannis_1.raw~, NativeID:~controllerType=0 controllerNumber=1 scan=5151~
3		F8VU69	Keratin, type II cytoskeletal 5 (Fragment) OS=Homo sapiens OX=9606 GN=KRT5 PE=1 SV=1	22	14387	1	1	1	1	1942	2747	1	0	1	442.728	883.441	2	883.44	0.0006	0	21.58	0.0095	R	TSFTSVSR	S					Ioannis_1.10031.10031.2 File:~Ioannis_1.raw~, NativeID:~controllerType=0 controllerNumber=1 scan=10031~
3		P48681	Nestin OS=Homo sapiens OX=9606 GN=NES PE=1 SV=2	19	177788	1	1	1	1	4072	4206	1	0	1	517.261	1032.51	2	1032.51	-0.0013	0	18.68	0.018	R	TLLEAENSR	L	Deamidated (NQ)	0.000000100.0			Ioannis_1.12279.12279.2 File:~Ioannis_1.raw~, NativeID:~controllerType=0 controllerNumber=1 scan=12279~
3		F8VP67	Keratin, type II cytoskeletal 8 (Fragment) OS=Homo sapiens OX=9606 GN=KRT8 PE=1 SV=1	15	13580	1	1	1	1	4542	815	1	0	0	356.178	1065.51	3	1065.51	0.0019	1	15.15	0.038	K	YEDEINKR	T					Ioannis_1.6611.6611.3 File:~Ioannis_1.raw~, NativeID:~controllerType=0 controllerNumber=1 scan=6611~
4	1	O43707	Alpha-actinin-4 OS=Homo sapiens OX=9606 GN=ACTN4 PE=1 SV=2	736	105245	42	42	30	30	1145	2301	1	1	1	406.256	810.497	2	810.496	0.0004	0	15.91	0.032	K	VQQLVPK	R					Ioannis_1.9303.9303.2 File:~Ioannis_1.raw~, NativeID:~controllerType=0 controllerNumber=1 scan=9303~
4	1	O43707	Alpha-actinin-4 OS=Homo sapiens OX=9606 GN=ACTN4 PE=1 SV=2	736	105245	42	42	30	30	1302	481	1	1	0	413.227	824.44	2	824.439	0.0007	0	17.53	0.033	R	LDHLAEK	F					Ioannis_1.5901.5901.2 File:~Ioannis_1.raw~, NativeID:~controllerType=0 controllerNumber=1 scan=5901~
4	1	O43707	Alpha-actinin-4 OS=Homo sapiens OX=9606 GN=ACTN4 PE=1 SV=2	736	105245	42	42	30	30	1706	8129	1	1	0	432.745	863.475	2	863.475	0	0	44.11	0.0002	K	ALDFIASK	G					Ioannis_1.18190.18190.2 File:~Ioannis_1.raw~, NativeID:~controllerType=0 controllerNumber=1 scan=18190~
4	1	O43707	Alpha-actinin-4 OS=Homo sapiens OX=9606 GN=ACTN4 PE=1 SV=2	736	105245	42	42	30	30	1825	1657	1	1	1	437.717	873.42	2	873.419	0.001	0	41.02	0.00038	K	STLPDADR	E					Ioannis_1.8236.8236.2 File:~Ioannis_1.raw~, NativeID:~controllerType=0 controllerNumber=1 scan=8236~
4	1	O43707	Alpha-actinin-4 OS=Homo sapiens OX=9606 GN=ACTN4 PE=1 SV=2	736	105245	42	42	30	30	2051	3826	1	1	1	447.774	893.534	2	893.533	0.0003	0	40.92	0.00057	R	EAILAIHK	E					Ioannis_1.11692.11692.2 File:~Ioannis_1.raw~, NativeID:~controllerType=0 controllerNumber=1 scan=11692~
4	1	O43707	Alpha-actinin-4 OS=Homo sapiens OX=9606 GN=ACTN4 PE=1 SV=2	736	105245	42	42	30	30	2284	205	1	1	1	456.251	910.487	2	910.487	0.0002	0	17.17	0.025	R	IAESNHIK	L					Ioannis_1.5291.5291.2 File:~Ioannis_1.raw~, NativeID:~controllerType=0 controllerNumber=1 scan=5291~
4	1	O43707	Alpha-actinin-4 OS=Homo sapiens OX=9606 GN=ACTN4 PE=1 SV=2	736	105245	42	42	30	30	2605	5060	1	1	1	467.206	932.398	2	932.399	-0.0012	0	25.49	0.0041	R	QGEAEFNR	I	Gln->pyro-Glu (N-term Q)	2.00000000.0			Ioannis_1.13593.13593.2 File:~Ioannis_1.raw~, NativeID:~controllerType=0 controllerNumber=1 scan=13593~
4	1	O43707	Alpha-actinin-4 OS=Homo sapiens OX=9606 GN=ACTN4 PE=1 SV=2	736	105245	42	42	30	30	2868	1556	1	1	1	475.719	949.423	2	949.425	-0.0024	0	49.34	5e-05	R	QGEAEFNR	I					Ioannis_1.8049.8049.2 File:~Ioannis_1.raw~, NativeID:~controllerType=0 controllerNumber=1 scan=8049~
4	1	O43707	Alpha-actinin-4 OS=Homo sapiens OX=9606 GN=ACTN4 PE=1 SV=2	736	105245	42	42	30	30	3523	642	1	1	1	497.739	993.464	2	993.463	0.0011	0	48.22	3e-05	K	QQSNEHLR	R	Gln->pyro-Glu (N-term Q)	2.00000000.0			Ioannis_1.6281.6281.2 File:~Ioannis_1.raw~, NativeID:~controllerType=0 controllerNumber=1 scan=6281~
4	1	O43707	Alpha-actinin-4 OS=Homo sapiens OX=9606 GN=ACTN4 PE=1 SV=2	736	105245	42	42	30	30	6086	1179	1	1	1	387.195	1158.56	3	1158.56	-0.0007	1	24.73	0.0048	K	STLPDADRER	E					Ioannis_1.7336.7336.3 File:~Ioannis_1.raw~, NativeID:~controllerType=0 controllerNumber=1 scan=7336~
4	1	O43707	Alpha-actinin-4 OS=Homo sapiens OX=9606 GN=ACTN4 PE=1 SV=2	736	105245	42	42	30	30	6228	2128	1	1	1	585.295	1168.57	2	1168.57	0.0023	0	25.8	0.0066	R	DHALLEEQSK	Q					Ioannis_1.9021.9021.2 File:~Ioannis_1.raw~, NativeID:~controllerType=0 controllerNumber=1 scan=9021~
4	1	O43707	Alpha-actinin-4 OS=Homo sapiens OX=9606 GN=ACTN4 PE=1 SV=2	736	105245	42	42	30	30	6942	3698	1	1	0	607.793	1213.57	2	1213.57	-0.0021	0	31.53	0.0011	K	ASIHEAWTDGK	E					Ioannis_1.11508.11508.2 File:~Ioannis_1.raw~, NativeID:~controllerType=0 controllerNumber=1 scan=11508~
4	1	O43707	Alpha-actinin-4 OS=Homo sapiens OX=9606 GN=ACTN4 PE=1 SV=2	736	105245	42	42	30	30	6979	13593	1	1	0	608.341	1214.67	2	1214.67	0.0018	0	16	0.032	K	LASDLLEWIR	R					Ioannis_1.30474.30474.2 File:~Ioannis_1.raw~, NativeID:~controllerType=0 controllerNumber=1 scan=30474~
4	1	O43707	Alpha-actinin-4 OS=Homo sapiens OX=9606 GN=ACTN4 PE=1 SV=2	736	105245	42	42	30	30	7182	11078	1	1	1	613.835	1225.65	2	1225.66	-0.0019	0	28.58	0.0036	K	DGLAFNALIHR	H					Ioannis_1.23138.23138.2 File:~Ioannis_1.raw~, NativeID:~controllerType=0 controllerNumber=1 scan=23138~
4	1	O43707	Alpha-actinin-4 OS=Homo sapiens OX=9606 GN=ACTN4 PE=1 SV=2	736	105245	42	42	30	30	7183	11061	1	1	1	409.559	1225.66	3	1225.66	-0.0002	0	15.37	0.036	K	DGLAFNALIHR	H					Ioannis_1.23109.23109.3 File:~Ioannis_1.raw~, NativeID:~controllerType=0 controllerNumber=1 scan=23109~
4	1	O43707	Alpha-actinin-4 OS=Homo sapiens OX=9606 GN=ACTN4 PE=1 SV=2	736	105245	42	42	30	30	7201	10861	1	1	1	409.887	1226.64	3	1226.64	-0.0008	0	15.93	0.032	K	DGLAFNALIHR	H	Deamidated (NQ)	0.00000100000.0			Ioannis_1.22687.22687.3 File:~Ioannis_1.raw~, NativeID:~controllerType=0 controllerNumber=1 scan=22687~
4	1	O43707	Alpha-actinin-4 OS=Homo sapiens OX=9606 GN=ACTN4 PE=1 SV=2	736	105245	42	42	30	30	8209	3100	1	1	1	433.895	1298.66	3	1298.66	0.0007	0	14.11	0.047	R	HRPELIEYDK	L					Ioannis_1.10589.10589.3 File:~Ioannis_1.raw~, NativeID:~controllerType=0 controllerNumber=1 scan=10589~
4	1	O43707	Alpha-actinin-4 OS=Homo sapiens OX=9606 GN=ACTN4 PE=1 SV=2	736	105245	42	42	30	30	8444	529	1	1	0	439.872	1316.59	3	1316.59	0.0015	0	31.62	0.0011	K	HTNYTMEHIR	V	Oxidation (M)	0.0000030000.0			Ioannis_1.6019.6019.3 File:~Ioannis_1.raw~, NativeID:~controllerType=0 controllerNumber=1 scan=6019~
4	1	O43707	Alpha-actinin-4 OS=Homo sapiens OX=9606 GN=ACTN4 PE=1 SV=2	736	105245	42	42	30	30	8458	1346	1	1	0	440.2	1317.58	3	1317.58	0.0009	0	14.27	0.046	K	HTNYTMEHIR	V	Deamidated (NQ); Oxidation (M)	0.0010030000.0			Ioannis_1.7677.7677.3 File:~Ioannis_1.raw~, NativeID:~controllerType=0 controllerNumber=1 scan=7677~
4	1	O43707	Alpha-actinin-4 OS=Homo sapiens OX=9606 GN=ACTN4 PE=1 SV=2	736	105245	42	42	30	30	8553	839	1	1	1	442.565	1324.67	3	1324.67	-0.0007	1	39.99	0.00092	K	RDHALLEEQSK	Q					Ioannis_1.6654.6654.3 File:~Ioannis_1.raw~, NativeID:~controllerType=0 controllerNumber=1 scan=6654~
4	1	O43707	Alpha-actinin-4 OS=Homo sapiens OX=9606 GN=ACTN4 PE=1 SV=2	736	105245	42	42	30	30	8809	6989	1	1	1	676.818	1351.62	2	1351.62	0.0029	0	40.68	0.00015	K	GISQEQMQEFR	A					Ioannis_1.16466.16466.2 File:~Ioannis_1.raw~, NativeID:~controllerType=0 controllerNumber=1 scan=16466~
4	1	O43707	Alpha-actinin-4 OS=Homo sapiens OX=9606 GN=ACTN4 PE=1 SV=2	736	105245	42	42	30	30	9005	3940	1	1	1	684.812	1367.61	2	1367.61	-0.0042	0	30.1	0.0042	K	GISQEQMQEFR	A	Oxidation (M)	0.00000030000.0			Ioannis_1.11871.11871.2 File:~Ioannis_1.raw~, NativeID:~controllerType=0 controllerNumber=1 scan=11871~
4	1	O43707	Alpha-actinin-4 OS=Homo sapiens OX=9606 GN=ACTN4 PE=1 SV=2	736	105245	42	42	30	30	9006	3781	1	1	1	684.815	1367.62	2	1367.61	0.0016	0	22.92	0.024	K	GISQEQMQEFR	A	Oxidation (M)	0.00000030000.0			Ioannis_1.11628.11628.2 File:~Ioannis_1.raw~, NativeID:~controllerType=0 controllerNumber=1 scan=11628~
4	1	O43707	Alpha-actinin-4 OS=Homo sapiens OX=9606 GN=ACTN4 PE=1 SV=2	736	105245	42	42	30	30	9225	13729	1	1	0	693.891	1385.77	2	1385.77	0.0008	0	29.26	0.0018	R	VGWEQLLTTIAR	T					Ioannis_1.32018.32018.2 File:~Ioannis_1.raw~, NativeID:~controllerType=0 controllerNumber=1 scan=32018~
4	1	O43707	Alpha-actinin-4 OS=Homo sapiens OX=9606 GN=ACTN4 PE=1 SV=2	736	105245	42	42	30	30	9226	13762	1	1	0	693.892	1385.77	2	1385.77	0.0023	0	25.39	0.0042	R	VGWEQLLTTIAR	T					Ioannis_1.32309.32309.2 File:~Ioannis_1.raw~, NativeID:~controllerType=0 controllerNumber=1 scan=32309~
4	1	O43707	Alpha-actinin-4 OS=Homo sapiens OX=9606 GN=ACTN4 PE=1 SV=2	736	105245	42	42	30	30	9554	13536	1	1	0	711.356	1420.7	2	1420.7	-0.001	0	19.54	0.015	K	GYEEWLLNEIR	R					Ioannis_1.29892.29892.2 File:~Ioannis_1.raw~, NativeID:~controllerType=0 controllerNumber=1 scan=29892~
4	1	O43707	Alpha-actinin-4 OS=Homo sapiens OX=9606 GN=ACTN4 PE=1 SV=2	736	105245	42	42	30	30	9624	9668	1	1	0	715.387	1428.76	2	1428.76	0.003	0	57.59	4e-06	R	TINEVENQILTR	D					Ioannis_1.20639.20639.2 File:~Ioannis_1.raw~, NativeID:~controllerType=0 controllerNumber=1 scan=20639~
4	1	O43707	Alpha-actinin-4 OS=Homo sapiens OX=9606 GN=ACTN4 PE=1 SV=2	736	105245	42	42	30	30	9625	9813	1	1	0	715.389	1428.76	2	1428.76	0.0051	0	57.76	3.8e-06	R	TINEVENQILTR	D					Ioannis_1.20874.20874.2 File:~Ioannis_1.raw~, NativeID:~controllerType=0 controllerNumber=1 scan=20874~
4	1	O43707	Alpha-actinin-4 OS=Homo sapiens OX=9606 GN=ACTN4 PE=1 SV=2	736	105245	42	42	30	30	9638	7324	1	1	0	715.878	1429.74	2	1429.74	0.0002	0	31.03	0.0012	R	TINEVENQILTR	D	Deamidated (NQ)	0.000000100000.0			Ioannis_1.16956.16956.2 File:~Ioannis_1.raw~, NativeID:~controllerType=0 controllerNumber=1 scan=16956~
4	1	O43707	Alpha-actinin-4 OS=Homo sapiens OX=9606 GN=ACTN4 PE=1 SV=2	736	105245	42	42	30	30	9639	10383	1	1	0	715.879	1429.74	2	1429.74	0.0017	0	46.34	4.5e-05	R	TINEVENQILTR	D	Deamidated (NQ)	0.001000000000.0			Ioannis_1.21825.21825.2 File:~Ioannis_1.raw~, NativeID:~controllerType=0 controllerNumber=1 scan=21825~
4	1	O43707	Alpha-actinin-4 OS=Homo sapiens OX=9606 GN=ACTN4 PE=1 SV=2	736	105245	42	42	30	30	9640	10252	1	1	0	715.881	1429.75	2	1429.74	0.0058	0	26.97	0.003	R	TINEVENQILTR	D	Deamidated (NQ)	0.000000100000.0			Ioannis_1.21596.21596.2 File:~Ioannis_1.raw~, NativeID:~controllerType=0 controllerNumber=1 scan=21596~
4	1	O43707	Alpha-actinin-4 OS=Homo sapiens OX=9606 GN=ACTN4 PE=1 SV=2	736	105245	42	42	30	30	9788	2520	1	1	1	483.91	1448.71	3	1448.71	0.0002	0	31.01	0.0012	R	LSNRPAFMPSEGK	M	Oxidation (M)	0.0000000300000.0			Ioannis_1.9656.9656.3 File:~Ioannis_1.raw~, NativeID:~controllerType=0 controllerNumber=1 scan=9656~
4	1	O43707	Alpha-actinin-4 OS=Homo sapiens OX=9606 GN=ACTN4 PE=1 SV=2	736	105245	42	42	30	30	10314	9880	1	1	1	757.908	1513.8	2	1513.8	0.0027	0	67.16	5e-07	K	LVSIGAEEIVDGNAK	M					Ioannis_1.20980.20980.2 File:~Ioannis_1.raw~, NativeID:~controllerType=0 controllerNumber=1 scan=20980~
4	1	O43707	Alpha-actinin-4 OS=Homo sapiens OX=9606 GN=ACTN4 PE=1 SV=2	736	105245	42	42	30	30	10594	4454	1	1	1	516.927	1547.76	3	1547.76	0.0015	1	16.07	0.031	K	HRDYETATLSDIK	A					Ioannis_1.12657.12657.3 File:~Ioannis_1.raw~, NativeID:~controllerType=0 controllerNumber=1 scan=12657~
4	1	O43707	Alpha-actinin-4 OS=Homo sapiens OX=9606 GN=ACTN4 PE=1 SV=2	736	105245	42	42	30	30	11386	10601	1	1	1	557.63	1669.87	3	1669.87	-0.0003	0	14.04	0.048	K	QLEAIDQLHLEYAK	R					Ioannis_1.22240.22240.3 File:~Ioannis_1.raw~, NativeID:~controllerType=0 controllerNumber=1 scan=22240~
4	1	O43707	Alpha-actinin-4 OS=Homo sapiens OX=9606 GN=ACTN4 PE=1 SV=2	736	105245	42	42	30	30	11917	12624	1	1	1	888.426	1774.84	2	1774.84	0.0004	0	16.78	0.027	K	DDPVTNLNNAFEVAEK	Y					Ioannis_1.26445.26445.2 File:~Ioannis_1.raw~, NativeID:~controllerType=0 controllerNumber=1 scan=26445~
4	1	O43707	Alpha-actinin-4 OS=Homo sapiens OX=9606 GN=ACTN4 PE=1 SV=2	736	105245	42	42	30	30	12222	8887	1	1	1	611.628	1831.86	3	1831.86	-0.0014	0	23.57	0.0062	K	MLDAEDIVNTARPDEK	A	Oxidation (M)	0.3000000000000000.0			Ioannis_1.19320.19320.3 File:~Ioannis_1.raw~, NativeID:~controllerType=0 controllerNumber=1 scan=19320~
4	1	O43707	Alpha-actinin-4 OS=Homo sapiens OX=9606 GN=ACTN4 PE=1 SV=2	736	105245	42	42	30	30	12465	10526	1	1	1	635.318	1902.93	3	1902.93	0.0003	1	79.17	3.8e-08	R	KDDPVTNLNNAFEVAEK	Y					Ioannis_1.22076.22076.3 File:~Ioannis_1.raw~, NativeID:~controllerType=0 controllerNumber=1 scan=22076~
4	1	O43707	Alpha-actinin-4 OS=Homo sapiens OX=9606 GN=ACTN4 PE=1 SV=2	736	105245	42	42	30	30	12526	9777	1	1	1	960.509	1919	2	1919	0.0026	0	49.35	2.4e-05	K	LSGSNPYTTVTPQIINSK	W					Ioannis_1.20808.20808.2 File:~Ioannis_1.raw~, NativeID:~controllerType=0 controllerNumber=1 scan=20808~
4	1	O43707	Alpha-actinin-4 OS=Homo sapiens OX=9606 GN=ACTN4 PE=1 SV=2	736	105245	42	42	30	30	12527	10760	1	1	1	640.982	1919.92	3	1919.92	0.0011	1	17.37	0.023	K	AGTQIENIDEDFRDGLK	L					Ioannis_1.22497.22497.3 File:~Ioannis_1.raw~, NativeID:~controllerType=0 controllerNumber=1 scan=22497~
4	1	O43707	Alpha-actinin-4 OS=Homo sapiens OX=9606 GN=ACTN4 PE=1 SV=2	736	105245	42	42	30	30	12605	11569	1	1	1	648.99	1943.95	3	1943.95	-0.0026	0	16.99	0.026	R	ISIEMNGTLEDQLSHLK	Q	Deamidated (NQ); Oxidation (M)	0.00003100000000000.0			Ioannis_1.24078.24078.3 File:~Ioannis_1.raw~, NativeID:~controllerType=0 controllerNumber=1 scan=24078~
4	1	O43707	Alpha-actinin-4 OS=Homo sapiens OX=9606 GN=ACTN4 PE=1 SV=2	736	105245	42	42	30	30	12606	11793	1	1	1	648.992	1943.95	3	1943.95	0.0023	0	93.22	1.8e-09	R	ISIEMNGTLEDQLSHLK	Q	Deamidated (NQ); Oxidation (M)	0.00003100000000000.0			Ioannis_1.24519.24519.3 File:~Ioannis_1.raw~, NativeID:~controllerType=0 controllerNumber=1 scan=24519~
4	2	H9KV75	Alpha-actinin-1 OS=Homo sapiens OX=9606 GN=ACTN1 PE=1 SV=1	366	95279	19	19	12	12	1302	481	1	0	0	413.227	824.44	2	824.439	0.0007	0	17.53	0.033	R	LDHLAEK	F					Ioannis_1.5901.5901.2 File:~Ioannis_1.raw~, NativeID:~controllerType=0 controllerNumber=1 scan=5901~
4	2	H9KV75	Alpha-actinin-1 OS=Homo sapiens OX=9606 GN=ACTN1 PE=1 SV=1	366	95279	19	19	12	12	1706	8129	1	0	0	432.745	863.475	2	863.475	0	0	44.11	0.0002	K	ALDFIASK	G					Ioannis_1.18190.18190.2 File:~Ioannis_1.raw~, NativeID:~controllerType=0 controllerNumber=1 scan=18190~
4	2	H9KV75	Alpha-actinin-1 OS=Homo sapiens OX=9606 GN=ACTN1 PE=1 SV=1	366	95279	19	19	12	12	3989	10973	1	0	1	514.78	1027.55	2	1027.55	0.001	0	28.59	0.017	R	TIPWLENR	V					Ioannis_1.22930.22930.2 File:~Ioannis_1.raw~, NativeID:~controllerType=0 controllerNumber=1 scan=22930~
4	2	H9KV75	Alpha-actinin-1 OS=Homo sapiens OX=9606 GN=ACTN1 PE=1 SV=1	366	95279	19	19	12	12	4442	4603	1	0	1	530.776	1059.54	2	1059.54	0.0001	0	21.85	0.035	R	IMSIVDPNR	L	Oxidation (M)	0.030000000.0			Ioannis_1.12876.12876.2 File:~Ioannis_1.raw~, NativeID:~controllerType=0 controllerNumber=1 scan=12876~
4	2	H9KV75	Alpha-actinin-1 OS=Homo sapiens OX=9606 GN=ACTN1 PE=1 SV=1	366	95279	19	19	12	12	6942	3698	1	0	0	607.793	1213.57	2	1213.57	-0.0021	0	31.53	0.0011	K	ASIHEAWTDGK	E					Ioannis_1.11508.11508.2 File:~Ioannis_1.raw~, NativeID:~controllerType=0 controllerNumber=1 scan=11508~
4	2	H9KV75	Alpha-actinin-1 OS=Homo sapiens OX=9606 GN=ACTN1 PE=1 SV=1	366	95279	19	19	12	12	6979	13593	1	0	0	608.341	1214.67	2	1214.67	0.0018	0	16	0.032	K	LASDLLEWIR	R					Ioannis_1.30474.30474.2 File:~Ioannis_1.raw~, NativeID:~controllerType=0 controllerNumber=1 scan=30474~
4	2	H9KV75	Alpha-actinin-1 OS=Homo sapiens OX=9606 GN=ACTN1 PE=1 SV=1	366	95279	19	19	12	12	8444	529	1	0	0	439.872	1316.59	3	1316.59	0.0015	0	31.62	0.0011	K	HTNYTMEHIR	V	Oxidation (M)	0.0000030000.0			Ioannis_1.6019.6019.3 File:~Ioannis_1.raw~, NativeID:~controllerType=0 controllerNumber=1 scan=6019~
4	2	H9KV75	Alpha-actinin-1 OS=Homo sapiens OX=9606 GN=ACTN1 PE=1 SV=1	366	95279	19	19	12	12	8458	1346	1	0	0	440.2	1317.58	3	1317.58	0.0009	0	14.27	0.046	K	HTNYTMEHIR	V	Deamidated (NQ); Oxidation (M)	0.0010030000.0			Ioannis_1.7677.7677.3 File:~Ioannis_1.raw~, NativeID:~controllerType=0 controllerNumber=1 scan=7677~
4	2	H9KV75	Alpha-actinin-1 OS=Homo sapiens OX=9606 GN=ACTN1 PE=1 SV=1	366	95279	19	19	12	12	8551	256	1	0	1	442.557	1324.65	3	1324.65	-0.0007	1	54.95	3.9e-05	R	RDQALTEEHAR	Q					Ioannis_1.5456.5456.3 File:~Ioannis_1.raw~, NativeID:~controllerType=0 controllerNumber=1 scan=5456~
4	2	H9KV75	Alpha-actinin-1 OS=Homo sapiens OX=9606 GN=ACTN1 PE=1 SV=1	366	95279	19	19	12	12	9225	13729	1	0	0	693.891	1385.77	2	1385.77	0.0008	0	29.26	0.0018	R	VGWEQLLTTIAR	T					Ioannis_1.32018.32018.2 File:~Ioannis_1.raw~, NativeID:~controllerType=0 controllerNumber=1 scan=32018~
4	2	H9KV75	Alpha-actinin-1 OS=Homo sapiens OX=9606 GN=ACTN1 PE=1 SV=1	366	95279	19	19	12	12	9226	13762	1	0	0	693.892	1385.77	2	1385.77	0.0023	0	25.39	0.0042	R	VGWEQLLTTIAR	T					Ioannis_1.32309.32309.2 File:~Ioannis_1.raw~, NativeID:~controllerType=0 controllerNumber=1 scan=32309~
4	2	H9KV75	Alpha-actinin-1 OS=Homo sapiens OX=9606 GN=ACTN1 PE=1 SV=1	366	95279	19	19	12	12	9554	13536	1	0	0	711.356	1420.7	2	1420.7	-0.001	0	19.54	0.015	K	GYEEWLLNEIR	R					Ioannis_1.29892.29892.2 File:~Ioannis_1.raw~, NativeID:~controllerType=0 controllerNumber=1 scan=29892~
4	2	H9KV75	Alpha-actinin-1 OS=Homo sapiens OX=9606 GN=ACTN1 PE=1 SV=1	366	95279	19	19	12	12	9624	9668	1	0	0	715.387	1428.76	2	1428.76	0.003	0	57.59	4e-06	R	TINEVENQILTR	D					Ioannis_1.20639.20639.2 File:~Ioannis_1.raw~, NativeID:~controllerType=0 controllerNumber=1 scan=20639~
4	2	H9KV75	Alpha-actinin-1 OS=Homo sapiens OX=9606 GN=ACTN1 PE=1 SV=1	366	95279	19	19	12	12	9625	9813	1	0	0	715.389	1428.76	2	1428.76	0.0051	0	57.76	3.8e-06	R	TINEVENQILTR	D					Ioannis_1.20874.20874.2 File:~Ioannis_1.raw~, NativeID:~controllerType=0 controllerNumber=1 scan=20874~
4	2	H9KV75	Alpha-actinin-1 OS=Homo sapiens OX=9606 GN=ACTN1 PE=1 SV=1	366	95279	19	19	12	12	9638	7324	1	0	0	715.878	1429.74	2	1429.74	0.0002	0	31.03	0.0012	R	TINEVENQILTR	D	Deamidated (NQ)	0.000000100000.0			Ioannis_1.16956.16956.2 File:~Ioannis_1.raw~, NativeID:~controllerType=0 controllerNumber=1 scan=16956~
4	2	H9KV75	Alpha-actinin-1 OS=Homo sapiens OX=9606 GN=ACTN1 PE=1 SV=1	366	95279	19	19	12	12	9639	10383	1	0	0	715.879	1429.74	2	1429.74	0.0017	0	46.34	4.5e-05	R	TINEVENQILTR	D	Deamidated (NQ)	0.001000000000.0			Ioannis_1.21825.21825.2 File:~Ioannis_1.raw~, NativeID:~controllerType=0 controllerNumber=1 scan=21825~
4	2	H9KV75	Alpha-actinin-1 OS=Homo sapiens OX=9606 GN=ACTN1 PE=1 SV=1	366	95279	19	19	12	12	9640	10252	1	0	0	715.881	1429.75	2	1429.74	0.0058	0	26.97	0.003	R	TINEVENQILTR	D	Deamidated (NQ)	0.000000100000.0			Ioannis_1.21596.21596.2 File:~Ioannis_1.raw~, NativeID:~controllerType=0 controllerNumber=1 scan=21596~
4	2	H9KV75	Alpha-actinin-1 OS=Homo sapiens OX=9606 GN=ACTN1 PE=1 SV=1	366	95279	19	19	12	12	10264	9071	1	0	1	754.877	1507.74	2	1507.74	-0.0004	1	84.11	1.3e-08	R	QKDYETATLSEIK	A	Gln->pyro-Glu (N-term Q)	2.0000000000000.0			Ioannis_1.19674.19674.2 File:~Ioannis_1.raw~, NativeID:~controllerType=0 controllerNumber=1 scan=19674~
4	2	H9KV75	Alpha-actinin-1 OS=Homo sapiens OX=9606 GN=ACTN1 PE=1 SV=1	366	95279	19	19	12	12	10427	6236	1	0	1	509.264	1524.77	3	1524.77	0.0025	1	14.43	0.044	R	QKDYETATLSEIK	A					Ioannis_1.15352.15352.3 File:~Ioannis_1.raw~, NativeID:~controllerType=0 controllerNumber=1 scan=15352~
4		O43707-2	Isoform ACTN4ISO of Alpha-actinin-4 OS=Homo sapiens OX=9606 GN=ACTN4	566	80206	32	32	22	22	1145	2301	1	0	1	406.256	810.497	2	810.496	0.0004	0	15.91	0.032	K	VQQLVPK	R					Ioannis_1.9303.9303.2 File:~Ioannis_1.raw~, NativeID:~controllerType=0 controllerNumber=1 scan=9303~
4		O43707-2	Isoform ACTN4ISO of Alpha-actinin-4 OS=Homo sapiens OX=9606 GN=ACTN4	566	80206	32	32	22	22	1302	481	1	0	0	413.227	824.44	2	824.439	0.0007	0	17.53	0.033	R	LDHLAEK	F					Ioannis_1.5901.5901.2 File:~Ioannis_1.raw~, NativeID:~controllerType=0 controllerNumber=1 scan=5901~
4		O43707-2	Isoform ACTN4ISO of Alpha-actinin-4 OS=Homo sapiens OX=9606 GN=ACTN4	566	80206	32	32	22	22	1825	1657	1	0	1	437.717	873.42	2	873.419	0.001	0	41.02	0.00038	K	STLPDADR	E					Ioannis_1.8236.8236.2 File:~Ioannis_1.raw~, NativeID:~controllerType=0 controllerNumber=1 scan=8236~
4		O43707-2	Isoform ACTN4ISO of Alpha-actinin-4 OS=Homo sapiens OX=9606 GN=ACTN4	566	80206	32	32	22	22	2051	3826	1	0	1	447.774	893.534	2	893.533	0.0003	0	40.92	0.00057	R	EAILAIHK	E					Ioannis_1.11692.11692.2 File:~Ioannis_1.raw~, NativeID:~controllerType=0 controllerNumber=1 scan=11692~
4		O43707-2	Isoform ACTN4ISO of Alpha-actinin-4 OS=Homo sapiens OX=9606 GN=ACTN4	566	80206	32	32	22	22	2284	205	1	0	1	456.251	910.487	2	910.487	0.0002	0	17.17	0.025	R	IAESNHIK	L					Ioannis_1.5291.5291.2 File:~Ioannis_1.raw~, NativeID:~controllerType=0 controllerNumber=1 scan=5291~
4		O43707-2	Isoform ACTN4ISO of Alpha-actinin-4 OS=Homo sapiens OX=9606 GN=ACTN4	566	80206	32	32	22	22	2605	5060	1	0	1	467.206	932.398	2	932.399	-0.0012	0	25.49	0.0041	R	QGEAEFNR	I	Gln->pyro-Glu (N-term Q)	2.00000000.0			Ioannis_1.13593.13593.2 File:~Ioannis_1.raw~, NativeID:~controllerType=0 controllerNumber=1 scan=13593~
4		O43707-2	Isoform ACTN4ISO of Alpha-actinin-4 OS=Homo sapiens OX=9606 GN=ACTN4	566	80206	32	32	22	22	2868	1556	1	0	1	475.719	949.423	2	949.425	-0.0024	0	49.34	5e-05	R	QGEAEFNR	I					Ioannis_1.8049.8049.2 File:~Ioannis_1.raw~, NativeID:~controllerType=0 controllerNumber=1 scan=8049~
4		O43707-2	Isoform ACTN4ISO of Alpha-actinin-4 OS=Homo sapiens OX=9606 GN=ACTN4	566	80206	32	32	22	22	3523	642	1	0	1	497.739	993.464	2	993.463	0.0011	0	48.22	3e-05	K	QQSNEHLR	R	Gln->pyro-Glu (N-term Q)	2.00000000.0			Ioannis_1.6281.6281.2 File:~Ioannis_1.raw~, NativeID:~controllerType=0 controllerNumber=1 scan=6281~
4		O43707-2	Isoform ACTN4ISO of Alpha-actinin-4 OS=Homo sapiens OX=9606 GN=ACTN4	566	80206	32	32	22	22	6086	1179	1	0	1	387.195	1158.56	3	1158.56	-0.0007	1	24.73	0.0048	K	STLPDADRER	E					Ioannis_1.7336.7336.3 File:~Ioannis_1.raw~, NativeID:~controllerType=0 controllerNumber=1 scan=7336~
4		O43707-2	Isoform ACTN4ISO of Alpha-actinin-4 OS=Homo sapiens OX=9606 GN=ACTN4	566	80206	32	32	22	22	6228	2128	1	0	1	585.295	1168.57	2	1168.57	0.0023	0	25.8	0.0066	R	DHALLEEQSK	Q					Ioannis_1.9021.9021.2 File:~Ioannis_1.raw~, NativeID:~controllerType=0 controllerNumber=1 scan=9021~
4		O43707-2	Isoform ACTN4ISO of Alpha-actinin-4 OS=Homo sapiens OX=9606 GN=ACTN4	566	80206	32	32	22	22	6942	3698	1	0	0	607.793	1213.57	2	1213.57	-0.0021	0	31.53	0.0011	K	ASIHEAWTDGK	E					Ioannis_1.11508.11508.2 File:~Ioannis_1.raw~, NativeID:~controllerType=0 controllerNumber=1 scan=11508~
4		O43707-2	Isoform ACTN4ISO of Alpha-actinin-4 OS=Homo sapiens OX=9606 GN=ACTN4	566	80206	32	32	22	22	6979	13593	1	0	0	608.341	1214.67	2	1214.67	0.0018	0	16	0.032	K	LASDLLEWIR	R					Ioannis_1.30474.30474.2 File:~Ioannis_1.raw~, NativeID:~controllerType=0 controllerNumber=1 scan=30474~
4		O43707-2	Isoform ACTN4ISO of Alpha-actinin-4 OS=Homo sapiens OX=9606 GN=ACTN4	566	80206	32	32	22	22	8444	529	1	0	0	439.872	1316.59	3	1316.59	0.0015	0	31.62	0.0011	K	HTNYTMEHIR	V	Oxidation (M)	0.0000030000.0			Ioannis_1.6019.6019.3 File:~Ioannis_1.raw~, NativeID:~controllerType=0 controllerNumber=1 scan=6019~
4		O43707-2	Isoform ACTN4ISO of Alpha-actinin-4 OS=Homo sapiens OX=9606 GN=ACTN4	566	80206	32	32	22	22	8458	1346	1	0	0	440.2	1317.58	3	1317.58	0.0009	0	14.27	0.046	K	HTNYTMEHIR	V	Deamidated (NQ); Oxidation (M)	0.0010030000.0			Ioannis_1.7677.7677.3 File:~Ioannis_1.raw~, NativeID:~controllerType=0 controllerNumber=1 scan=7677~
4		O43707-2	Isoform ACTN4ISO of Alpha-actinin-4 OS=Homo sapiens OX=9606 GN=ACTN4	566	80206	32	32	22	22	8553	839	1	0	1	442.565	1324.67	3	1324.67	-0.0007	1	39.99	0.00092	K	RDHALLEEQSK	Q					Ioannis_1.6654.6654.3 File:~Ioannis_1.raw~, NativeID:~controllerType=0 controllerNumber=1 scan=6654~
4		O43707-2	Isoform ACTN4ISO of Alpha-actinin-4 OS=Homo sapiens OX=9606 GN=ACTN4	566	80206	32	32	22	22	8809	6989	1	0	1	676.818	1351.62	2	1351.62	0.0029	0	40.68	0.00015	K	GISQEQMQEFR	A					Ioannis_1.16466.16466.2 File:~Ioannis_1.raw~, NativeID:~controllerType=0 controllerNumber=1 scan=16466~
4		O43707-2	Isoform ACTN4ISO of Alpha-actinin-4 OS=Homo sapiens OX=9606 GN=ACTN4	566	80206	32	32	22	22	9005	3940	1	0	1	684.812	1367.61	2	1367.61	-0.0042	0	30.1	0.0042	K	GISQEQMQEFR	A	Oxidation (M)	0.00000030000.0			Ioannis_1.11871.11871.2 File:~Ioannis_1.raw~, NativeID:~controllerType=0 controllerNumber=1 scan=11871~
4		O43707-2	Isoform ACTN4ISO of Alpha-actinin-4 OS=Homo sapiens OX=9606 GN=ACTN4	566	80206	32	32	22	22	9006	3781	1	0	1	684.815	1367.62	2	1367.61	0.0016	0	22.92	0.024	K	GISQEQMQEFR	A	Oxidation (M)	0.00000030000.0			Ioannis_1.11628.11628.2 File:~Ioannis_1.raw~, NativeID:~controllerType=0 controllerNumber=1 scan=11628~
4		O43707-2	Isoform ACTN4ISO of Alpha-actinin-4 OS=Homo sapiens OX=9606 GN=ACTN4	566	80206	32	32	22	22	9225	13729	1	0	0	693.891	1385.77	2	1385.77	0.0008	0	29.26	0.0018	R	VGWEQLLTTIAR	T					Ioannis_1.32018.32018.2 File:~Ioannis_1.raw~, NativeID:~controllerType=0 controllerNumber=1 scan=32018~
4		O43707-2	Isoform ACTN4ISO of Alpha-actinin-4 OS=Homo sapiens OX=9606 GN=ACTN4	566	80206	32	32	22	22	9226	13762	1	0	0	693.892	1385.77	2	1385.77	0.0023	0	25.39	0.0042	R	VGWEQLLTTIAR	T					Ioannis_1.32309.32309.2 File:~Ioannis_1.raw~, NativeID:~controllerType=0 controllerNumber=1 scan=32309~
4		O43707-2	Isoform ACTN4ISO of Alpha-actinin-4 OS=Homo sapiens OX=9606 GN=ACTN4	566	80206	32	32	22	22	9554	13536	1	0	0	711.356	1420.7	2	1420.7	-0.001	0	19.54	0.015	K	GYEEWLLNEIR	R					Ioannis_1.29892.29892.2 File:~Ioannis_1.raw~, NativeID:~controllerType=0 controllerNumber=1 scan=29892~
4		O43707-2	Isoform ACTN4ISO of Alpha-actinin-4 OS=Homo sapiens OX=9606 GN=ACTN4	566	80206	32	32	22	22	9624	9668	1	0	0	715.387	1428.76	2	1428.76	0.003	0	57.59	4e-06	R	TINEVENQILTR	D					Ioannis_1.20639.20639.2 File:~Ioannis_1.raw~, NativeID:~controllerType=0 controllerNumber=1 scan=20639~
4		O43707-2	Isoform ACTN4ISO of Alpha-actinin-4 OS=Homo sapiens OX=9606 GN=ACTN4	566	80206	32	32	22	22	9625	9813	1	0	0	715.389	1428.76	2	1428.76	0.0051	0	57.76	3.8e-06	R	TINEVENQILTR	D					Ioannis_1.20874.20874.2 File:~Ioannis_1.raw~, NativeID:~controllerType=0 controllerNumber=1 scan=20874~
4		O43707-2	Isoform ACTN4ISO of Alpha-actinin-4 OS=Homo sapiens OX=9606 GN=ACTN4	566	80206	32	32	22	22	9638	7324	1	0	0	715.878	1429.74	2	1429.74	0.0002	0	31.03	0.0012	R	TINEVENQILTR	D	Deamidated (NQ)	0.000000100000.0			Ioannis_1.16956.16956.2 File:~Ioannis_1.raw~, NativeID:~controllerType=0 controllerNumber=1 scan=16956~
4		O43707-2	Isoform ACTN4ISO of Alpha-actinin-4 OS=Homo sapiens OX=9606 GN=ACTN4	566	80206	32	32	22	22	9639	10383	1	0	0	715.879	1429.74	2	1429.74	0.0017	0	46.34	4.5e-05	R	TINEVENQILTR	D	Deamidated (NQ)	0.001000000000.0			Ioannis_1.21825.21825.2 File:~Ioannis_1.raw~, NativeID:~controllerType=0 controllerNumber=1 scan=21825~
4		O43707-2	Isoform ACTN4ISO of Alpha-actinin-4 OS=Homo sapiens OX=9606 GN=ACTN4	566	80206	32	32	22	22	9640	10252	1	0	0	715.881	1429.75	2	1429.74	0.0058	0	26.97	0.003	R	TINEVENQILTR	D	Deamidated (NQ)	0.000000100000.0			Ioannis_1.21596.21596.2 File:~Ioannis_1.raw~, NativeID:~controllerType=0 controllerNumber=1 scan=21596~
4		O43707-2	Isoform ACTN4ISO of Alpha-actinin-4 OS=Homo sapiens OX=9606 GN=ACTN4	566	80206	32	32	22	22	9788	2520	1	0	1	483.91	1448.71	3	1448.71	0.0002	0	31.01	0.0012	R	LSNRPAFMPSEGK	M	Oxidation (M)	0.0000000300000.0			Ioannis_1.9656.9656.3 File:~Ioannis_1.raw~, NativeID:~controllerType=0 controllerNumber=1 scan=9656~
4		O43707-2	Isoform ACTN4ISO of Alpha-actinin-4 OS=Homo sapiens OX=9606 GN=ACTN4	566	80206	32	32	22	22	10594	4454	1	0	1	516.927	1547.76	3	1547.76	0.0015	1	16.07	0.031	K	HRDYETATLSDIK	A					Ioannis_1.12657.12657.3 File:~Ioannis_1.raw~, NativeID:~controllerType=0 controllerNumber=1 scan=12657~
4		O43707-2	Isoform ACTN4ISO of Alpha-actinin-4 OS=Homo sapiens OX=9606 GN=ACTN4	566	80206	32	32	22	22	11386	10601	1	0	1	557.63	1669.87	3	1669.87	-0.0003	0	14.04	0.048	K	QLEAIDQLHLEYAK	R					Ioannis_1.22240.22240.3 File:~Ioannis_1.raw~, NativeID:~controllerType=0 controllerNumber=1 scan=22240~
4		O43707-2	Isoform ACTN4ISO of Alpha-actinin-4 OS=Homo sapiens OX=9606 GN=ACTN4	566	80206	32	32	22	22	12526	9777	1	0	1	960.509	1919	2	1919	0.0026	0	49.35	2.4e-05	K	LSGSNPYTTVTPQIINSK	W					Ioannis_1.20808.20808.2 File:~Ioannis_1.raw~, NativeID:~controllerType=0 controllerNumber=1 scan=20808~
4		O43707-2	Isoform ACTN4ISO of Alpha-actinin-4 OS=Homo sapiens OX=9606 GN=ACTN4	566	80206	32	32	22	22	12605	11569	1	0	1	648.99	1943.95	3	1943.95	-0.0026	0	16.99	0.026	R	ISIEMNGTLEDQLSHLK	Q	Deamidated (NQ); Oxidation (M)	0.00003100000000000.0			Ioannis_1.24078.24078.3 File:~Ioannis_1.raw~, NativeID:~controllerType=0 controllerNumber=1 scan=24078~
4		O43707-2	Isoform ACTN4ISO of Alpha-actinin-4 OS=Homo sapiens OX=9606 GN=ACTN4	566	80206	32	32	22	22	12606	11793	1	0	1	648.992	1943.95	3	1943.95	0.0023	0	93.22	1.8e-09	R	ISIEMNGTLEDQLSHLK	Q	Deamidated (NQ); Oxidation (M)	0.00003100000000000.0			Ioannis_1.24519.24519.3 File:~Ioannis_1.raw~, NativeID:~controllerType=0 controllerNumber=1 scan=24519~
4		F5GXS2	Alpha-actinin-4 OS=Homo sapiens OX=9606 GN=ACTN4 PE=1 SV=2	522	59812	27	27	17	17	1145	2301	1	0	1	406.256	810.497	2	810.496	0.0004	0	15.91	0.032	K	VQQLVPK	R					Ioannis_1.9303.9303.2 File:~Ioannis_1.raw~, NativeID:~controllerType=0 controllerNumber=1 scan=9303~
4		F5GXS2	Alpha-actinin-4 OS=Homo sapiens OX=9606 GN=ACTN4 PE=1 SV=2	522	59812	27	27	17	17	1825	1657	1	0	1	437.717	873.42	2	873.419	0.001	0	41.02	0.00038	K	STLPDADR	E					Ioannis_1.8236.8236.2 File:~Ioannis_1.raw~, NativeID:~controllerType=0 controllerNumber=1 scan=8236~
4		F5GXS2	Alpha-actinin-4 OS=Homo sapiens OX=9606 GN=ACTN4 PE=1 SV=2	522	59812	27	27	17	17	2051	3826	1	0	1	447.774	893.534	2	893.533	0.0003	0	40.92	0.00057	R	EAILAIHK	E					Ioannis_1.11692.11692.2 File:~Ioannis_1.raw~, NativeID:~controllerType=0 controllerNumber=1 scan=11692~
4		F5GXS2	Alpha-actinin-4 OS=Homo sapiens OX=9606 GN=ACTN4 PE=1 SV=2	522	59812	27	27	17	17	2284	205	1	0	1	456.251	910.487	2	910.487	0.0002	0	17.17	0.025	R	IAESNHIK	L					Ioannis_1.5291.5291.2 File:~Ioannis_1.raw~, NativeID:~controllerType=0 controllerNumber=1 scan=5291~
4		F5GXS2	Alpha-actinin-4 OS=Homo sapiens OX=9606 GN=ACTN4 PE=1 SV=2	522	59812	27	27	17	17	2605	5060	1	0	1	467.206	932.398	2	932.399	-0.0012	0	25.49	0.0041	R	QGEAEFNR	I	Gln->pyro-Glu (N-term Q)	2.00000000.0			Ioannis_1.13593.13593.2 File:~Ioannis_1.raw~, NativeID:~controllerType=0 controllerNumber=1 scan=13593~
4		F5GXS2	Alpha-actinin-4 OS=Homo sapiens OX=9606 GN=ACTN4 PE=1 SV=2	522	59812	27	27	17	17	2868	1556	1	0	1	475.719	949.423	2	949.425	-0.0024	0	49.34	5e-05	R	QGEAEFNR	I					Ioannis_1.8049.8049.2 File:~Ioannis_1.raw~, NativeID:~controllerType=0 controllerNumber=1 scan=8049~
4		F5GXS2	Alpha-actinin-4 OS=Homo sapiens OX=9606 GN=ACTN4 PE=1 SV=2	522	59812	27	27	17	17	3523	642	1	0	1	497.739	993.464	2	993.463	0.0011	0	48.22	3e-05	K	QQSNEHLR	R	Gln->pyro-Glu (N-term Q)	2.00000000.0			Ioannis_1.6281.6281.2 File:~Ioannis_1.raw~, NativeID:~controllerType=0 controllerNumber=1 scan=6281~
4		F5GXS2	Alpha-actinin-4 OS=Homo sapiens OX=9606 GN=ACTN4 PE=1 SV=2	522	59812	27	27	17	17	6086	1179	1	0	1	387.195	1158.56	3	1158.56	-0.0007	1	24.73	0.0048	K	STLPDADRER	E					Ioannis_1.7336.7336.3 File:~Ioannis_1.raw~, NativeID:~controllerType=0 controllerNumber=1 scan=7336~
4		F5GXS2	Alpha-actinin-4 OS=Homo sapiens OX=9606 GN=ACTN4 PE=1 SV=2	522	59812	27	27	17	17	6228	2128	1	0	1	585.295	1168.57	2	1168.57	0.0023	0	25.8	0.0066	R	DHALLEEQSK	Q					Ioannis_1.9021.9021.2 File:~Ioannis_1.raw~, NativeID:~controllerType=0 controllerNumber=1 scan=9021~
4		F5GXS2	Alpha-actinin-4 OS=Homo sapiens OX=9606 GN=ACTN4 PE=1 SV=2	522	59812	27	27	17	17	8444	529	1	0	0	439.872	1316.59	3	1316.59	0.0015	0	31.62	0.0011	K	HTNYTMEHIR	V	Oxidation (M)	0.0000030000.0			Ioannis_1.6019.6019.3 File:~Ioannis_1.raw~, NativeID:~controllerType=0 controllerNumber=1 scan=6019~
4		F5GXS2	Alpha-actinin-4 OS=Homo sapiens OX=9606 GN=ACTN4 PE=1 SV=2	522	59812	27	27	17	17	8458	1346	1	0	0	440.2	1317.58	3	1317.58	0.0009	0	14.27	0.046	K	HTNYTMEHIR	V	Deamidated (NQ); Oxidation (M)	0.0010030000.0			Ioannis_1.7677.7677.3 File:~Ioannis_1.raw~, NativeID:~controllerType=0 controllerNumber=1 scan=7677~
4		F5GXS2	Alpha-actinin-4 OS=Homo sapiens OX=9606 GN=ACTN4 PE=1 SV=2	522	59812	27	27	17	17	8553	839	1	0	1	442.565	1324.67	3	1324.67	-0.0007	1	39.99	0.00092	K	RDHALLEEQSK	Q					Ioannis_1.6654.6654.3 File:~Ioannis_1.raw~, NativeID:~controllerType=0 controllerNumber=1 scan=6654~
4		F5GXS2	Alpha-actinin-4 OS=Homo sapiens OX=9606 GN=ACTN4 PE=1 SV=2	522	59812	27	27	17	17	8809	6989	1	0	1	676.818	1351.62	2	1351.62	0.0029	0	40.68	0.00015	K	GISQEQMQEFR	A					Ioannis_1.16466.16466.2 File:~Ioannis_1.raw~, NativeID:~controllerType=0 controllerNumber=1 scan=16466~
4		F5GXS2	Alpha-actinin-4 OS=Homo sapiens OX=9606 GN=ACTN4 PE=1 SV=2	522	59812	27	27	17	17	9005	3940	1	0	1	684.812	1367.61	2	1367.61	-0.0042	0	30.1	0.0042	K	GISQEQMQEFR	A	Oxidation (M)	0.00000030000.0			Ioannis_1.11871.11871.2 File:~Ioannis_1.raw~, NativeID:~controllerType=0 controllerNumber=1 scan=11871~
4		F5GXS2	Alpha-actinin-4 OS=Homo sapiens OX=9606 GN=ACTN4 PE=1 SV=2	522	59812	27	27	17	17	9006	3781	1	0	1	684.815	1367.62	2	1367.61	0.0016	0	22.92	0.024	K	GISQEQMQEFR	A	Oxidation (M)	0.00000030000.0			Ioannis_1.11628.11628.2 File:~Ioannis_1.raw~, NativeID:~controllerType=0 controllerNumber=1 scan=11628~
4		F5GXS2	Alpha-actinin-4 OS=Homo sapiens OX=9606 GN=ACTN4 PE=1 SV=2	522	59812	27	27	17	17	9225	13729	1	0	0	693.891	1385.77	2	1385.77	0.0008	0	29.26	0.0018	R	VGWEQLLTTIAR	T					Ioannis_1.32018.32018.2 File:~Ioannis_1.raw~, NativeID:~controllerType=0 controllerNumber=1 scan=32018~
4		F5GXS2	Alpha-actinin-4 OS=Homo sapiens OX=9606 GN=ACTN4 PE=1 SV=2	522	59812	27	27	17	17	9226	13762	1	0	0	693.892	1385.77	2	1385.77	0.0023	0	25.39	0.0042	R	VGWEQLLTTIAR	T					Ioannis_1.32309.32309.2 File:~Ioannis_1.raw~, NativeID:~controllerType=0 controllerNumber=1 scan=32309~
4		F5GXS2	Alpha-actinin-4 OS=Homo sapiens OX=9606 GN=ACTN4 PE=1 SV=2	522	59812	27	27	17	17	9624	9668	1	0	0	715.387	1428.76	2	1428.76	0.003	0	57.59	4e-06	R	TINEVENQILTR	D					Ioannis_1.20639.20639.2 File:~Ioannis_1.raw~, NativeID:~controllerType=0 controllerNumber=1 scan=20639~
4		F5GXS2	Alpha-actinin-4 OS=Homo sapiens OX=9606 GN=ACTN4 PE=1 SV=2	522	59812	27	27	17	17	9625	9813	1	0	0	715.389	1428.76	2	1428.76	0.0051	0	57.76	3.8e-06	R	TINEVENQILTR	D					Ioannis_1.20874.20874.2 File:~Ioannis_1.raw~, NativeID:~controllerType=0 controllerNumber=1 scan=20874~
4		F5GXS2	Alpha-actinin-4 OS=Homo sapiens OX=9606 GN=ACTN4 PE=1 SV=2	522	59812	27	27	17	17	9638	7324	1	0	0	715.878	1429.74	2	1429.74	0.0002	0	31.03	0.0012	R	TINEVENQILTR	D	Deamidated (NQ)	0.000000100000.0			Ioannis_1.16956.16956.2 File:~Ioannis_1.raw~, NativeID:~controllerType=0 controllerNumber=1 scan=16956~
4		F5GXS2	Alpha-actinin-4 OS=Homo sapiens OX=9606 GN=ACTN4 PE=1 SV=2	522	59812	27	27	17	17	9639	10383	1	0	0	715.879	1429.74	2	1429.74	0.0017	0	46.34	4.5e-05	R	TINEVENQILTR	D	Deamidated (NQ)	0.001000000000.0			Ioannis_1.21825.21825.2 File:~Ioannis_1.raw~, NativeID:~controllerType=0 controllerNumber=1 scan=21825~
4		F5GXS2	Alpha-actinin-4 OS=Homo sapiens OX=9606 GN=ACTN4 PE=1 SV=2	522	59812	27	27	17	17	9640	10252	1	0	0	715.881	1429.75	2	1429.74	0.0058	0	26.97	0.003	R	TINEVENQILTR	D	Deamidated (NQ)	0.000000100000.0			Ioannis_1.21596.21596.2 File:~Ioannis_1.raw~, NativeID:~controllerType=0 controllerNumber=1 scan=21596~
4		F5GXS2	Alpha-actinin-4 OS=Homo sapiens OX=9606 GN=ACTN4 PE=1 SV=2	522	59812	27	27	17	17	11386	10601	1	0	1	557.63	1669.87	3	1669.87	-0.0003	0	14.04	0.048	K	QLEAIDQLHLEYAK	R					Ioannis_1.22240.22240.3 File:~Ioannis_1.raw~, NativeID:~controllerType=0 controllerNumber=1 scan=22240~
4		F5GXS2	Alpha-actinin-4 OS=Homo sapiens OX=9606 GN=ACTN4 PE=1 SV=2	522	59812	27	27	17	17	12526	9777	1	0	1	960.509	1919	2	1919	0.0026	0	49.35	2.4e-05	K	LSGSNPYTTVTPQIINSK	W					Ioannis_1.20808.20808.2 File:~Ioannis_1.raw~, NativeID:~controllerType=0 controllerNumber=1 scan=20808~
4		F5GXS2	Alpha-actinin-4 OS=Homo sapiens OX=9606 GN=ACTN4 PE=1 SV=2	522	59812	27	27	17	17	12527	10760	1	0	1	640.982	1919.92	3	1919.92	0.0011	1	17.37	0.023	K	AGTQIENIDEDFRDGLK	L					Ioannis_1.22497.22497.3 File:~Ioannis_1.raw~, NativeID:~controllerType=0 controllerNumber=1 scan=22497~
4		F5GXS2	Alpha-actinin-4 OS=Homo sapiens OX=9606 GN=ACTN4 PE=1 SV=2	522	59812	27	27	17	17	12605	11569	1	0	1	648.99	1943.95	3	1943.95	-0.0026	0	16.99	0.026	R	ISIEMNGTLEDQLSHLK	Q	Deamidated (NQ); Oxidation (M)	0.00003100000000000.0			Ioannis_1.24078.24078.3 File:~Ioannis_1.raw~, NativeID:~controllerType=0 controllerNumber=1 scan=24078~
4		F5GXS2	Alpha-actinin-4 OS=Homo sapiens OX=9606 GN=ACTN4 PE=1 SV=2	522	59812	27	27	17	17	12606	11793	1	0	1	648.992	1943.95	3	1943.95	0.0023	0	93.22	1.8e-09	R	ISIEMNGTLEDQLSHLK	Q	Deamidated (NQ); Oxidation (M)	0.00003100000000000.0			Ioannis_1.24519.24519.3 File:~Ioannis_1.raw~, NativeID:~controllerType=0 controllerNumber=1 scan=24519~
4		H7C144	Alpha-actinin-4 (Fragment) OS=Homo sapiens OX=9606 GN=ACTN4 PE=1 SV=1	476	39035	23	23	14	14	1145	2301	1	0	1	406.256	810.497	2	810.496	0.0004	0	15.91	0.032	K	VQQLVPK	R					Ioannis_1.9303.9303.2 File:~Ioannis_1.raw~, NativeID:~controllerType=0 controllerNumber=1 scan=9303~
4		H7C144	Alpha-actinin-4 (Fragment) OS=Homo sapiens OX=9606 GN=ACTN4 PE=1 SV=1	476	39035	23	23	14	14	1825	1657	1	0	1	437.717	873.42	2	873.419	0.001	0	41.02	0.00038	K	STLPDADR	E					Ioannis_1.8236.8236.2 File:~Ioannis_1.raw~, NativeID:~controllerType=0 controllerNumber=1 scan=8236~
4		H7C144	Alpha-actinin-4 (Fragment) OS=Homo sapiens OX=9606 GN=ACTN4 PE=1 SV=1	476	39035	23	23	14	14	2051	3826	1	0	1	447.774	893.534	2	893.533	0.0003	0	40.92	0.00057	R	EAILAIHK	E					Ioannis_1.11692.11692.2 File:~Ioannis_1.raw~, NativeID:~controllerType=0 controllerNumber=1 scan=11692~
4		H7C144	Alpha-actinin-4 (Fragment) OS=Homo sapiens OX=9606 GN=ACTN4 PE=1 SV=1	476	39035	23	23	14	14	2284	205	1	0	1	456.251	910.487	2	910.487	0.0002	0	17.17	0.025	R	IAESNHIK	L					Ioannis_1.5291.5291.2 File:~Ioannis_1.raw~, NativeID:~controllerType=0 controllerNumber=1 scan=5291~
4		H7C144	Alpha-actinin-4 (Fragment) OS=Homo sapiens OX=9606 GN=ACTN4 PE=1 SV=1	476	39035	23	23	14	14	3523	642	1	0	1	497.739	993.464	2	993.463	0.0011	0	48.22	3e-05	K	QQSNEHLR	R	Gln->pyro-Glu (N-term Q)	2.00000000.0			Ioannis_1.6281.6281.2 File:~Ioannis_1.raw~, NativeID:~controllerType=0 controllerNumber=1 scan=6281~
4		H7C144	Alpha-actinin-4 (Fragment) OS=Homo sapiens OX=9606 GN=ACTN4 PE=1 SV=1	476	39035	23	23	14	14	6086	1179	1	0	1	387.195	1158.56	3	1158.56	-0.0007	1	24.73	0.0048	K	STLPDADRER	E					Ioannis_1.7336.7336.3 File:~Ioannis_1.raw~, NativeID:~controllerType=0 controllerNumber=1 scan=7336~
4		H7C144	Alpha-actinin-4 (Fragment) OS=Homo sapiens OX=9606 GN=ACTN4 PE=1 SV=1	476	39035	23	23	14	14	6228	2128	1	0	1	585.295	1168.57	2	1168.57	0.0023	0	25.8	0.0066	R	DHALLEEQSK	Q					Ioannis_1.9021.9021.2 File:~Ioannis_1.raw~, NativeID:~controllerType=0 controllerNumber=1 scan=9021~
[truncated: 6,101 more rows]

## Sheet: Healthy HSPCs
Peak list format	Mascot generic
Search type	MIS
Mascot version	2.8.0.1
Database	UP5640_H_sapiens
Fasta file	UP5640_H_sapiens_20200617.fasta
Total sequences	96998
[truncated: 30,386 more rows]
