# Supplementary material for: CD34+ HSPCs-derived exosomes contain dynamic cargo and promote their migration through functional binding with the homing receptor E-selectin
Source: Front Cell Dev Biol. 2023 Apr 25;11:1149912. doi: 10.3389/fcell.2023.1149912 (PMC10166801; doi:10.3389/fcell.2023.1149912)
Supplement: Supplementary file 1 [file DataSheet1.zip › Datasheet 2, HSPCs-derived exosomes proteome analysis.xlsx]

## Sheet: KEGG-KG1a 
KEGG Pathway	Protein Count	P-Value	Benjamini
Salmonella infection	72	3.3e-23	1e-20
Pathogenic Escherichia coli infection	58	3.9e-19	6e-17
Ribosome	49	3.2e-17	3.2e-15
Regulation of actin cytoskeleton	58	6.7e-17	5.1e-15
Tight junction	48	3.8e-15	2.3e-13
Endocytosis	60	4.9e-15	2.5e-13
Viral carcinogenesis	52	2.8e-14	1.2e-12
Bacterial invasion of epithelial cells	29	1.2e-12	4.5e-11
Coronavirus disease - COVID-19	53	1.6e-12	5.6e-11
Phagosome	39	6.1e-11	1.9e-09
Parkinson disease	53	3.7e-10	1e-08
Shigellosis	50	7.2e-10	1.8e-08
Leukocyte transendothelial migration	31	1.8e-09	4.1e-08
Endocrine and other factor-regulated calcium reabsorption	20	6.9e-09	1.5e-07
Gap junction	26	7.4e-09	1.5e-07
Estrogen signaling pathway	33	1.5e-08	2.8e-07
Alcoholism	39	3.2e-08	5.7e-07
Fc gamma R-mediated phagocytosis	26	6.3e-08	1.1e-06
Proteasome	17	1.8e-07	2.8e-06
Platelet activation	29	2.2e-07	3.3e-06
Prion disease	47	4.4e-07	6.4e-06
Glycolysis / Gluconeogenesis	20	4.9e-07	6.8e-06
Yersinia infection	30	5.7e-07	7.3e-06
Carbon metabolism	27	5.8e-07	7.3e-06
Biosynthesis of amino acids	20	3.2e-06	3.9e-05
Human cytomegalovirus infection	38	1.1e-05	0.00013
Adherens junction	18	2.4e-05	0.00027
Rap1 signaling pathway	35	3.4e-05	0.00037
Long-term depression	16	4.1e-05	0.00042
Human immunodeficiency virus 1 infection	35	4.1e-05	0.00042
Proteoglycans in cancer	34	5e-05	0.00049
Amyotrophic lateral sclerosis	51	5.6e-05	0.00053
Neutrophil extracellular trap formation	32	6.4e-05	0.00059
Central carbon metabolism in cancer	17	7.5e-05	0.00067
Focal adhesion	33	8e-05	0.0007
Antigen processing and presentation	18	8.5e-05	0.00072
Pathways of neurodegeneration - multiple diseases	61	0.00013	0.001
Chemokine signaling pathway	31	0.00019	0.0015
Cell adhesion molecules	27	0.00019	0.0015
Adrenergic signaling in cardiomyocytes	26	0.00023	0.0018
Pentose phosphate pathway	10	0.00033	0.0025
Alzheimer disease	50	0.0004	0.0029
Huntington disease	42	0.00044	0.0031
Epstein-Barr virus infection	31	0.00046	0.0032
Kaposi sarcoma-associated herpesvirus infection	30	0.00051	0.0035
Gastric acid secretion	16	0.00068	0.0045
Protein processing in endoplasmic reticulum	26	0.0017	0.011
Viral myocarditis	13	0.002	0.013
Sphingolipid signaling pathway	20	0.0021	0.013
Pancreatic secretion	18	0.0022	0.014
Dopaminergic synapse	21	0.0031	0.018
Legionellosis	12	0.0041	0.024
Systemic lupus erythematosus	21	0.0044	0.025
Hepatitis C	23	0.0052	0.029
cGMP-PKG signaling pathway	24	0.0054	0.03
Apelin signaling pathway	21	0.0056	0.031
Thyroid hormone signaling pathway	19	0.0059	0.032
Mineral absorption	12	0.0062	0.033
Arrhythmogenic right ventricular cardiomyopathy	14	0.0063	0.033
Proximal tubule bicarbonate reclamation	7	0.0072	0.036
Staphylococcus aureus infection	16	0.0073	0.037
Oxytocin signaling pathway	22	0.0085	0.042
Aldosterone synthesis and secretion	16	0.0088	0.043
Cell cycle	19	0.009	0.043
Apoptosis	20	0.0093	0.044
HIF-1 signaling pathway	17	0.01	0.048
Ferroptosis	9	0.013	0.058
cAMP signaling pathway	28	0.013	0.06
Colorectal cancer	14	0.016	0.068
Fc epsilon RI signaling pathway	12	0.016	0.068
Synaptic vesicle cycle	13	0.017	0.075
Cellular senescence	21	0.019	0.081
Spliceosome	20	0.02	0.085
Aldosterone-regulated sodium reabsorption	8	0.023	0.093
Relaxin signaling pathway	18	0.023	0.093
Fluid shear stress and atherosclerosis	19	0.023	0.093
Salivary secretion	14	0.026	0.1
Oocyte meiosis	18	0.026	0.1
Toxoplasmosis	16	0.028	0.11
Pyruvate metabolism	9	0.028	0.11
Thyroid hormone synthesis	12	0.031	0.12
Aminoacyl-tRNA biosynthesis	11	0.031	0.12
Glutathione metabolism	10	0.032	0.12
Vascular smooth muscle contraction	18	0.032	0.12
Pertussis	12	0.033	0.12
Pancreatic cancer	12	0.033	0.12
Serotonergic synapse	16	0.034	0.12
SNARE interactions in vesicular transport	7	0.04	0.14
Bile secretion	13	0.044	0.15
Epithelial cell signaling in Helicobacter pylori infection	11	0.045	0.15
AMPK signaling pathway	16	0.05	0.17
Vasopressin-regulated water reabsorption	8	0.053	0.18
Spinocerebellar ataxia	18	0.054	0.18
Chagas disease	14	0.054	0.18
DNA replication	7	0.058	0.19
Human papillomavirus infection	35	0.061	0.19
Hippo signaling pathway	19	0.065	0.2
Human T-cell leukemia virus 1 infection	25	0.065	0.2
Natural killer cell mediated cytotoxicity	16	0.067	0.21
Pathways in cancer	52	0.07	0.21
Phospholipase D signaling pathway	18	0.07	0.21
Ras signaling pathway	26	0.073	0.22
Non-homologous end-joining	4	0.076	0.22
Axon guidance	21	0.076	0.22
Lipid and atherosclerosis	24	0.077	0.22
PI3K-Akt signaling pathway	36	0.09	0.26
Morphine addiction	12	0.097	0.28

## Sheet: Biological Process KG1a
Gene Ontology_ Biological Process	Protein Count	P-Value	Benjamini
cytoplasmic translation	50	2.8e-40	1.1e-36
translation	59	2.1e-26	4.4e-23
protein folding	42	1.4e-17	2e-14
DNA replication-independent nucleosome assembly	18	1e-16	1.1e-13
protein localization to CENP-A containing chromatin	14	6.4e-14	5.3e-11
actin cytoskeleton organization	38	1.4e-13	9.4e-11
telomere organization	16	2.2e-13	1.3e-10
negative regulation of megakaryocyte differentiation	14	5.3e-13	2.7e-10
regulation of cell shape	34	7.4e-13	3.4e-10
DNA replication-dependent nucleosome assembly	16	5.7e-12	2.3e-09
protein localization to plasma membrane	33	1.2e-11	4.3e-09
platelet aggregation	18	1.6e-11	5.4e-09
vesicle-mediated transport	40	2.1e-11	6.6e-09
positive regulation of lamellipodium assembly	15	3.2e-11	9.3e-09
protein stabilization	38	5.2e-11	1.4e-08
cortical actin cytoskeleton organization	15	5.5e-11	1.4e-08
viral entry into host cell	25	1.1e-10	2.7e-08
intermediate filament organization	20	2.3e-10	5.4e-08
vesicle docking involved in exocytosis	15	4e-10	8.7e-08
intracellular protein transport	46	4.9e-10	1e-07
small GTPase mediated signal transduction	26	8.8e-10	1.7e-07
glycolytic process	16	9.2e-10	1.7e-07
positive regulation of telomerase RNA localization to Cajal body	10	6.4e-09	1.1e-06
establishment or maintenance of cell polarity	17	7e-09	1.2e-06
Rac protein signal transduction	12	9.3e-09	1.5e-06
regulation of actin filament polymerization	14	1.1e-08	1.8e-06
leukocyte cell-cell adhesion	13	1.7e-08	2.6e-06
microtubule-based process	13	1.7e-08	2.6e-06
DNA-templated transcription, initiation	14	2.3e-08	3.3e-06
cell-cell adhesion	30	5.8e-08	8e-06
actin filament organization	25	6.5e-08	8.7e-06
positive regulation of establishment of protein localization to telomere	8	7.3e-08	9.3e-06
regulation of actin cytoskeleton organization	19	7.4e-08	9.3e-06
protein refolding	11	1.3e-07	1.6e-05
cell motility	13	1.6e-07	1.9e-05
translational initiation	15	1.8e-07	2e-05
exocytosis	22	1.8e-07	2e-05
positive regulation of protein localization to Cajal body	8	1.9e-07	2.1e-05
receptor internalization	14	6.1e-07	6.4e-05
epithelial cell differentiation	19	6.5e-07	6.7e-05
mitotic cytokinesis	16	6.9e-07	6.9e-05
toxin transport	13	9.4e-07	9.2e-05
vesicle tethering involved in exocytosis	7	1e-06	0.0001
cellular response to heat	14	1.6e-06	0.00015
Arp2/3 complex-mediated actin nucleation	10	1.7e-06	0.00015
integrin-mediated signaling pathway	20	1.7e-06	0.00015
cellular potassium ion homeostasis	8	1.8e-06	0.00015
cellular response to interleukin-4	10	2.4e-06	0.00021
microtubule cytoskeleton organization	22	2.5e-06	0.00021
sodium ion export from cell	8	3.1e-06	0.00026
chaperone-mediated protein folding	12	3.2e-06	0.00026
cell migration	33	3.2e-06	0.00026
nucleosome assembly	23	3.6e-06	0.00027
positive regulation of telomere maintenance via telomerase	11	3.6e-06	0.00027
cortical cytoskeleton organization	9	3.9e-06	0.00029
establishment or maintenance of transmembrane electrochemical gradient	7	5.3e-06	0.00039
canonical glycolysis	8	5.4e-06	0.00039
mitotic cell cycle	23	6.9e-06	0.00049
leukocyte migration	10	9.3e-06	0.00065
protein localization	22	9.9e-06	0.00068
regulation of macroautophagy	13	1.2e-05	0.0008
antigen processing and presentation of endogenous peptide antigen via MHC class I via ER pathway, TAP-independent	6	1.4e-05	0.00093
establishment of Golgi localization	6	1.4e-05	0.00093
substantia nigra development	12	1.7e-05	0.0011
cell-matrix adhesion	18	1.8e-05	0.0012
keratinization	15	2.1e-05	0.0013
cellular response to insulin stimulus	18	2.4e-05	0.0014
cellular response to interferon-gamma	17	2.6e-05	0.0016
chaperone mediated protein folding requiring cofactor	10	2.8e-05	0.0017
regulation of establishment of cell polarity	8	3.1e-05	0.0018
phagocytosis	14	3.3e-05	0.0019
actin polymerization or depolymerization	8	4.4e-05	0.0025
positive regulation of actin filament polymerization	12	4.5e-05	0.0025
endocytic recycling	13	5e-05	0.0028
positive regulation of Arp2/3 complex-mediated actin nucleation	6	5.9e-05	0.0032
protein localization to endosome	6	5.9e-05	0.0032
microvillus assembly	6	5.9e-05	0.0032
adenylate cyclase-modulating G-protein coupled receptor signaling pathway	12	6.4e-05	0.0034
neuron projection morphogenesis	13	6.9e-05	0.0036
protein transport	42	7e-05	0.0036
positive regulation of cytoplasmic translation	7	7.4e-05	0.0038
cell projection assembly	8	8.5e-05	0.0043
protein autophosphorylation	23	8.7e-05	0.0043
positive regulation of protein localization to plasma membrane	12	9.1e-05	0.0044
sarcomere organization	10	9.2e-05	0.0045
cytoskeleton organization	20	9.5e-05	0.0045
protein folding in endoplasmic reticulum	6	0.0001	0.0049
cell adhesion	49	0.00012	0.0054
Rho protein signal transduction	12	0.00015	0.0068
regulation of focal adhesion assembly	8	0.00015	0.0069
cellular sodium ion homeostasis	8	0.00015	0.0069
retrograde transport, endosome to Golgi	14	0.0002	0.009
positive regulation of translation	14	0.00023	0.01
response to hydrogen peroxide	11	0.00023	0.01
positive regulation of protein serine/threonine kinase activity	12	0.00023	0.01
positive regulation of protein import into nucleus	10	0.00025	0.011
positive regulation of T cell mediated cytotoxicity	8	0.00026	0.011
actin filament depolymerization	6	0.00027	0.011
postsynaptic actin cytoskeleton organization	6	0.00027	0.011
actin filament severing	6	0.00027	0.011
ribosomal small subunit biogenesis	7	0.0003	0.012
cell division	36	0.00035	0.014
pre-replicative complex assembly involved in nuclear cell cycle DNA replication	5	0.00035	0.014
regulation of exocytosis	9	0.00037	0.014
Fc-gamma receptor signaling pathway involved in phagocytosis	7	0.00041	0.016
antigen processing and presentation	10	0.00042	0.016
positive regulation of cell migration	27	0.00045	0.017
actin filament fragmentation	4	0.00046	0.018
positive regulation of peptidyl-serine phosphorylation	14	0.00051	0.019
positive regulation of gene expression	44	0.00057	0.021
wound healing, spreading of cells	6	0.00057	0.021
negative regulation of nuclear-transcribed mRNA catabolic process, deadenylation-dependent decay	5	0.00061	0.022
cell adhesion mediated by integrin	9	0.00064	0.023
membrane fission	9	0.00064	0.023
response to drug	29	0.00065	0.023
endosomal transport	12	0.00067	0.024
retina homeostasis	9	0.00076	0.026
establishment of protein localization	9	0.00076	0.026
proteasome-mediated ubiquitin-dependent protein catabolic process	23	0.00077	0.026
retrograde vesicle-mediated transport, Golgi to ER	10	0.00078	0.027
cellular response to steroid hormone stimulus	6	0.0008	0.027
regulation of catalytic activity	34	0.00097	0.033
mRNA splicing, via spliceosome	22	0.001	0.035
gluconeogenesis	9	0.0011	0.035
synaptic vesicle transport	6	0.0011	0.035
formation of cytoplasmic translation initiation complex	6	0.0011	0.035
cellular protein localization	11	0.0011	0.035
response to glycoside	4	0.0011	0.036
tRNA aminoacylation for protein translation	7	0.0011	0.036
positive regulation of substrate adhesion-dependent cell spreading	9	0.0012	0.039
positive regulation of stress fiber assembly	10	0.0014	0.043
ATP metabolic process	8	0.0014	0.043
actomyosin structure organization	8	0.0014	0.043
negative regulation of inflammatory response to antigenic stimulus	7	0.0014	0.043
potassium ion import across plasma membrane	9	0.0014	0.043
regulation of stress fiber assembly	6	0.0014	0.043
regulation of lamellipodium assembly	5	0.0015	0.043
CRD-mediated mRNA stabilization	5	0.0015	0.043
Rap protein signal transduction	5	0.0015	0.043
immunological synapse formation	5	0.0015	0.043
Ras protein signal transduction	13	0.0015	0.044
positive regulation of neuron projection development	16	0.0016	0.047
cellular response to oxidative stress	13	0.0017	0.048
regulation of small GTPase mediated signal transduction	15	0.0017	0.048
Golgi to plasma membrane transport	7	0.0017	0.048
positive regulation of ATPase activity	7	0.0017	0.048
cytoskeleton-dependent intracellular transport	6	0.0019	0.052
positive regulation of T cell migration	6	0.0019	0.052
glutathione metabolic process	9	0.0019	0.053
brain development	26	0.002	0.055
rRNA processing	16	0.002	0.055
postsynaptic neurotransmitter receptor internalization	5	0.0021	0.057
double-strand break repair via break-induced replication	5	0.0021	0.057
signal transduction	86	0.0023	0.06
actin cytoskeleton reorganization	10	0.0023	0.06
negative regulation of translation	12	0.0025	0.065
heterotypic cell-cell adhesion	7	0.0025	0.066
actin filament polymerization	8	0.0027	0.07
translational elongation	6	0.003	0.077
morphogenesis of an epithelium	6	0.003	0.077
cellular response to low-density lipoprotein particle stimulus	6	0.003	0.077
positive regulation of superoxide anion generation	6	0.003	0.077
binding of sperm to zona pellucida	8	0.0031	0.078
neuron apoptotic process	11	0.0033	0.083
endocytosis	21	0.0034	0.085
'de novo' XMP biosynthetic process	4	0.0036	0.088
actin polymerization-dependent cell motility	4	0.0036	0.088
apical junction assembly	4	0.0036	0.088
maintenance of permeability of blood-brain barrier	7	0.0036	0.088
cytoskeleton-dependent cytokinesis	6	0.0038	0.091
cellular response to interleukin-7	5	0.004	0.093
regulation of DNA-dependent DNA replication initiation	5	0.004	0.093
negative regulation of cytosolic calcium ion concentration	5	0.004	0.093
positive regulation of cellular protein catabolic process	5	0.004	0.093
negative regulation of neuron death	10	0.004	0.094
vesicle fusion	8	0.0041	0.096
negative regulation of apoptotic process	41	0.0044	0.1
positive regulation of neural precursor cell proliferation	6	0.0046	0.11
synaptic vesicle endocytosis	8	0.0047	0.11
receptor-mediated endocytosis	11	0.0049	0.11
regulation of muscle contraction	5	0.0052	0.12
purine nucleotide biosynthetic process	5	0.0052	0.12
'de novo' AMP biosynthetic process	4	0.0056	0.12
regulation of protein transport	4	0.0056	0.12
plasma membrane to endosome transport	4	0.0056	0.12
glutamine transport	4	0.0056	0.12
purine ribonucleoside salvage	4	0.0056	0.12
regulation of actin cytoskeleton reorganization	6	0.0056	0.12
regulation of cell size	6	0.0056	0.12
negative regulation of mRNA splicing, via spliceosome	6	0.0056	0.12
protein phosphorylation	39	0.0058	0.12
positive regulation of telomerase activity	7	0.0058	0.12
protein secretion	9	0.0066	0.14
positive regulation of myoblast fusion	5	0.0066	0.14
negative regulation of cell migration	18	0.0067	0.14
myoblast differentiation	6	0.0067	0.14
cell aging	6	0.0067	0.14
positive regulation of I-kappaB kinase/NF-kappaB signaling	19	0.0068	0.14
positive regulation of peptidyl-tyrosine phosphorylation	12	0.007	0.14
positive regulation of lymphocyte differentiation	3	0.007	0.14
regulation of plasma membrane repair	3	0.007	0.14
negative regulation of myeloid leukocyte differentiation	3	0.007	0.14
carboxylic acid transmembrane transport	3	0.007	0.14
beta selection	3	0.007	0.14
positive regulation of NIK/NF-kappaB signaling	10	0.0072	0.14
negative regulation of protein kinase activity	10	0.0072	0.14
regulation of angiogenesis	7	0.0077	0.15
receptor clustering	6	0.008	0.15
phospholipid translocation	6	0.008	0.15
clathrin-dependent endocytosis	6	0.008	0.15
L-serine transport	4	0.008	0.15
modification-dependent protein catabolic process	4	0.008	0.15
GMP biosynthetic process	4	0.008	0.15
endothelial tube morphogenesis	4	0.008	0.15
fructose 1,6-bisphosphate metabolic process	4	0.008	0.15
endothelium development	4	0.008	0.15
post-Golgi vesicle-mediated transport	5	0.0083	0.16
nuclear migration	5	0.0083	0.16
response to virus	13	0.0086	0.16
cholesterol biosynthetic process	7	0.0089	0.17
plasma membrane repair	6	0.0094	0.18
viral release from host cell	5	0.01	0.19
MAPK cascade	14	0.011	0.19
cellular response to unfolded protein	6	0.011	0.19
positive regulation of focal adhesion assembly	6	0.011	0.19
adenylate cyclase-activating dopamine receptor signaling pathway	4	0.011	0.19
positive regulation by host of viral genome replication	4	0.011	0.19
erythrocyte homeostasis	4	0.011	0.19
regulation of mast cell degranulation	4	0.011	0.19
positive regulation of RNA polymerase II transcriptional preinitiation complex assembly	4	0.011	0.19
establishment of centrosome localization	4	0.011	0.19
astral microtubule organization	4	0.011	0.19
transferrin transport	4	0.011	0.19
regulation of phagocytosis	4	0.011	0.19
antigen processing and presentation of peptide antigen via MHC class I	4	0.011	0.19
vesicle-mediated transport in synapse	4	0.011	0.19
peptidyl-tyrosine phosphorylation	15	0.011	0.19
neuron projection development	14	0.011	0.19
negative regulation of protein binding	10	0.011	0.19
positive regulation of double-strand break repair via homologous recombination	7	0.011	0.2
response to nutrient	10	0.012	0.21
regulation of proteasomal protein catabolic process	5	0.013	0.21
regulation of long-term neuronal synaptic plasticity	5	0.013	0.21
positive regulation of protein binding	10	0.013	0.22
establishment or maintenance of apical/basal cell polarity	3	0.014	0.22
regulation of lymphocyte migration	3	0.014	0.22
ribosomal protein import into nucleus	3	0.014	0.22
Golgi reassembly	3	0.014	0.22
Golgi vesicle fusion to target membrane	3	0.014	0.22
regulation of protein tyrosine kinase activity	3	0.014	0.22
regulation of organelle assembly	3	0.014	0.22
microspike assembly	3	0.014	0.22
activation of protein kinase activity	10	0.014	0.23
T cell costimulation	7	0.015	0.23
regulation of smooth muscle cell proliferation	4	0.015	0.23
maintenance of epithelial cell apical/basal polarity	4	0.015	0.23
UTP biosynthetic process	4	0.015	0.23
membrane repolarization	4	0.015	0.23
positive regulation of podosome assembly	4	0.015	0.23
Golgi to lysosome transport	4	0.015	0.23
positive regulation of cell growth	11	0.015	0.24
leukocyte tethering or rolling	5	0.015	0.24
regulation of apoptotic process	21	0.016	0.24
T cell proliferation	7	0.016	0.25
protein targeting	7	0.016	0.25
DNA replication	13	0.016	0.25
positive regulation of phosphorylation	6	0.017	0.26
regulation of translational initiation	6	0.017	0.26
cellular response to drug	9	0.017	0.26
response to unfolded protein	8	0.018	0.27
cellular response to organic cyclic compound	8	0.018	0.27
positive regulation of protein complex assembly	8	0.018	0.27
response to lead ion	5	0.018	0.27
regulated exocytosis	5	0.018	0.27
regulation of cardiac conduction	5	0.018	0.27
androgen receptor signaling pathway	5	0.018	0.27
cell-substrate adhesion	5	0.018	0.27
establishment of endothelial barrier	5	0.018	0.27
macromolecular complex assembly	15	0.018	0.27
interferon-gamma-mediated signaling pathway	4	0.019	0.27
actin filament network formation	4	0.019	0.27
positive regulation of protein exit from endoplasmic reticulum	4	0.019	0.27
GTP biosynthetic process	4	0.019	0.27
positive regulation of DNA replication	6	0.019	0.28
response to peptide hormone	8	0.02	0.28
cell cycle	28	0.02	0.28
cell redox homeostasis	7	0.02	0.29
osteoblast differentiation	13	0.021	0.29
positive regulation of natural killer cell degranulation	3	0.022	0.29
leukocyte activation	3	0.022	0.29
mesenchyme migration	3	0.022	0.29
positive regulation of protein localization to cell cortex	3	0.022	0.29
AMP salvage	3	0.022	0.29
regulation of chaperone-mediated autophagy	3	0.022	0.29
cell-substrate junction assembly	3	0.022	0.29
neutrophil degranulation	3	0.022	0.29
scaRNA localization to Cajal body	3	0.022	0.29
membrane to membrane docking	3	0.022	0.29
protein localization to bicellular tight junction	3	0.022	0.29
interleukin-2-mediated signaling pathway	3	0.022	0.29
regulation of neutrophil migration	3	0.022	0.29
positive regulation of DNA topoisomerase (ATP-hydrolyzing) activity	3	0.022	0.29
positive regulation of regulated secretory pathway	3	0.022	0.29
cytoplasmic translational initiation	3	0.022	0.29
IMP salvage	3	0.022	0.29
GMP salvage	3	0.022	0.29
antigen processing and presentation of endogenous peptide antigen via MHC class Ib	3	0.022	0.29
response to estradiol	12	0.022	0.3
regulation of protein localization	10	0.022	0.3
epidermis development	10	0.022	0.3
response to organic cyclic compound	9	0.023	0.31
negative regulation of ubiquitin protein ligase activity	4	0.024	0.31
positive regulation of tumor necrosis factor-mediated signaling pathway	4	0.024	0.31
proteasomal protein catabolic process	6	0.024	0.32
ribosomal large subunit biogenesis	6	0.024	0.32
negative regulation of neuron apoptotic process	15	0.025	0.32
positive regulation of glial cell proliferation	5	0.025	0.32
DNA unwinding involved in DNA replication	5	0.025	0.32
xenobiotic transport	5	0.025	0.32
positive regulation of GTPase activity	17	0.025	0.32
positive regulation of protein kinase B signaling	13	0.026	0.33
epithelial to mesenchymal transition	7	0.027	0.34
cellular response to mechanical stimulus	10	0.027	0.34
intra-Golgi vesicle-mediated transport	6	0.027	0.34
protein localization to cell surface	6	0.027	0.34
lamellipodium assembly	6	0.027	0.34
positive regulation of axon extension	6	0.027	0.34
keratinocyte differentiation	8	0.028	0.35
ribosomal large subunit assembly	5	0.028	0.35
ruffle organization	4	0.029	0.35
Rab protein signal transduction	4	0.029	0.35
positive regulation of endopeptidase activity	4	0.029	0.35
intestinal absorption	4	0.029	0.35
cell communication by electrical coupling involved in cardiac conduction	4	0.029	0.35
drug transmembrane transport	4	0.029	0.35
glucose import	4	0.029	0.35
relaxation of cardiac muscle	4	0.029	0.35
response to xenobiotic stimulus	20	0.029	0.35
Golgi organization	13	0.03	0.36
axonogenesis	10	0.031	0.37
regulation of membrane permeability	3	0.032	0.37
cell cycle phase transition	3	0.032	0.37
negative regulation of RNA splicing	3	0.032	0.37
protection from natural killer cell mediated cytotoxicity	3	0.032	0.37
cell-cell adhesion mediated by integrin	3	0.032	0.37
positive regulation of endocytic recycling	3	0.032	0.37
'de novo' IMP biosynthetic process	3	0.032	0.37
glutathione transmembrane transport	3	0.032	0.37
positive regulation of Golgi to plasma membrane protein transport	3	0.032	0.37
Golgi localization	3	0.032	0.37
regulation of erythrocyte differentiation	3	0.032	0.37
regulation of hydrogen peroxide metabolic process	3	0.032	0.37
response to calcium ion	8	0.032	0.38
positive regulation of protein autophosphorylation	5	0.033	0.38
positive regulation of exocytosis	5	0.033	0.38
neuron projection extension	5	0.033	0.38
DNA duplex unwinding	9	0.033	0.38
oligodendrocyte differentiation	6	0.034	0.39
ribosomal small subunit assembly	4	0.035	0.4
regulation of cellular protein localization	4	0.035	0.4
negative regulation of calcineurin-NFAT signaling cascade	4	0.035	0.4
G-protein coupled acetylcholine receptor signaling pathway	4	0.035	0.4
peptidyl-serine dephosphorylation	4	0.035	0.4
response to ethanol	13	0.037	0.41
regulation of synapse organization	5	0.037	0.41
positive regulation of natural killer cell mediated cytotoxicity	5	0.037	0.41
B cell homeostasis	5	0.037	0.41
positive regulation of mRNA splicing, via spliceosome	5	0.037	0.41
regulation of cytoskeleton organization	5	0.037	0.41
motor neuron axon guidance	5	0.037	0.41
T cell activation	7	0.039	0.43
ubiquitin-dependent protein catabolic process	22	0.04	0.44
cellular response to xenobiotic stimulus	8	0.04	0.45
establishment of epithelial cell apical/basal polarity	4	0.041	0.45
positive regulation of phosphoprotein phosphatase activity	4	0.041	0.45
neural retina development	4	0.041	0.45
striated muscle cell differentiation	4	0.041	0.45
response to cocaine	6	0.041	0.45
T cell differentiation in thymus	6	0.041	0.45
cellular response to platelet-derived growth factor stimulus	5	0.042	0.45
localization	5	0.042	0.45
positive regulation of wound healing	5	0.042	0.45
amyloid fibril formation	5	0.042	0.45
positive regulation of protein secretion	7	0.042	0.45
positive regulation of MAP kinase activity	9	0.043	0.45
regulation of blood pressure	9	0.043	0.45
positive regulation of gamma-delta T cell differentiation	3	0.043	0.45
positive regulation of protein K63-linked ubiquitination	3	0.043	0.45
positive regulation of intrinsic apoptotic signaling pathway by p53 class mediator	3	0.043	0.45
translational termination	3	0.043	0.45
transdifferentiation	3	0.043	0.45
positive regulation of potassium ion transmembrane transporter activity	3	0.043	0.45
positive regulation of NAD(P)H oxidase activity	3	0.043	0.45
natural killer cell degranulation	3	0.043	0.45
positive regulation of receptor binding	3	0.043	0.45
cellular response to catecholamine stimulus	3	0.043	0.45
regulation of circadian rhythm	8	0.043	0.45
response to heat	7	0.045	0.47
negative regulation of protein phosphorylation	9	0.046	0.47
response to cadmium ion	5	0.047	0.48
DNA replication initiation	5	0.047	0.48
protein catabolic process	8	0.05	0.51
regulation of cytosolic calcium ion concentration	6	0.05	0.51
amino acid transport	6	0.05	0.51
regulation of ERK1 and ERK2 cascade	5	0.052	0.53
natural killer cell mediated cytotoxicity	5	0.052	0.53
skeletal muscle tissue development	7	0.053	0.53
negative regulation of protein ubiquitination	7	0.053	0.53
cellular response to nerve growth factor stimulus	6	0.054	0.54
negative regulation of gene expression	23	0.055	0.54
response to endoplasmic reticulum stress	9	0.055	0.54
negative regulation of B cell activation	3	0.056	0.54
response to isolation stress	3	0.056	0.54
positive regulation of actin filament depolymerization	3	0.056	0.54
positive regulation of chromosome separation	3	0.056	0.54
chaperone-mediated autophagy	3	0.056	0.54
protein maturation by protein folding	3	0.056	0.54
phospholipase C-activating dopamine receptor signaling pathway	3	0.056	0.54
anterograde axonal protein transport	3	0.056	0.54
modulation by host of viral process	3	0.056	0.54
positive regulation of early endosome to late endosome transport	3	0.056	0.54
protein kinase A signaling	4	0.056	0.54
regulation of protein catabolic process	4	0.056	0.54
neutral amino acid transport	4	0.056	0.54
carboxylic acid metabolic process	4	0.056	0.54
actin filament-based movement	4	0.056	0.54
positive regulation of protein phosphorylation	17	0.056	0.54
ER to Golgi vesicle-mediated transport	12	0.057	0.54
positive regulation of peptidyl-threonine phosphorylation	5	0.058	0.56
positive regulation of neuron death	6	0.059	0.57
peptidyl-threonine phosphorylation	8	0.06	0.57
positive regulation of proteasomal protein catabolic process	4	0.064	0.6
regulation of release of sequestered calcium ion into cytosol	4	0.064	0.6
negative regulation of phagocytosis	4	0.064	0.6
platelet formation	4	0.064	0.6
positive regulation of actin cytoskeleton reorganization	4	0.064	0.6
endodermal cell differentiation	5	0.064	0.6
cellular response to gamma radiation	5	0.064	0.6
response to amino acid	5	0.064	0.6
cellular response to leukemia inhibitory factor	10	0.065	0.6
negative regulation of ERK1 and ERK2 cascade	9	0.065	0.61
substrate adhesion-dependent cell spreading	7	0.065	0.61
negative regulation of vascular smooth muscle cell proliferation	6	0.069	0.63
negative regulation of protein catabolic process	6	0.069	0.63
positive regulation of potassium ion transport	3	0.069	0.63
neurotransmitter receptor transport, endosome to postsynaptic membrane	3	0.069	0.63
oxaloacetate metabolic process	3	0.069	0.63
negative regulation of protein metabolic process	3	0.069	0.63
phagosome maturation	3	0.069	0.63
positive regulation of protein localization to early endosome	3	0.069	0.63
RNA secondary structure unwinding	3	0.069	0.63
positive regulation of alpha-beta T cell proliferation	3	0.069	0.63
regulation of ruffle assembly	3	0.069	0.63
viral RNA genome replication	3	0.069	0.63
positive regulation of tau-protein kinase activity	3	0.069	0.63
membrane repolarization during cardiac muscle cell action potential	3	0.069	0.63
telomeric heterochromatin assembly	3	0.069	0.63
cellular response to UV	7	0.07	0.63
lysosome localization	5	0.071	0.63
activation of innate immune response	5	0.071	0.63
positive regulation of filopodium assembly	5	0.071	0.63
T cell homeostasis	5	0.071	0.63
cellular response to hydrogen peroxide	8	0.072	0.64
positive regulation of proteolysis	4	0.073	0.64
positive regulation of stress-activated MAPK cascade	4	0.073	0.64
negative regulation of actin filament polymerization	4	0.073	0.64
dopamine receptor signaling pathway	4	0.073	0.64
positive regulation of protein localization to cell surface	4	0.073	0.64
angiogenesis	19	0.074	0.65
protein peptidyl-prolyl isomerization	5	0.077	0.68
positive regulation of protein localization to nucleus	5	0.077	0.68
cellular response to cAMP	7	0.079	0.69
cerebral cortex development	8	0.08	0.7
cellular response to starvation	8	0.08	0.7
cellular response to beta-amyloid	6	0.08	0.7
cardiac muscle cell development	4	0.082	0.7
regulation of Wnt signaling pathway	4	0.082	0.7
regulation of dendritic spine morphogenesis	4	0.082	0.7
muscle cell development	4	0.082	0.7
neurotransmitter uptake	3	0.084	0.7
negative regulation of fibroblast migration	3	0.084	0.7
keratinocyte development	3	0.084	0.7
negative regulation of cell size	3	0.084	0.7
T cell migration	3	0.084	0.7
JAK-STAT cascade involved in growth hormone signaling pathway	3	0.084	0.7
positive regulation of cellular component movement	3	0.084	0.7
negative regulation of inclusion body assembly	3	0.084	0.7
locomotion	3	0.084	0.7
positive regulation of alpha-beta T cell differentiation	3	0.084	0.7
box C/D snoRNP assembly	3	0.084	0.7
integrin activation	3	0.084	0.7
transepithelial transport	3	0.084	0.7
endosome to melanosome transport	3	0.084	0.7
regulation of stress-activated MAPK cascade	3	0.084	0.7
fibroblast proliferation	5	0.085	0.7
mRNA stabilization	5	0.085	0.7
positive regulation of erythrocyte differentiation	5	0.085	0.7
rhythmic process	8	0.085	0.7
cellular response to epidermal growth factor stimulus	6	0.086	0.71
lactation	6	0.086	0.71
regulation of cell migration	10	0.089	0.73
cell-cell junction organization	4	0.092	0.74
regulation of myelination	4	0.092	0.74
regulation of endocytosis	5	0.092	0.74
regulation of MAPK cascade	5	0.092	0.74
positive regulation of nitric oxide biosynthetic process	6	0.092	0.74
platelet activation	7	0.095	0.74
regulation of alternative mRNA splicing, via spliceosome	7	0.095	0.74
positive regulation of telomerase RNA reverse transcriptase activity	2	0.096	0.74
positive regulation of glycoprotein metabolic process	2	0.096	0.74
meiotic cytokinesis	2	0.096	0.74
regulation of mast cell activation	2	0.096	0.74
positive regulation of dopamine biosynthetic process	2	0.096	0.74
positive regulation of memory T cell activation	2	0.096	0.74
T cell aggregation	2	0.096	0.74
L-serine import into cell	2	0.096	0.74
skeletal muscle satellite cell migration	2	0.096	0.74
glyceraldehyde-3-phosphate metabolic process	2	0.096	0.74
regulation of beta-amyloid formation	2	0.096	0.74
hypoxanthine transport	2	0.096	0.74
pentose biosynthetic process	2	0.096	0.74
intrinsic apoptotic signaling pathway in response to hydrogen peroxide	2	0.096	0.74
negative regulation of natural killer cell cytokine production	2	0.096	0.74
regulation of phosphatidylcholine catabolic process	2	0.096	0.74
positive regulation of protein processing in phagocytic vesicle	2	0.096	0.74
meiotic chromosome movement towards spindle pole	2	0.096	0.74
negative regulation of nitrosative stress-induced intrinsic apoptotic signaling pathway	2	0.096	0.74
adenine salvage	2	0.096	0.74
uropod organization	2	0.096	0.74
regulation of actin filament bundle assembly	2	0.096	0.74
susceptibility to T cell mediated cytotoxicity	2	0.096	0.74
memory T cell extravasation	2	0.096	0.74
methylglyoxal metabolic process	2	0.096	0.74
positive regulation of NF-kappaB transcription factor activity	13	0.098	0.74
adult locomotory behavior	6	0.099	0.74
forebrain development	6	0.099	0.74
plasminogen activation	3	0.099	0.74
pentose-phosphate shunt	3	0.099	0.74
IRES-dependent viral translational initiation	3	0.099	0.74
NAD metabolic process	3	0.099	0.74
negative thymic T cell selection	3	0.099	0.74
pore complex assembly	3	0.099	0.74
formation of translation preinitiation complex	3	0.099	0.74
regulation of ventricular cardiac muscle cell action potential	3	0.099	0.74
fructose 6-phosphate metabolic process	3	0.099	0.74
response to interferon-beta	3	0.099	0.74
cellular response to stress	3	0.099	0.74
positive regulation of chromosome segregation	3	0.099	0.74
positive thymic T cell selection	3	0.099	0.74
postreplication repair	3	0.099	0.74
axon extension	5	0.1	0.74
actin filament bundle assembly	5	0.1	7.4E-

## Sheet: KEGG-healhty HSPC
KEGG Pathway	Protein Count	P-Value	Benjamini
Pathways of neurodegeneration - multiple diseases	95	8.7e-10	1.6e-08
Amyotrophic lateral sclerosis	79	5.5e-10	1e-08
Alzheimer disease	79	7.3e-09	1.2e-07
Endocytosis	77	2.3e-18	7.4e-16
Parkinson disease	77	8.8e-17	9.3e-15
Prion disease	74	2.3e-14	1.1e-12
Huntington disease	68	3.8e-09	6.5e-08
Salmonella infection	62	1.9e-10	4.8e-09
Viral carcinogenesis	60	2.1e-13	8.2e-12
Regulation of actin cytoskeleton	60	4.6e-12	1.5e-10
Coronavirus disease - COVID-19	59	2.3e-10	5.2e-09
Phagosome	56	2.2e-17	3.5e-15
Ribosome	55	9.5e-16	7.6e-14
Tight junction	55	2.4e-14	1.1e-12
Pathogenic Escherichia coli infection	55	2.3e-11	6.6e-10
Estrogen signaling pathway	49	1.8e-14	1.1e-12
PI3K-Akt signaling pathway	49	0.044	0.13
Human immunodeficiency virus 1 infection	48	6e-07	7.1e-06
Shigellosis	47	9.5e-05	0.00087
Alcoholism	45	2.4e-07	3e-06
Human cytomegalovirus infection	45	4.1e-05	0.00042
Human papillomavirus infection	45	0.068	0.19
Focal adhesion	43	1.2e-05	0.00012
Rap1 signaling pathway	40	0.00034	0.0027
Proteoglycans in cancer	39	0.00042	0.003
Carbon metabolism	38	2.5e-10	5.3e-09
Neutrophil extracellular trap formation	38	0.00018	0.0016
Kaposi sarcoma-associated herpesvirus infection	37	0.00057	0.0038
Lipid and atherosclerosis	37	0.0037	0.019
Human T-cell leukemia virus 1 infection	37	0.0063	0.028
Ras signaling pathway	36	0.026	0.084
Epstein-Barr virus infection	35	0.0043	0.021
Chemical carcinogenesis - reactive oxygen species	34	0.031	0.097
Protein processing in endoplasmic reticulum	33	0.00098	0.006
Biosynthesis of amino acids	32	4.6e-12	1.5e-10
Leukocyte transendothelial migration	32	5.3e-07	6.5e-06
cAMP signaling pathway	32	0.065	0.18
Staphylococcus aureus infection	31	2.7e-08	3.9e-07
Systemic lupus erythematosus	31	7.2e-05	0.0007
Spinocerebellar ataxia	31	0.00019	0.0016
Oxytocin signaling pathway	31	0.00071	0.0046
cGMP-PKG signaling pathway	31	0.0027	0.015
Bacterial invasion of epithelial cells	30	3.3e-10	6.6e-09
Cell adhesion molecules	30	0.002	0.012
Diabetic cardiomyopathy	30	0.06	0.17
Gap junction	29	5.1e-08	6.8e-07
Apoptosis	29	0.00042	0.003
Adrenergic signaling in cardiomyocytes	29	0.0021	0.012
Cellular senescence	29	0.0037	0.019
Tuberculosis	29	0.025	0.082
Antigen processing and presentation	28	1.2e-08	1.8e-07
Fluid shear stress and atherosclerosis	28	0.0013	0.0081
Necroptosis	28	0.0092	0.038
Axon guidance	28	0.046	0.13
Chemokine signaling pathway	28	0.078	0.21
Platelet activation	27	0.0005	0.0034
Vascular smooth muscle contraction	26	0.0035	0.018
Glycolysis / Gluconeogenesis	25	3.5e-08	4.9e-07
Dopaminergic synapse	25	0.0058	0.027
Insulin signaling pathway	25	0.0093	0.038
Amoebiasis	24	0.00035	0.0027
Oocyte meiosis	24	0.01	0.043
Yersinia infection	24	0.018	0.064
Apelin signaling pathway	24	0.021	0.072
Phospholipase D signaling pathway	24	0.04	0.12
Proteasome	23	1.9e-10	4.8e-09
Fc gamma R-mediated phagocytosis	23	0.00043	0.003
HIF-1 signaling pathway	23	0.0022	0.012
Serotonergic synapse	23	0.0044	0.021
Neurotrophin signaling pathway	23	0.0066	0.029
Relaxin signaling pathway	23	0.017	0.062
Adherens junction	22	8.7e-06	9.6e-05
Toxoplasmosis	22	0.0067	0.029
Sphingolipid signaling pathway	22	0.013	0.052
Viral myocarditis	21	1.8e-06	2.1e-05
Circadian entrainment	21	0.0026	0.014
Cholinergic synapse	21	0.015	0.057
Central carbon metabolism in cancer	20	8.6e-05	0.00081
Gastric acid secretion	20	0.00028	0.0024
Arrhythmogenic right ventricular cardiomyopathy	20	0.00034	0.0027
Dilated cardiomyopathy	20	0.0053	0.025
Glucagon signaling pathway	20	0.017	0.062
Thyroid hormone signaling pathway	20	0.053	0.15
Hypertrophic cardiomyopathy	19	0.0059	0.027
Salivary secretion	19	0.0074	0.032
GnRH signaling pathway	19	0.0083	0.036
Melanogenesis	19	0.019	0.068
Legionellosis	18	5.5e-05	0.00055
Choline metabolism in cancer	18	0.028	0.092
Hematopoietic cell lineage	18	0.031	0.097
Pancreatic secretion	18	0.04	0.12
Glutamatergic synapse	18	0.094	0.24
Long-term depression	17	0.00038	0.0028
Pertussis	17	0.0055	0.026
Colorectal cancer	17	0.018	0.064
Cardiac muscle contraction	17	0.02	0.07
ECM-receptor interaction	17	0.022	0.075
Aldosterone synthesis and secretion	17	0.053	0.15
Endocrine and other factor-regulated calcium reabsorption	15	0.00097	0.006
Leishmaniasis	15	0.031	0.097
GABAergic synapse	15	0.086	0.23
Type I diabetes mellitus	14	0.00035	0.0027
Longevity regulating pathway - multiple species	14	0.012	0.048
Long-term potentiation	14	0.022	0.076
Fc epsilon RI signaling pathway	14	0.025	0.083
B cell receptor signaling pathway	14	0.091	0.24
Pyruvate metabolism	13	0.003	0.016
Renal cell carcinoma	13	0.058	0.16
Thyroid hormone synthesis	13	0.097	0.25
Allograft rejection	12	0.0015	0.0088
Graft-versus-host disease	12	0.0036	0.018
Cysteine and methionine metabolism	12	0.016	0.062
Autoimmune thyroid disease	12	0.022	0.074
Glutathione metabolism	12	0.035	0.11
VEGF signaling pathway	12	0.044	0.13
Pentose phosphate pathway	11	0.00072	0.0046
Ferroptosis	11	0.0092	0.038
Malaria	11	0.035	0.11
Mineral absorption	11	0.1	0.25
Aldosterone-regulated sodium reabsorption	10	0.013	0.052
Citrate cycle (TCA cycle)	9	0.011	0.044
Alanine, aspartate and glutamate metabolism	9	0.037	0.11
Vasopressin-regulated water reabsorption	9	0.089	0.24
Glyoxylate and dicarboxylate metabolism	8	0.034	0.11
Arginine biosynthesis	6	0.077	0.21
Proximal tubule bicarbonate reclamation	6	0.09	0.24

## Sheet: Biological Process healthy HSPC
Gene Ontology_ Biological Process	Protein Count	P-Value	Benjamini
signal transduction	111	0.026	0.41
translation	69	2.1e-25	4e-22
negative regulation of apoptotic process	68	4.6e-06	0.00041
protein transport	61	1.5e-06	0.00017
cell adhesion	59	0.0032	0.085
cytoplasmic translation	55	1.5e-38	7.3e-35
positive regulation of gene expression	54	0.0066	0.14
innate immune response	54	0.075	0.73
intracellular protein transport	50	1.1e-06	0.00013
cell division	49	0.00015	0.0075
protein folding	48	7.6e-16	7.6e-13
protein stabilization	47	5.1e-11	1.7e-08
regulation of cell shape	41	8.7e-13	6.2e-10
vesicle-mediated transport	41	3.2e-07	4.7e-05
protein localization to plasma membrane	40	1.4e-11	5.8e-09
response to drug	40	0.00017	0.0086
actin cytoskeleton organization	39	2.5e-09	5.2e-07
negative regulation of gene expression	39	0.00099	0.034
cell cycle	39	0.012	0.24
intermediate filament organization	38	2.4e-25	4e-22
actin filament organization	37	8.5e-12	4.4e-09
cell migration	36	0.00049	0.019
cell-cell adhesion	34	2.4e-06	0.00025
positive regulation of cell migration	33	0.0021	0.061
proteasome-mediated ubiquitin-dependent protein catabolic process	32	0.00013	0.0069
regulation of apoptotic process	32	0.0013	0.041
negative regulation of endopeptidase activity	31	1.7e-07	2.8e-05
nucleosome assembly	31	2.3e-07	3.6e-05
response to xenobiotic stimulus	31	0.0025	0.072
epithelial cell differentiation	30	1e-11	4.6e-09
retina homeostasis	29	6.6e-23	8.2e-20
keratinization	29	2.3e-13	1.9e-10
mitotic cell cycle	28	1.6e-05	0.0012
brain development	28	0.058	0.65
aging	27	0.0018	0.053
lipid metabolic process	27	0.0044	0.11
angiogenesis	27	0.044	0.54
viral entry into host cell	26	4.9e-08	9.1e-06
microtubule cytoskeleton organization	26	1.1e-05	0.00085
cytoskeleton organization	26	4.3e-05	0.0028
positive regulation of I-kappaB kinase/NF-kappaB signaling	26	0.0032	0.085
endocytosis	26	0.0089	0.18
integrin-mediated signaling pathway	25	9.1e-07	0.00012
protein localization	25	0.00013	0.0069
cilium assembly	25	0.033	0.45
positive regulation of protein phosphorylation	24	0.032	0.44
defense response to bacterium	24	0.088	0.79
cell-matrix adhesion	23	7.2e-06	0.0006
macromolecular complex assembly	23	0.0014	0.045
positive regulation of NF-kappaB transcription factor activity	23	0.0028	0.077
carbohydrate metabolic process	23	0.0067	0.15
response to virus	21	0.00013	0.0069
autophagy	21	0.0065	0.14
negative regulation of neuron apoptotic process	21	0.011	0.21
glycolytic process	20	3e-11	1.1e-08
platelet aggregation	20	7.9e-11	2.3e-08
epidermis development	20	7e-06	0.00059
positive regulation of neuron projection development	20	0.0022	0.064
response to ethanol	20	0.0044	0.11
hydrogen ion transmembrane transport	20	0.0056	0.13
negative regulation of cell migration	20	0.056	0.63
response to hypoxia	20	0.07	0.71
axonogenesis	19	6e-05	0.0038
positive regulation of cell growth	19	9.4e-05	0.0053
cellular response to insulin stimulus	19	0.00083	0.029
establishment or maintenance of cell polarity	18	2.5e-07	3.8e-05
cellular oxidant detoxification	18	2.9e-05	0.002
muscle contraction	18	0.00017	0.0086
positive regulation of protein catabolic process	18	0.0003	0.013
cellular response to interferon-gamma	18	0.00072	0.026
wound healing	18	0.0011	0.038
negative regulation of catalytic activity	18	0.007	0.15
DNA replication-independent nucleosome assembly	17	1.4e-12	9e-10
proteasomal protein catabolic process	17	3.4e-10	9e-08
regulation of exocytosis	17	1.6e-09	3.5e-07
substantia nigra development	17	1.3e-07	2.3e-05
regulation of actin cytoskeleton organization	17	0.00023	0.011
positive regulation of translation	17	0.00031	0.013
positive regulation of peptidyl-tyrosine phosphorylation	17	0.0013	0.041
DNA replication	17	0.014	0.27
MAPK cascade	17	0.023	0.37
rRNA processing	17	0.028	0.42
multivesicular body assembly	16	7.5e-10	1.9e-07
DNA replication-dependent nucleosome assembly	16	1.3e-09	3e-07
antigen processing and presentation	16	6.2e-07	8.6e-05
response to hydrogen peroxide	16	3.4e-06	0.00031
mitotic cytokinesis	16	7.2e-05	0.0043
phagocytosis, engulfment	16	0.019	0.33
response to oxidative stress	16	0.029	0.43
small GTPase mediated signal transduction	16	0.029	0.43
osteoblast differentiation	16	0.037	0.5
neuron projection development	16	0.047	0.56
ER to Golgi vesicle-mediated transport	16	0.05	0.58
peptidyl-tyrosine phosphorylation	16	0.096	0.84
proteasomal ubiquitin-independent protein catabolic process	15	4.6e-11	1.6e-08
protein refolding	15	2.2e-10	6.1e-08
telomere organization	15	8.6e-10	2e-07
microtubule-based process	15	1.4e-08	2.7e-06
chaperone-mediated protein folding	15	5.7e-07	8.2e-05
proteolysis involved in cellular protein catabolic process	15	6.4e-06	0.00055
keratinocyte differentiation	15	7.7e-05	0.0045
endocytic recycling	15	0.00013	0.0069
negative regulation of neuron projection development	15	0.0005	0.019
response to nutrient	15	0.001	0.034
negative regulation of cell death	15	0.0013	0.043
microtubule-based movement	15	0.0047	0.11
Ras protein signal transduction	15	0.0052	0.12
B cell receptor signaling pathway	15	0.093	0.82
protein localization to CENP-A containing chromatin	14	8.9e-12	4.4e-09
negative regulation of megakaryocyte differentiation	14	7e-11	2.2e-08
DNA-templated transcription, initiation	14	2e-06	0.00021
membrane fission	14	2.8e-06	0.00026
receptor internalization	14	4.1e-05	0.0027
cellular response to heat	14	9.8e-05	0.0055
protein secretion	14	0.00018	0.0086
actin cytoskeleton reorganization	14	0.00025	0.011
receptor-mediated endocytosis	14	0.0038	0.098
positive regulation of MAP kinase activity	14	0.0048	0.11
negative regulation of translation	14	0.0066	0.14
regulation of protein localization	14	0.0073	0.16
exocytosis	14	0.073	0.72
viral budding via host ESCRT complex	13	6.6e-09	1.3e-06
ubiquitin-dependent protein catabolic process via the multivesicular body sorting pathway	13	7.8e-07	0.0001
mitotic metaphase plate congression	13	2.9e-05	0.002
response to unfolded protein	13	0.00048	0.019
macroautophagy	13	0.0033	0.088
phagocytosis	13	0.0042	0.1
positive regulation of protein binding	13	0.0092	0.19
response to endoplasmic reticulum stress	13	0.018	0.31
cellular response to mechanical stimulus	13	0.023	0.37
calcium ion transport	13	0.029	0.43
regulation of protein stability	13	0.036	0.5
phagocytosis, recognition	13	0.058	0.65
cellular response to leukemia inhibitory factor	13	0.066	0.67
positive regulation of tumor necrosis factor production	13	0.092	0.81
regulation of cell migration	13	0.097	0.84
cellular response to interleukin-4	12	7.9e-07	0.0001
positive regulation of T cell mediated cytotoxicity	12	1.2e-06	0.00015
hydrogen peroxide catabolic process	12	1.9e-06	0.00021
nucleus organization	12	1.9e-06	0.00021
peptide cross-linking	12	4.2e-06	0.00039
leukocyte cell-cell adhesion	12	8.8e-06	0.00072
positive regulation of telomere maintenance via telomerase	12	1.7e-05	0.0012
chaperone mediated protein folding requiring cofactor	12	1.7e-05	0.0012
sarcomere organization	12	7.1e-05	0.0043
gluconeogenesis	12	0.00019	0.009
translational initiation	12	0.0013	0.041
adenylate cyclase-modulating G-protein coupled receptor signaling pathway	12	0.0017	0.052
substrate adhesion-dependent cell spreading	12	0.0027	0.075
response to calcium ion	12	0.0046	0.11
cellular protein localization	12	0.0059	0.14
endosomal transport	12	0.013	0.25
cellular response to hydrogen peroxide	12	0.017	0.3
neuron apoptotic process	12	0.017	0.3
cellular response to oxidative stress	12	0.065	0.66
positive regulation of peptidyl-serine phosphorylation	12	0.065	0.66
regulation of GTPase activity	12	0.065	0.66
regulation of mitotic spindle assembly	11	3e-06	0.00028
plasma membrane repair	11	1.1e-05	0.00085
response to cadmium ion	11	1.5e-05	0.0012
vesicle docking involved in exocytosis	11	0.00013	0.0069
actomyosin structure organization	11	0.00013	0.0069
cell motility	11	0.00028	0.012
binding of sperm to zona pellucida	11	0.00044	0.018
autophagosome maturation	11	0.00067	0.024
positive regulation of protein import into nucleus	11	0.001	0.034
toxin transport	11	0.001	0.034
glutathione metabolic process	11	0.0017	0.052
positive regulation of protein localization to plasma membrane	11	0.0074	0.16
Rho protein signal transduction	11	0.011	0.21
positive regulation of protein serine/threonine kinase activity	11	0.015	0.28
negative regulation of neuron death	11	0.016	0.29
glucose metabolic process	11	0.022	0.37
negative regulation of protein kinase activity	11	0.029	0.43
response to organic cyclic compound	11	0.032	0.44
apoptotic signaling pathway	11	0.047	0.56
cerebral cortex development	11	0.047	0.56
regulation of blood pressure	11	0.063	0.66
mitochondrion organization	11	0.072	0.72
neural tube closure	11	0.072	0.72
positive regulation of phosphatidylinositol 3-kinase signaling	11	0.077	0.74
positive regulation of telomerase RNA localization to Cajal body	10	1.8e-07	2.9e-05
viral release from host cell	10	1.4e-06	0.00017
multivesicular body sorting pathway	10	1.7e-05	0.0012
cellular response to unfolded protein	10	0.00011	0.0059
leukocyte migration	10	0.00019	0.009
positive regulation of lamellipodium assembly	10	0.00019	0.009
cell adhesion mediated by integrin	10	0.0019	0.057
acute-phase response	10	0.0027	0.075
membrane fusion	10	0.0027	0.075
positive regulation of substrate adhesion-dependent cell spreading	10	0.0038	0.097
positive regulation of cell death	10	0.006	0.14
positive regulation of stress fiber assembly	10	0.017	0.29
positive regulation of cytokine production	10	0.048	0.57
response to glucocorticoid	10	0.052	0.59
hematopoietic progenitor cell differentiation	10	0.092	0.81
negative regulation of protein binding	10	0.092	0.81
DNA duplex unwinding	10	0.098	0.85
positive regulation of cytoplasmic translation	9	5.7e-06	0.0005
nuclear envelope reassembly	9	1.7e-05	0.0012
late endosome to lysosome transport	9	1.7e-05	0.0012
translational elongation	9	6.5e-05	0.004
Fc-gamma receptor signaling pathway involved in phagocytosis	9	6.5e-05	0.004
regulation of cell size	9	0.00019	0.009
ribosomal large subunit assembly	9	0.00019	0.009
negative regulation of inflammatory response to antigenic stimulus	9	0.00036	0.015
clathrin-dependent endocytosis	9	0.00036	0.015
positive regulation of T cell activation	9	0.002	0.06
lamellipodium assembly	9	0.003	0.082
ATP metabolic process	9	0.003	0.082
response to axon injury	9	0.0052	0.12
establishment of protein localization	9	0.0084	0.17
negative regulation of protein catabolic process	9	0.015	0.28
cellular senescence	9	0.04	0.53
regulation of macroautophagy	9	0.044	0.54
skeletal muscle tissue development	9	0.044	0.54
antibacterial humoral response	9	0.062	0.66
cellular response to UV	9	0.062	0.66
platelet activation	9	0.091	0.8
positive regulation of T cell proliferation	9	0.097	0.84
antigen processing and presentation of endogenous peptide antigen via MHC class I via ER pathway, TAP-independent	8	7.8e-08	1.4e-05
positive regulation of establishment of protein localization to telomere	8	1e-06	0.00013
positive regulation of protein localization to Cajal body	8	2.7e-06	0.00026
multivesicular body-lysosome fusion	8	2.7e-06	0.00026
vesicle fusion with vacuole	8	2.7e-06	0.00026
viral budding from plasma membrane	8	2.3e-05	0.0016
canonical glycolysis	8	6.7e-05	0.004
membrane budding	8	6.7e-05	0.004
antigen processing and presentation of peptide or polysaccharide antigen via MHC class II	8	0.00035	0.015
ribosomal small subunit biogenesis	8	0.00035	0.015
regulation of centrosome duplication	8	0.00049	0.019
cortical cytoskeleton organization	8	0.00049	0.019
cell projection assembly	8	0.00091	0.031
regulation of focal adhesion assembly	8	0.0016	0.048
Arp2/3 complex-mediated actin nucleation	8	0.0016	0.048
positive regulation of protein autophosphorylation	8	0.0016	0.048
receptor clustering	8	0.002	0.06
cellular response to platelet-derived growth factor stimulus	8	0.0025	0.072
establishment of skin barrier	8	0.0032	0.085
heterotypic cell-cell adhesion	8	0.0039	0.098
antigen processing and presentation of exogenous peptide antigen via MHC class II	8	0.0048	0.11
response to amino acid	8	0.0059	0.13
positive regulation of protein localization to nucleus	8	0.0084	0.17
positive regulation of telomerase activity	8	0.0099	0.2
actin filament bundle assembly	8	0.014	0.26
regulation of actin filament polymerization	8	0.016	0.28
T cell costimulation	8	0.027	0.41
detection of chemical stimulus involved in sensory perception of bitter taste	8	0.03	0.43
epithelial to mesenchymal transition	8	0.051	0.58
cellular response to beta-amyloid	8	0.051	0.58
epidermal growth factor receptor signaling pathway	8	0.062	0.66
erythrocyte differentiation	8	0.074	0.72
T cell activation	8	0.074	0.72
bicellular tight junction assembly	8	0.074	0.72
nucleocytoplasmic transport	8	0.08	0.75
positive regulation of protein secretion	8	0.08	0.75
positive regulation of cysteine-type endopeptidase activity involved in apoptotic process	8	0.094	0.83
establishment or maintenance of transmembrane electrochemical gradient	7	4.9e-05	0.0031
epithelial cell-cell adhesion	7	0.00016	0.008
positive regulation of receptor recycling	7	0.00026	0.011
cellular response to interleukin-7	7	0.00026	0.011
cellular potassium ion homeostasis	7	0.00026	0.011
sodium ion export from cell	7	0.00041	0.016
cellular response to steroid hormone stimulus	7	0.00061	0.023
oxygen transport	7	0.00061	0.023
peptide antigen assembly with MHC class II protein complex	7	0.00061	0.023
immunoglobulin production involved in immunoglobulin mediated immune response	7	0.00089	0.031
nuclear migration	7	0.00089	0.031
ectopic germ cell programmed cell death	7	0.0013	0.041
intermediate filament cytoskeleton organization	7	0.003	0.082
cytoskeleton-dependent cytokinesis	7	0.0039	0.098
regulation of protein complex assembly	7	0.0039	0.098
chaperone-mediated protein complex assembly	7	0.0039	0.098
glutamine metabolic process	7	0.005	0.12
barbed-end actin filament capping	7	0.005	0.12
positive regulation of neural precursor cell proliferation	7	0.005	0.12
regulation of actin cytoskeleton reorganization	7	0.0062	0.14
cellular sodium ion homeostasis	7	0.0077	0.16
tRNA aminoacylation for protein translation	7	0.0077	0.16
ATP synthesis coupled proton transport	7	0.011	0.23
positive regulation of viral genome replication	7	0.019	0.33
cortical actin cytoskeleton organization	7	0.022	0.37
endodermal cell differentiation	7	0.022	0.37
maintenance of permeability of blood-brain barrier	7	0.022	0.37
positive regulation of DNA replication	7	0.026	0.4
tricarboxylic acid cycle	7	0.029	0.43
protein peptidyl-prolyl isomerization	7	0.029	0.43
negative regulation of apoptotic signaling pathway	7	0.029	0.43
positive regulation of DNA binding	7	0.029	0.43
regulation of MAPK cascade	7	0.038	0.51
response to zinc ion	7	0.038	0.51
protein localization to cilium	7	0.043	0.54
actin filament polymerization	7	0.06	0.66
positive regulation of double-strand break repair via homologous recombination	7	0.06	0.66
nucleobase-containing compound metabolic process	7	0.067	0.68
mitotic spindle assembly	7	0.074	0.72
osteoclast differentiation	7	0.074	0.72
positive regulation of cytokinesis	7	0.074	0.72
amino acid transport	7	0.074	0.72
iron ion homeostasis	7	0.081	0.75
positive regulation of interferon-beta production	7	0.081	0.75
vesicle fusion	7	0.081	0.75
protein targeting	7	0.081	0.75
T cell proliferation	7	0.081	0.75
regulation of cytokinesis	7	0.081	0.75
photoreceptor cell maintenance	7	0.097	0.84
embryo implantation	7	0.097	0.84
cell redox homeostasis	7	0.097	0.84
positive regulation of viral release from host cell	6	3.7e-05	0.0025
purine ribonucleoside salvage	6	9.3e-05	0.0053
establishment of Golgi localization	6	9.3e-05	0.0053
viral budding	6	0.0002	0.009
negative regulation of nuclear-transcribed mRNA catabolic process, deadenylation-dependent decay	6	0.0002	0.009
ESCRT III complex disassembly	6	0.00037	0.015
endosome transport via multivesicular body sorting pathway	6	0.00037	0.015
protein folding in endoplasmic reticulum	6	0.00064	0.023
CRD-mediated mRNA stabilization	6	0.00064	0.023
positive regulation of podosome assembly	6	0.00064	0.023
carbon dioxide transport	6	0.0023	0.067
formation of cytoplasmic translation initiation complex	6	0.0059	0.14
carboxylic acid metabolic process	6	0.0077	0.16
negative regulation of reactive oxygen species biosynthetic process	6	0.0077	0.16
platelet formation	6	0.0098	0.2
regulation of long-term neuronal synaptic plasticity	6	0.0098	0.2
clathrin coat assembly	6	0.0098	0.2
iron ion transport	6	0.012	0.24
regulation of protein kinase activity	6	0.012	0.24
leukocyte tethering or rolling	6	0.012	0.24
cell-substrate adhesion	6	0.015	0.28
morphogenesis of an epithelium	6	0.015	0.28
establishment of endothelial barrier	6	0.015	0.28
positive regulation of receptor-mediated endocytosis	6	0.022	0.37
negative regulation of proteolysis	6	0.027	0.41
brain morphogenesis	6	0.027	0.41
positive regulation of insulin receptor signaling pathway	6	0.027	0.41
regulation of synapse organization	6	0.037	0.5
positive regulation of nitric-oxide synthase activity	6	0.037	0.5
regulation of cytoskeleton organization	6	0.037	0.5
amyloid fibril formation	6	0.042	0.54
positive regulation of immunoglobulin production	6	0.042	0.54
adherens junction organization	6	0.042	0.54
homeostasis of number of cells within a tissue	6	0.049	0.57
bone resorption	6	0.049	0.57
positive regulation of focal adhesion assembly	6	0.049	0.57
DNA replication initiation	6	0.049	0.57
regulation of Rho protein signal transduction	6	0.049	0.57
decidualization	6	0.055	0.62
regulation of ERK1 and ERK2 cascade	6	0.055	0.62
response to electrical stimulus	6	0.063	0.66
regulation of mitochondrial membrane potential	6	0.07	0.71
cellular amino acid metabolic process	6	0.07	0.71
hair follicle morphogenesis	6	0.07	0.71
glycogen metabolic process	6	0.07	0.71
positive regulation of phosphatidylinositol 3-kinase activity	6	0.079	0.75
positive regulation of filopodium assembly	6	0.079	0.75
mRNA stabilization	6	0.097	0.84
negative regulation of stress fiber assembly	6	0.097	0.84
ribosomal large subunit biogenesis	6	0.097	0.84
positive regulation of Rho protein signal transduction	6	0.097	0.84
antigen processing and presentation of endogenous peptide antigen via MHC class Ib	5	0.00013	0.0069
protection from natural killer cell mediated cytotoxicity	5	0.00037	0.015
'de novo' XMP biosynthetic process	5	0.00081	0.029
apical junction assembly	5	0.00081	0.029
'de novo' AMP biosynthetic process	5	0.0015	0.048
viral RNA genome replication	5	0.0026	0.072
negative regulation of reproductive process	5	0.0026	0.072
GMP biosynthetic process	5	0.0026	0.072
late endosome to vacuole transport	5	0.0026	0.072
protein localization to endosome	5	0.0041	0.1
antigen processing and presentation of peptide antigen via MHC class I	5	0.0041	0.1
regulation of phagocytosis	5	0.0041	0.1
negative regulation of ryanodine-sensitive calcium-release channel activity	5	0.006	0.14
Rap protein signal transduction	5	0.006	0.14
pyruvate metabolic process	5	0.0085	0.18
establishment of endothelial intestinal barrier	5	0.0085	0.18
actin filament depolymerization	5	0.012	0.23
negative regulation of microtubule polymerization	5	0.012	0.23
negative regulation of peptidase activity	5	0.015	0.28
intestinal absorption	5	0.015	0.28
positive regulation of cellular protein catabolic process	5	0.015	0.28
vacuolar transport	5	0.015	0.28
Rab protein signal transduction	5	0.015	0.28
Golgi to endosome transport	5	0.02	0.33
positive regulation of exosomal secretion	5	0.02	0.33
regulation of muscle contraction	5	0.02	0.33
ribosomal small subunit assembly	5	0.02	0.33
apical protein localization	5	0.02	0.33
response to amine	5	0.02	0.33
wound healing, spreading of cells	5	0.02	0.33
purine nucleotide biosynthetic process	5	0.02	0.33
peptide catabolic process	5	0.025	0.39
response to copper ion	5	0.025	0.39
response to reactive oxygen species	5	0.025	0.39
positive regulation of ATP biosynthetic process	5	0.025	0.39
synaptic vesicle transport	5	0.031	0.44
post-Golgi vesicle-mediated transport	5	0.031	0.44
actin filament-based movement	5	0.037	0.5
protein kinase A signaling	5	0.037	0.5
ATP biosynthetic process	5	0.037	0.5
regulation of stress fiber assembly	5	0.037	0.5
negative regulation of protein ubiquitination involved in ubiquitin-dependent protein catabolic process	5	0.037	0.5
cytoskeleton-dependent intracellular transport	5	0.045	0.54
positive regulation of T cell migration	5	0.045	0.54
regulation of proteasomal protein catabolic process	5	0.045	0.54
regulation of release of sequestered calcium ion into cytosol	5	0.045	0.54
glomerular filtration	5	0.045	0.54
negative regulation of actin filament polymerization	5	0.053	0.59
apoptotic cell clearance	5	0.053	0.59
negative regulation of telomere maintenance via telomerase	5	0.061	0.66
muscle cell development	5	0.061	0.66
positive regulation of superoxide anion generation	5	0.061	0.66
regulation of release of sequestered calcium ion into cytosol by sarcoplasmic reticulum	5	0.061	0.66
cardiac muscle cell differentiation	5	0.071	0.71
positive regulation of bone resorption	5	0.071	0.71
regulation of protein localization to plasma membrane	5	0.071	0.71
protein localization to centrosome	5	0.071	0.71
positive regulation of glial cell proliferation	5	0.081	0.75
positive regulation of cellular senescence	5	0.081	0.75
positive regulation of endocytosis	5	0.081	0.75
megakaryocyte development	5	0.081	0.75
DNA unwinding involved in DNA replication	5	0.081	0.75
negative regulation of protein secretion	5	0.081	0.75
chromosome condensation	5	0.081	0.75
regulation of protein tyrosine kinase activity	4	0.0014	0.045
positive regulation of mast cell proliferation	4	0.0014	0.045
regulation of interleukin-12 production	4	0.0014	0.045
positive regulation of regulated secretory pathway	4	0.0034	0.088
response to glycoside	4	0.0034	0.088
cell-substrate junction assembly	4	0.0034	0.088
modification of postsynaptic actin cytoskeleton	4	0.0034	0.088
mesenchyme migration	4	0.0034	0.088
membrane invagination	4	0.0065	0.14
'de novo' IMP biosynthetic process	4	0.0065	0.14
membrane raft assembly	4	0.0065	0.14
positive regulation of intrinsic apoptotic signaling pathway by p53 class mediator	4	0.011	0.21
positive regulation of respiratory burst	4	0.011	0.21
positive regulation of early endosome to late endosome transport	4	0.016	0.29
negative regulation of developmental process	4	0.016	0.29
modulation by host of viral process	4	0.016	0.29
negative regulation of calcium ion-dependent exocytosis	4	0.016	0.29
osteoclast development	4	0.016	0.29
oxaloacetate metabolic process	4	0.023	0.37
daunorubicin metabolic process	4	0.023	0.37
modification-dependent protein catabolic process	4	0.023	0.37
GDP metabolic process	4	0.023	0.37
fructose 1,6-bisphosphate metabolic process	4	0.023	0.37
positive regulation of ryanodine-sensitive calcium-release channel activity	4	0.023	0.37
progesterone receptor signaling pathway	4	0.023	0.37
CD40 signaling pathway	4	0.031	0.44
astral microtubule organization	4	0.031	0.44
adenylate cyclase-activating dopamine receptor signaling pathway	4	0.031	0.44
negative regulation of cysteine-type endopeptidase activity	4	0.031	0.44
microvillus assembly	4	0.031	0.44
positive regulation by host of viral genome replication	4	0.031	0.44
positive regulation of cellular component movement	4	0.031	0.44
collagen biosynthetic process	4	0.031	0.44
doxorubicin metabolic process	4	0.031	0.44
pentose-phosphate shunt	4	0.04	0.53
cellular response to stress	4	0.04	0.53
GMP metabolic process	4	0.04	0.53
regulation of lamellipodium assembly	4	0.04	0.53
maintenance of epithelial cell apical/basal polarity	4	0.04	0.53
adaptive thermogenesis	4	0.04	0.53
Bergmann glial cell differentiation	4	0.04	0.53
pore complex assembly	4	0.04	0.53
regulation of aerobic respiration	4	0.04	0.53
cellular aldehyde metabolic process	4	0.04	0.53
fructose 6-phosphate metabolic process	4	0.04	0.53
muscle filament sliding	4	0.04	0.53
NADP metabolic process	4	0.051	0.58
late endosome to vacuole transport via multivesicular body sorting pathway	4	0.051	0.58
sequestering of actin monomers	4	0.051	0.58
adherens junction assembly	4	0.051	0.58
CTP biosynthetic process	4	0.051	0.58
NADH metabolic process	4	0.051	0.58
positive regulation by host of viral process	4	0.051	0.58
skin morphogenesis	4	0.051	0.58
GTP biosynthetic process	4	0.051	0.58
positive regulation of tumor necrosis factor-mediated signaling pathway	4	0.063	0.66
actin filament severing	4	0.063	0.66
beta-amyloid clearance	4	0.063	0.66
negative regulation of ubiquitin protein ligase activity	4	0.063	0.66
postsynaptic actin cytoskeleton organization	4	0.063	0.66
negative regulation of mitochondrial outer membrane permeabilization involved in apoptotic signaling pathway	4	0.063	0.66
exit from mitosis	4	0.063	0.66
transcytosis	4	0.063	0.66
removal of superoxide radicals	4	0.063	0.66
regulation of Golgi organization	4	0.063	0.66
receptor catabolic process	4	0.063	0.66
protein complex localization	4	0.076	0.73
negative regulation of viral release from host cell	4	0.076	0.73
response to growth hormone	4	0.076	0.73
ruffle organization	4	0.076	0.73
negative regulation of cytosolic calcium ion concentration	4	0.076	0.73
GTP metabolic process	4	0.076	0.73
negative regulation of blood coagulation	4	0.076	0.73
negative regulation of chromatin silencing	4	0.076	0.73
dendritic spine development	4	0.076	0.73
negative regulation of epidermal growth factor-activated receptor activity	4	0.076	0.73
response to selenium ion	4	0.076	0.73
synaptic vesicle priming	4	0.076	0.73
hair cycle	4	0.09	0.8
protein targeting to vacuole involved in ubiquitin-dependent protein catabolic process via the multivesicular body sorting pathway	4	0.09	0.8
histone exchange	4	0.09	0.8
regulation of cellular protein localization	4	0.09	0.8
positive regulation of G-protein coupled receptor protein signaling pathway	4	0.09	0.8
protein polymerization	4	0.09	0.8
negative regulation of programmed cell death	4	0.09	0.8
positive regulation of viral entry into host cell	4	0.09	0.8
negative regulation of vascular endothelial growth factor receptor signaling pathway	4	0.09	0.8
positive regulation of plasma membrane repair	3	0.015	0.28
negative regulation of myeloid leukocyte differentiation	3	0.015	0.28
cytokinetic process	3	0.015	0.28
myeloid dendritic cell antigen processing and presentation	3	0.015	0.28
cell envelope organization	3	0.015	0.28
regulation of podosome assembly	3	0.015	0.28
mast cell proliferation	3	0.029	0.42
regulation of organelle assembly	3	0.029	0.42
regulation of vacuole fusion, non-autophagic	3	0.029	0.42
cortical microtubule organization	3	0.029	0.42
Golgi vesicle fusion to target membrane	3	0.029	0.42
Golgi reassembly	3	0.029	0.42
positive regulation of CD4-positive, alpha-beta T cell activation	3	0.029	0.42
protein to membrane docking	3	0.029	0.42
establishment or maintenance of apical/basal cell polarity	3	0.029	0.42
actin filament fragmentation	3	0.029	0.42
nuclear pore localization	3	0.029	0.42
positive regulation of translational fidelity	3	0.029	0.42
positive regulation of T cell mediated immune response to tumor cell	3	0.029	0.42
positive regulation of protein localization to cell cortex	3	0.045	0.54
interaction with symbiont	3	0.045	0.54
positive regulation of cyclic-nucleotide phosphodiesterase activity	3	0.045	0.54
regulation of neutrophil migration	3	0.045	0.54
scaRNA localization to Cajal body	3	0.045	0.54
cytoplasmic translational initiation	3	0.045	0.54
cellular response to indole-3-methanol	3	0.045	0.54
cellular heat acclimation	3	0.045	0.54
leukocyte activation	3	0.045	0.54
regulation of cyclase activity	3	0.045	0.54
negative regulation of calcium ion export from cell	3	0.045	0.54
adenine transport	3	0.045	0.54
protein localization to bicellular tight junction	3	0.045	0.54
regulation of type I interferon-mediated signaling pathway	3	0.045	0.54
central nervous system vasculogenesis	3	0.045	0.54
Roundabout signaling pathway	3	0.045	0.54
spindle localization	3	0.045	0.54
positive regulation of epidermis development	3	0.045	0.54
regulation of chaperone-mediated autophagy	3	0.045	0.54
sequestering of calcium ion	3	0.045	0.54
AMP salvage	3	0.045	0.54
nitric oxide transport	3	0.045	0.54
cell-cell adhesion mediated by integrin	3	0.065	0.66
regulation of membrane permeability	3	0.065	0.66
positive regulation of vesicle fusion	3	0.065	0.66
aspartate metabolic process	3	0.065	0.66
positive regulation of macromitophagy	3	0.065	0.66
regulation of potassium ion transmembrane transporter activity	3	0.065	0.66
response to corticosteroid	3	0.065	0.66
mRNA metabolic process	3	0.065	0.66
negative regulation of protein export from nucleus	3	0.065	0.66
maintenance of presynaptic active zone structure	3	0.065	0.66
glucocorticoid receptor signaling pathway	3	0.065	0.66
keratinocyte migration	3	0.065	0.66
regulation of erythrocyte differentiation	3	0.065	0.66
regulation of modification of postsynaptic actin cytoskeleton	3	0.065	0.66
mitotic DNA replication initiation	3	0.065	0.66
regulation of hydrogen peroxide metabolic process	3	0.065	0.66
skeletal muscle thin filament assembly	3	0.065	0.66
arginine catabolic process	3	0.087	0.78
cellular response to iron ion	3	0.087	0.78
virion assembly	3	0.087	0.78
arginine metabolic process	3	0.087	0.78
positive regulation of NAD(P)H oxidase activity	3	0.087	0.78
protein localization to cytoplasmic stress granule	3	0.087	0.78
L-serine biosynthetic process	3	0.087	0.78
negative regulation of calcium ion transmembrane transporter activity	3	0.087	0.78
positive regulation of lamellipodium morphogenesis	3	0.087	0.78
cellular response to catecholamine stimulus	3	0.087	0.78
negative regulation of Arp2/3 complex-mediated actin nucleation	3	0.087	0.78
