# Supplementary material for: CD34+ HSPCs-derived exosomes contain dynamic cargo and promote their migration through functional binding with the homing receptor E-selectin
Source: Front Cell Dev Biol. 2023 Apr 25;11:1149912. doi: 10.3389/fcell.2023.1149912 (PMC10166801; doi:10.3389/fcell.2023.1149912)
Supplement: Supplementary file 1 [file DataSheet1.zip › Datasheet 3, Ubiquitin protein ligase binding protein list identified in HSPCs-derived exosomes.xlsx]

## Sheet: KG1a
ID*	Description	Symbol	Species
P08183	ATP binding cassette subfamily B member 1	ABCB1	Homo sapiens
Q9UMX3	BCL2 family apoptosis regulator BOK	BOK	Homo sapiens
P31689	DnaJ heat shock protein family (Hsp40) member A1	DNAJA1	Homo sapiens
B0QZ43	ER lipid raft associated 1	ERLIN1	Homo sapiens
A0A5F9ZH07, A0A5F9ZH32, A0A5F9ZHW0	Janus kinase 1	JAK1	Homo sapiens
E5RJ37, P07948	LYN proto-oncogene, Src family tyrosine kinase	LYN	Homo sapiens
Q5TBG1	NIMA related kinase 6	NEK6	Homo sapiens
F8WE49	RAD18 E3 ubiquitin protein ligase	RAD18	Homo sapiens
H7C3P7, P11233, C9JPE8	RAS like proto-oncogene A	RALA	Homo sapiens
C9JYR1, C9J6B1, P11234	RAS like proto-oncogene B	RALB	Homo sapiens
H0YL71	SMAD family member 3	SMAD3	Homo sapiens
H3BS86	STIP1 homology and U-box containing protein 1	STUB1	Homo sapiens
P13010	X-ray repair cross complementing 5	XRCC5	Homo sapiens
A0A0C4DG21	abl interactor 2	ABI2	Homo sapiens
I3L1U9, I3L4N8	actin gamma 1	ACTG1	Homo sapiens
I3L0V6	arrestin beta 2	ARRB2	Homo sapiens
K7EJB9	calreticulin	CALR	Homo sapiens
A0A0A0MS31	caspase 8	CASP8	Homo sapiens
F5GWF6	chaperonin containing TCP1 subunit 2	CCT2	Homo sapiens
A0A2U3TZU2, A0A0J9YX90, K7EP41, A0A2R8YF08, A0A0J9YXH9	glucose-6-phosphate isomerase	GPI	Homo sapiens
P07900, G3V2J8	heat shock protein 90 alpha family class A member 1	HSP90AA1	Homo sapiens
P08238	heat shock protein 90 alpha family class B member 1	HSP90AB1	Homo sapiens
A0A0G2JIW1	heat shock protein family A (Hsp70) member 1B	HSPA1B	Homo sapiens
P11021	heat shock protein family A (Hsp70) member 5	HSPA5	Homo sapiens
P17066	heat shock protein family A (Hsp70) member 6	HSPA6	Homo sapiens
P48741	heat shock protein family A (Hsp70) member 7 (pseudogene)	HSPA7	Homo sapiens
E9PI65, A8K7Q2, E9PNE6, E9PK54, E9PN25, E9PN89, E9PM13, E9PKE3, P11142, E9PPY6, E9PS65	heat shock protein family A (Hsp70) member 8	HSPA8	Homo sapiens
H0YBN1	lysosomal protein transmembrane 4 beta	LAPTM4B	Homo sapiens
Q13571	lysosomal protein transmembrane 5	LAPTM5	Homo sapiens
H3BTL1	microtubule associated protein 1 light chain 3 beta	MAP1LC3B	Homo sapiens
P30041	peroxiredoxin 6	PRDX6	Homo sapiens
H3BRU6	poly(rC) binding protein 2	PCBP2	Homo sapiens
A0A087WW66	proteasome 26S subunit, non-ATPase 1	PSMD1	Homo sapiens
K7EM13	protein kinase cAMP-dependent type I regulatory subunit alpha	PRKAR1A	Homo sapiens
Q5VVC8	ribosomal protein L11	RPL11	Homo sapiens
J3KTJ3	ribosomal protein L23	RPL23	Homo sapiens
A0A2R8Y422	ribosomal protein S27a pseudogene 5	RPS27AP5	Homo sapiens
O14828	secretory carrier membrane protein 3	SCAMP3	Homo sapiens
F5H282, F5GYL4, E7EQR6, E7ERF2, P17987, F5H136, F5GZ03	t-complex 1	TCP1	Homo sapiens
Q9H3M7	thioredoxin interacting protein	TXNIP	Homo sapiens
F2Z2Y8	toll interacting protein	TOLLIP	Homo sapiens
U3KPZ0, U3KQF3, P60174, U3KPS5	triosephosphate isomerase 1	TPI1	Homo sapiens
F8VX09, F8VVB9, F8VRK0	tubulin alpha 1b	TUBA1B	Homo sapiens
Q5JP53, Q5ST81	tubulin beta class I	TUBB	Homo sapiens
K7EM20, B4DJF2, K7EIT4, P62258, I3L0W5	tyrosine 3-monooxygenase/tryptophan 5-monooxygenase activation protein epsilon	YWHAE	Homo sapiens
E7ESK7, B7Z2E6, B0AZS6, E5RGE1, E7EX29, P63104, E5RIR4	tyrosine 3-monooxygenase/tryptophan 5-monooxygenase activation protein zeta	YWHAZ	Homo sapiens
M0R1V7	ubiquitin A-52 residue ribosomal protein fusion product 1	UBA52	Homo sapiens
J3QS39	ubiquitin B	UBB	Homo sapiens
F5GZ39	ubiquitin C	UBC	Homo sapiens
Q8TF42	ubiquitin associated and SH3 domain containing B	UBASH3B	Homo sapiens
D6RDM7	ubiquitin conjugating enzyme E2 K	UBE2K	Homo sapiens
P68036	ubiquitin conjugating enzyme E2 L3	UBE2L3	Homo sapiens
O14933	ubiquitin conjugating enzyme E2 L6	UBE2L6	Homo sapiens
P55072	valosin containing protein	VCP	Homo sapiens
P18206	vinculin	VCL	Homo sapiens
*List of proteins identified in the category “ubiquitin protein ligase binding” by the DAVID online tool, using GO-Molecular Function analysis.

## Sheet: Healthy HSPCs
ID*	Description	Symbol	Species
P31689	DnaJ heat shock protein family (Hsp40) member A1	DNAJA1	Homo sapiens
B0QZ43	ER lipid raft associated 1	ERLIN1	Homo sapiens
P07948, E5RJ37	LYN proto-oncogene, Src family tyrosine kinase	LYN	Homo sapiens
P11233, H7C3P7, C9JPE8	RAS like proto-oncogene A	RALA	Homo sapiens
C9J6B1, C9JQB3, P11234	RAS like proto-oncogene B	RALB	Homo sapiens
H0Y4Q3	Ran GTPase activating protein 1	RANGAP1	Homo sapiens
Q5JPT1	SH3 domain containing kinase binding protein 1	SH3KBP1	Homo sapiens
P12931	SRC proto-oncogene, non-receptor tyrosine kinase	SRC	Homo sapiens
P13010	X-ray repair cross complementing 5	XRCC5	Homo sapiens
I3L3R2, I3L1U9, I3L4N8, P63261	actin gamma 1	ACTG1	Homo sapiens
F2Z3I4	arrestin domain containing 1	ARRDC1	Homo sapiens
A3KFJ1	aurora kinase A	AURKA	Homo sapiens
B2ZWH1	calcyclin binding protein	CACYBP	Homo sapiens
K7EJB9, P27797, K7EL50	calreticulin	CALR	Homo sapiens
F5GWF6, F8VQ14, P78371	chaperonin containing TCP1 subunit 2	CCT2	Homo sapiens
G3V4N7	creatine kinase B	CKB	Homo sapiens
A0A669KBH4	cullin 7	CUL7	Homo sapiens
A0A0B4J296	elongin B	ELOB	Homo sapiens
A0A2R8YF08, K7ERK8, K7EQ48, K7EP41, K7EPY4, A0A0J9YXH9, A0A0J9YYI8, K7ENA0, A0A0J9YX90, A0A2U3TZU2	glucose-6-phosphate isomerase	GPI	Homo sapiens
P07900, G3V2J8	heat shock protein 90 alpha family class A member 1	HSP90AA1	Homo sapiens
P08238	heat shock protein 90 alpha family class B member 1	HSP90AB1	Homo sapiens
P34931	heat shock protein family A (Hsp70) member 1 like	HSPA1L	Homo sapiens
V9GZ37	heat shock protein family A (Hsp70) member 1A	HSPA1A	Homo sapiens
A0A0G2JIW1	heat shock protein family A (Hsp70) member 1B	HSPA1B	Homo sapiens
P11021	heat shock protein family A (Hsp70) member 5	HSPA5	Homo sapiens
P17066	heat shock protein family A (Hsp70) member 6	HSPA6	Homo sapiens
P48741	heat shock protein family A (Hsp70) member 7 (pseudogene)	HSPA7	Homo sapiens
E9PM13, E9PK54, A8K7Q2, E9PNE6, E9PN89, E9PKE3, E9PPY6, E9PN25, E9PI65, E9PLF4, E9PS65, P11142	heat shock protein family A (Hsp70) member 8	HSPA8	Homo sapiens
A0A3B3ITI4, P38646	heat shock protein family A (Hsp70) member 9	HSPA9	Homo sapiens
P10809, E7ESH4, C9JL25, C9JCQ4	heat shock protein family D (Hsp60) member 1	HSPD1	Homo sapiens
P30041	peroxiredoxin 6	PRDX6	Homo sapiens
F8W1G6, F8VZX2, F8VXH9, F8VRH0	poly(rC) binding protein 2	PCBP2	Homo sapiens
F8VR77, Q9UQ80	proliferation-associated 2G4	PA2G4	Homo sapiens
P25788, G3V4X5, G3V3W4	proteasome 20S subunit alpha 3	PSMA3	Homo sapiens
K7EM13, K7EPB2	protein kinase cAMP-dependent type I regulatory subunit alpha	PRKAR1A	Homo sapiens
Q5VVC8	ribosomal protein L11	RPL11	Homo sapiens
A0A2R8Y6J3	ribosomal protein L5	RPL5	Homo sapiens
A0A2R8Y422	ribosomal protein S27a pseudogene 5	RPS27AP5	Homo sapiens
O14828	secretory carrier membrane protein 3	SCAMP3	Homo sapiens
P05141	solute carrier family 25 member 5	SLC25A5	Homo sapiens
F5GYL4, F5GZI8, E7EQR6, F5GZ03, E7ERF2, P17987, F5H136	t-complex 1	TCP1	Homo sapiens
F2Z2Y8	toll interacting protein	TOLLIP	Homo sapiens
P60174, U3KQF3, U3KPS5, U3KPZ0	triosephosphate isomerase 1	TPI1	Homo sapiens
Q13263	tripartite motif containing 28	TRIM28	Homo sapiens
P68363, F8VWV9, F8VRK0, F8VVB9	tubulin alpha 1b	TUBA1B	Homo sapiens
Q5ST81, Q5JP53	tubulin beta class I	TUBB	Homo sapiens
J3QKS4, F5H442	tumor susceptibility 101	TSG101	Homo sapiens
K7EM20, P62258, K7EIT4, I3L0W5, B4DJF2	tyrosine 3-monooxygenase/tryptophan 5-monooxygenase activation protein epsilon	YWHAE	Homo sapiens
B7Z2E6, E7ESK7, E5RIR4, P63104, E7EX29, B0AZS6, E5RGE1	tyrosine 3-monooxygenase/tryptophan 5-monooxygenase activation protein zeta	YWHAZ	Homo sapiens
A0A5F9ZHD0, A0A5F9ZHB0, A0A499FJ16	tyrosine kinase non receptor 2	TNK2	Homo sapiens
M0R1M6, M0R1V7	ubiquitin A-52 residue ribosomal protein fusion product 1	UBA52	Homo sapiens
J3QS39, J3QSA3	ubiquitin B	UBB	Homo sapiens
F5GZ39	ubiquitin C	UBC	Homo sapiens
P55072	valosin containing protein	VCP	Homo sapiens
P18206	vinculin	VCL	Homo sapiens
*List of proteins identified in the category “ubiquitin protein ligase binding” by the DAVID online tool, using GO-Molecular Function analysis.
