# Supplementary material for: CD34+ HSPCs-derived exosomes contain dynamic cargo and promote their migration through functional binding with the homing receptor E-selectin
Source: Front Cell Dev Biol. 2023 Apr 25;11:1149912. doi: 10.3389/fcell.2023.1149912 (PMC10166801; doi:10.3389/fcell.2023.1149912)
Supplement: Supplementary file 1 [file DataSheet1.zip › Datasheet 4, KG1a-derived exosomes-miRNA target analysis.xlsx]

## Sheet:  miRNAs
miRNA ID	Transcripts per million
hsa-let-7f-5p	10181.9
hsa-let-7i-5p	6655.52
hsa-miR-148a-3p	6306.37
hsa-let-7g-5p	6001.05
hsa-miR-21-5p	3842.28
hsa-miR-92a-3p	2876.24
hsa-let-7a-5p	2651.28
hsa-miR-26a-5p	2301.94
hsa-miR-378a-3p	2210.07
hsa-miR-126-3p	2188.88
hsa-miR-20a-5p	2109.19
hsa-miR-155-5p	1874.15
hsa-miR-181a-5p	1869.93
hsa-miR-340-5p	1691.09
hsa-miR-146a-5p	1641.8
hsa-miR-146b-5p	1288.62
hsa-miR-532-5p	1127.33
hsa-miR-103b	1086
hsa-miR-103a-3p	1033.45
hsa-miR-17-5p	965.365
hsa-miR-101-3p	812.03
hsa-miR-142-3p	768.782
hsa-miR-3529-3p	768.59
hsa-miR-181b-5p	761.207
hsa-miR-30e-3p	722.753
hsa-miR-98-5p	711.342
hsa-miR-423-3p	703.67
hsa-miR-16-5p	523.39
hsa-miR-128-3p	510.636
hsa-miR-30d-5p	509.005
hsa-miR-148b-3p	503.06
hsa-let-7d-5p	468.922
hsa-let-7b-5p	450.51
hsa-miR-27a-3p	444.661
hsa-miR-769-5p	443.606
hsa-miR-7847-3p	439.386
hsa-miR-199b-5p	439.003
hsa-miR-100-5p	436.03
hsa-miR-25-3p	432.194
hsa-miR-30b-5p	422.605
hsa-miR-26b-5p	418.577
hsa-miR-19b-3p	416.372
hsa-miR-1273c	402.084
hsa-miR-142-5p	396.809
hsa-miR-27b-3p	396.714
hsa-miR-93-5p	385.302
hsa-miR-186-5p	372.165
hsa-let-7e-5p	367.178
hsa-miR-1-3p	356.63
hsa-miR-196b-5p	353.274

## Sheet: Mienturnet target genes 
Mienturnet Enrichment results miRTarBase
Gene Symbol	p-value	FDR	Odd ratio	Number of interactions	microRNA 1	microRNA 2	microRNA 3	microRNA 4	microRNA 5	microRNA 6	microRNA 7	microRNA 8	microRNA 9	microRNA 10	microRNA 11	microRNA 12	microRNA 13	microRNA 14	microRNA 15	microRNA 16	microRNA 17	microRNA 18	microRNA 19	microRNA 20	microRNA 21	microRNA 22	microRNA 23
MYC	1.31275579268565e-18	1.20209047936225e-14	0.102046	23	hsa-let-7a-5p	hsa-let-7g-5p	hsa-miR-98-5p	hsa-miR-26a-5p	hsa-miR-21-5p	hsa-miR-17-5p	hsa-miR-20a-5p	hsa-miR-378a-3p	hsa-let-7f-5p	hsa-let-7b-5p	hsa-miR-148a-3p	hsa-miR-155-5p	hsa-miR-30e-3p	hsa-miR-93-5p	hsa-miR-25-3p	hsa-miR-92a-3p	hsa-miR-30d-5p	hsa-miR-196b-5p	hsa-miR-16-5p	hsa-let-7i-5p	hsa-let-7e-5p	hsa-let-7d-5p	hsa-miR-186-5p
AGO1	5.59168219495881e-18	1.70676779530793e-14	0.0996887	22	hsa-miR-148b-3p	hsa-miR-93-5p	hsa-miR-19b-3p	hsa-miR-146b-5p	hsa-miR-423-3p	hsa-miR-378a-3p	hsa-miR-186-5p	hsa-let-7g-5p	hsa-miR-30d-5p	hsa-miR-92a-3p	hsa-miR-26a-5p	hsa-miR-25-3p	hsa-miR-20a-5p	hsa-miR-17-5p	hsa-let-7e-5p	hsa-let-7b-5p	hsa-let-7a-5p	hsa-miR-103a-3p	hsa-let-7d-5p	hsa-let-7f-5p	hsa-let-7i-5p	hsa-miR-1-3p
CCND1	1.1175515711993e-9	8.74651259612991e-8	0.229942	21	hsa-miR-20a-5p	hsa-miR-16-5p	hsa-let-7b-5p	hsa-miR-17-5p	hsa-let-7e-5p	hsa-miR-155-5p	hsa-miR-1-3p	hsa-miR-93-5p	hsa-miR-26b-5p	hsa-let-7f-5p	hsa-miR-92a-3p	hsa-miR-27a-3p	hsa-miR-142-5p	hsa-miR-340-5p	hsa-let-7g-5p	hsa-let-7a-5p	hsa-let-7d-5p	hsa-miR-98-5p	hsa-let-7i-5p	hsa-miR-101-3p	hsa-miR-146a-5p
WASL	2.95782247905338e-15	3.86925434867026e-12	0.111581	20	hsa-miR-92a-3p	hsa-miR-17-5p	hsa-let-7b-5p	hsa-miR-142-3p	hsa-miR-27b-3p	hsa-miR-27a-3p	hsa-miR-148b-3p	hsa-miR-148a-3p	hsa-miR-128-3p	hsa-let-7i-5p	hsa-miR-98-5p	hsa-let-7f-5p	hsa-let-7g-5p	hsa-let-7e-5p	hsa-let-7d-5p	hsa-let-7a-5p	hsa-miR-25-3p	hsa-miR-19b-3p	hsa-miR-93-5p	hsa-miR-20a-5p
PMAIP1	3.46107899581504e-13	1.76072779803768e-10	0.141401	20	hsa-miR-186-5p	hsa-miR-98-5p	hsa-miR-26b-5p	hsa-miR-26a-5p	hsa-miR-27a-3p	hsa-miR-27b-3p	hsa-miR-181a-5p	hsa-miR-181b-5p	hsa-miR-146a-5p	hsa-miR-146b-5p	hsa-let-7a-5p	hsa-let-7b-5p	hsa-let-7d-5p	hsa-let-7e-5p	hsa-let-7g-5p	hsa-let-7i-5p	hsa-let-7f-5p	hsa-miR-17-5p	hsa-miR-20a-5p	hsa-miR-93-5p
PPP1R15B	5.8598247470271e-12	1.14166840869207e-9	0.163524	20	hsa-miR-93-5p	hsa-miR-19b-3p	hsa-miR-186-5p	hsa-miR-17-5p	hsa-miR-20a-5p	hsa-miR-30d-5p	hsa-miR-30b-5p	hsa-let-7a-5p	hsa-let-7i-5p	hsa-let-7b-5p	hsa-let-7f-5p	hsa-let-7g-5p	hsa-miR-98-5p	hsa-let-7d-5p	hsa-let-7e-5p	hsa-miR-196b-5p	hsa-miR-101-3p	hsa-miR-142-3p	hsa-miR-26b-5p	hsa-miR-26a-5p
ZNF264	2.44746297809734e-9	1.63586996280565e-7	0.226048	20	hsa-miR-1-3p	hsa-miR-93-5p	hsa-let-7a-5p	hsa-miR-25-3p	hsa-miR-92a-3p	hsa-miR-142-5p	hsa-miR-30d-5p	hsa-miR-30b-5p	hsa-miR-17-5p	hsa-miR-20a-5p	hsa-miR-340-5p	hsa-let-7b-5p	hsa-let-7d-5p	hsa-let-7e-5p	hsa-let-7f-5p	hsa-miR-98-5p	hsa-let-7g-5p	hsa-let-7i-5p	hsa-miR-142-3p	hsa-miR-769-5p
NUFIP2	8.69415447748029e-7	1.84715e-05	0.31743	20	hsa-miR-340-5p	hsa-miR-186-5p	hsa-miR-128-3p	hsa-miR-103a-3p	hsa-miR-101-3p	hsa-miR-93-5p	hsa-miR-26b-5p	hsa-miR-21-5p	hsa-miR-16-5p	hsa-miR-17-5p	hsa-miR-19b-3p	hsa-miR-30e-3p	hsa-miR-26a-5p	hsa-miR-7847-3p	hsa-miR-27b-3p	hsa-miR-27a-3p	hsa-miR-20a-5p	hsa-miR-103b	hsa-miR-25-3p	hsa-miR-92a-3p
CDKN1A	4.31964e-06	7.12701e-05	0.335149	19	hsa-miR-93-5p	hsa-miR-423-3p	hsa-miR-20a-5p	hsa-miR-17-5p	hsa-miR-146a-5p	hsa-miR-146b-5p	hsa-miR-98-5p	hsa-let-7f-5p	hsa-let-7a-5p	hsa-miR-16-5p	hsa-let-7b-5p	hsa-let-7d-5p	hsa-let-7e-5p	hsa-let-7g-5p	hsa-let-7i-5p	hsa-miR-101-3p	hsa-miR-181a-5p	hsa-miR-148a-3p	hsa-miR-148b-3p
EIF4G2	4.58717562122697e-18	1.70676779530793e-14	0.0662648	18	hsa-miR-155-5p	hsa-let-7i-5p	hsa-let-7g-5p	hsa-let-7d-5p	hsa-let-7b-5p	hsa-miR-186-5p	hsa-miR-93-5p	hsa-miR-92a-3p	hsa-miR-25-3p	hsa-miR-20a-5p	hsa-miR-17-5p	hsa-let-7e-5p	hsa-let-7a-5p	hsa-miR-98-5p	hsa-let-7f-5p	hsa-miR-101-3p	hsa-miR-26b-5p	hsa-miR-26a-5p
TGFBR3	2.1879318359715e-17	5.00872295549776e-14	0.0716087	18	hsa-miR-21-5p	hsa-miR-181a-5p	hsa-miR-101-3p	hsa-miR-186-5p	hsa-miR-27b-3p	hsa-miR-27a-3p	hsa-miR-128-3p	hsa-let-7a-5p	hsa-miR-98-5p	hsa-let-7d-5p	hsa-let-7f-5p	hsa-let-7g-5p	hsa-let-7i-5p	hsa-let-7e-5p	hsa-let-7b-5p	hsa-miR-196b-5p	hsa-miR-16-5p	hsa-miR-103a-3p
TGOLN2	4.80910885068481e-14	4.00336452233825e-11	0.106879	18	hsa-miR-186-5p	hsa-miR-16-5p	hsa-miR-20a-5p	hsa-miR-19b-3p	hsa-miR-101-3p	hsa-miR-27b-3p	hsa-miR-27a-3p	hsa-miR-128-3p	hsa-miR-98-5p	hsa-let-7i-5p	hsa-let-7g-5p	hsa-let-7f-5p	hsa-let-7e-5p	hsa-let-7d-5p	hsa-let-7b-5p	hsa-let-7a-5p	hsa-miR-93-5p	hsa-miR-17-5p
RRM2	5.78138586769142e-14	4.41167919920419e-11	0.107948	18	hsa-let-7b-5p	hsa-miR-155-5p	hsa-miR-186-5p	hsa-let-7g-5p	hsa-miR-100-5p	hsa-miR-26a-5p	hsa-let-7a-5p	hsa-miR-17-5p	hsa-miR-20a-5p	hsa-miR-93-5p	hsa-miR-30d-5p	hsa-miR-30b-5p	hsa-let-7d-5p	hsa-let-7e-5p	hsa-let-7f-5p	hsa-miR-98-5p	hsa-let-7i-5p	hsa-miR-101-3p
HMGA2	3.19429112382214e-12	8.31065659236071e-10	0.134667	18	hsa-miR-26a-5p	hsa-let-7d-5p	hsa-let-7e-5p	hsa-let-7b-5p	hsa-let-7g-5p	hsa-let-7a-5p	hsa-miR-98-5p	hsa-miR-16-5p	hsa-let-7f-5p	hsa-miR-25-3p	hsa-miR-92a-3p	hsa-let-7i-5p	hsa-miR-196b-5p	hsa-miR-142-3p	hsa-miR-3529-3p	hsa-miR-181b-5p	hsa-miR-181a-5p	hsa-miR-30e-3p
PLAGL2	3.35545143827026e-9	2.1337408902945e-7	0.202001	18	hsa-let-7b-5p	hsa-miR-98-5p	hsa-miR-128-3p	hsa-miR-20a-5p	hsa-let-7g-5p	hsa-let-7f-5p	hsa-let-7e-5p	hsa-let-7d-5p	hsa-let-7a-5p	hsa-let-7i-5p	hsa-miR-27b-3p	hsa-miR-27a-3p	hsa-miR-1-3p	hsa-miR-93-5p	hsa-miR-17-5p	hsa-miR-126-3p	hsa-miR-30b-5p	hsa-miR-30d-5p
TMTC3	2.80640889048179e-17	5.13965724202835e-14	0.0645044	17	hsa-miR-155-5p	hsa-miR-128-3p	hsa-miR-101-3p	hsa-miR-27a-3p	hsa-miR-16-5p	hsa-let-7d-5p	hsa-let-7b-5p	hsa-let-7a-5p	hsa-let-7e-5p	hsa-let-7f-5p	hsa-miR-98-5p	hsa-let-7g-5p	hsa-let-7i-5p	hsa-miR-27b-3p	hsa-miR-142-3p	hsa-miR-26b-5p	hsa-miR-26a-5p
NCOA3	7.35959215696431e-12	1.34783570762644e-9	0.129009	17	hsa-miR-98-5p	hsa-miR-21-5p	hsa-miR-19b-3p	hsa-miR-17-5p	hsa-miR-20a-5p	hsa-miR-93-5p	hsa-let-7a-5p	hsa-let-7b-5p	hsa-let-7d-5p	hsa-let-7e-5p	hsa-let-7f-5p	hsa-miR-181a-5p	hsa-miR-181b-5p	hsa-let-7g-5p	hsa-let-7i-5p	hsa-miR-30b-5p	hsa-miR-30d-5p
YOD1	6.54464415765638e-8	2.37815e-06	0.227463	17	hsa-miR-30b-5p	hsa-miR-181a-5p	hsa-miR-98-5p	hsa-miR-93-5p	hsa-miR-26b-5p	hsa-miR-21-5p	hsa-miR-20a-5p	hsa-miR-142-3p	hsa-let-7b-5p	hsa-let-7d-5p	hsa-let-7a-5p	hsa-let-7g-5p	hsa-let-7e-5p	hsa-let-7f-5p	hsa-let-7i-5p	hsa-miR-196b-5p	hsa-miR-17-5p
YWHAZ	1.45742909785569e-7	4.33301e-06	0.239911	17	hsa-miR-155-5p	hsa-miR-1-3p	hsa-miR-378a-3p	hsa-let-7b-5p	hsa-miR-27a-3p	hsa-miR-98-5p	hsa-let-7i-5p	hsa-let-7g-5p	hsa-let-7f-5p	hsa-let-7e-5p	hsa-let-7d-5p	hsa-let-7a-5p	hsa-miR-93-5p	hsa-miR-20a-5p	hsa-miR-17-5p	hsa-miR-128-3p	hsa-miR-30e-3p
KLHL15	1.17335e-05	0.000161812	0.325917	17	hsa-miR-21-5p	hsa-miR-423-3p	hsa-miR-378a-3p	hsa-miR-30b-5p	hsa-miR-181a-5p	hsa-miR-100-5p	hsa-miR-92a-3p	hsa-miR-20a-5p	hsa-miR-340-5p	hsa-miR-181b-5p	hsa-miR-26a-5p	hsa-miR-26b-5p	hsa-miR-25-3p	hsa-miR-142-3p	hsa-miR-16-5p	hsa-miR-93-5p	hsa-miR-17-5p
ZNF460	0.000210756	0.00166801	0.406265	17	hsa-miR-142-3p	hsa-miR-30d-5p	hsa-miR-30b-5p	hsa-miR-16-5p	hsa-miR-27b-3p	hsa-miR-27a-3p	hsa-miR-21-5p	hsa-miR-92a-3p	hsa-miR-25-3p	hsa-miR-98-5p	hsa-let-7i-5p	hsa-let-7g-5p	hsa-let-7f-5p	hsa-let-7e-5p	hsa-let-7d-5p	hsa-let-7b-5p	hsa-let-7a-5p
PPP2R2A	6.40684051640269e-14	4.51287989297688e-11	0.0877741	16	hsa-miR-155-5p	hsa-miR-1-3p	hsa-miR-26b-5p	hsa-miR-92a-3p	hsa-let-7b-5p	hsa-let-7a-5p	hsa-let-7d-5p	hsa-let-7e-5p	hsa-let-7f-5p	hsa-miR-98-5p	hsa-let-7g-5p	hsa-let-7i-5p	hsa-miR-101-3p	hsa-miR-20a-5p	hsa-miR-17-5p	hsa-miR-7847-3p
TXLNA	3.00827443926823e-12	8.31065659236071e-10	0.110619	16	hsa-miR-26b-5p	hsa-miR-423-3p	hsa-miR-196b-5p	hsa-miR-92a-3p	hsa-miR-17-5p	hsa-let-7b-5p	hsa-let-7a-5p	hsa-let-7d-5p	hsa-let-7e-5p	hsa-let-7f-5p	hsa-miR-98-5p	hsa-let-7g-5p	hsa-let-7i-5p	hsa-miR-20a-5p	hsa-miR-93-5p	hsa-miR-25-3p
THBS1	5.0674187607323e-12	1.00874681721795e-9	0.114227	16	hsa-miR-1-3p	hsa-let-7b-5p	hsa-miR-98-5p	hsa-let-7a-5p	hsa-miR-17-5p	hsa-miR-20a-5p	hsa-miR-92a-3p	hsa-miR-155-5p	hsa-let-7d-5p	hsa-let-7g-5p	hsa-miR-27b-3p	hsa-miR-19b-3p	hsa-miR-3529-3p	hsa-let-7f-5p	hsa-let-7e-5p	hsa-let-7i-5p
IGF1R	6.28121e-06	0.000100204	0.294584	16	hsa-miR-100-5p	hsa-miR-181b-5p	hsa-let-7d-5p	hsa-miR-92a-3p	hsa-let-7e-5p	hsa-miR-16-5p	hsa-let-7b-5p	hsa-let-7a-5p	hsa-let-7f-5p	hsa-miR-98-5p	hsa-let-7g-5p	hsa-let-7i-5p	hsa-miR-378a-3p	hsa-miR-21-5p	hsa-miR-26b-5p	hsa-miR-340-5p
NAP1L1	3.68998465649089e-15	4.22364868743589e-12	0.0654098	15	hsa-miR-26b-5p	hsa-miR-20a-5p	hsa-miR-17-5p	hsa-miR-30d-5p	hsa-miR-30b-5p	hsa-miR-101-3p	hsa-miR-196b-5p	hsa-let-7i-5p	hsa-miR-98-5p	hsa-let-7f-5p	hsa-let-7g-5p	hsa-let-7b-5p	hsa-let-7d-5p	hsa-let-7e-5p	hsa-let-7a-5p
CDV3	4.16275826940873e-14	3.81183774729757e-11	0.0756701	15	hsa-miR-103a-3p	hsa-miR-16-5p	hsa-miR-92a-3p	hsa-let-7a-5p	hsa-let-7b-5p	hsa-let-7d-5p	hsa-let-7e-5p	hsa-let-7f-5p	hsa-miR-98-5p	hsa-let-7g-5p	hsa-let-7i-5p	hsa-miR-196b-5p	hsa-miR-26b-5p	hsa-miR-26a-5p	hsa-miR-155-5p
LBR	3.25226820514064e-13	1.75182470320428e-10	0.0859305	15	hsa-miR-340-5p	hsa-miR-186-5p	hsa-miR-128-3p	hsa-miR-181a-5p	hsa-miR-148a-3p	hsa-miR-101-3p	hsa-miR-27a-3p	hsa-miR-19b-3p	hsa-let-7d-5p	hsa-let-7b-5p	hsa-miR-103a-3p	hsa-miR-146b-5p	hsa-miR-146a-5p	hsa-miR-181b-5p	hsa-miR-27b-3p
FZD9	5.19504333890312e-13	2.50373746601768e-10	0.0884956	15	hsa-miR-27a-3p	hsa-miR-27b-3p	hsa-miR-128-3p	hsa-miR-93-5p	hsa-miR-20a-5p	hsa-miR-17-5p	hsa-let-7e-5p	hsa-let-7b-5p	hsa-let-7a-5p	hsa-let-7i-5p	hsa-let-7g-5p	hsa-miR-98-5p	hsa-let-7d-5p	hsa-let-7f-5p	hsa-miR-16-5p
DYRK3	4.33797028085738e-12	9.45798771394674e-10	0.101321	15	hsa-miR-26b-5p	hsa-miR-128-3p	hsa-miR-27a-3p	hsa-miR-27b-3p	hsa-miR-142-3p	hsa-miR-16-5p	hsa-miR-186-5p	hsa-let-7a-5p	hsa-let-7b-5p	hsa-let-7d-5p	hsa-let-7e-5p	hsa-let-7f-5p	hsa-let-7g-5p	hsa-let-7i-5p	hsa-miR-98-5p
CCNT2	7.71166715583145e-12	1.38462227737154e-9	0.105169	15	hsa-miR-16-5p	hsa-miR-423-3p	hsa-miR-142-3p	hsa-miR-19b-3p	hsa-miR-27a-3p	hsa-miR-27b-3p	hsa-miR-155-5p	hsa-let-7b-5p	hsa-let-7d-5p	hsa-let-7g-5p	hsa-miR-98-5p	hsa-let-7i-5p	hsa-let-7a-5p	hsa-let-7e-5p	hsa-let-7f-5p
MTX3	4.20465147208866e-10	4.12908389491483e-8	0.137232	15	hsa-miR-148b-3p	hsa-miR-181a-5p	hsa-miR-181b-5p	hsa-miR-340-5p	hsa-miR-186-5p	hsa-miR-3529-3p	hsa-miR-19b-3p	hsa-miR-98-5p	hsa-let-7i-5p	hsa-let-7g-5p	hsa-let-7f-5p	hsa-let-7e-5p	hsa-let-7d-5p	hsa-let-7b-5p	hsa-let-7a-5p
RBM12B	1.20281845357957e-9	9.2556374617043e-8	0.147493	15	hsa-miR-186-5p	hsa-miR-1-3p	hsa-miR-26b-5p	hsa-let-7b-5p	hsa-miR-20a-5p	hsa-miR-17-5p	hsa-miR-98-5p	hsa-let-7i-5p	hsa-let-7g-5p	hsa-let-7f-5p	hsa-let-7e-5p	hsa-let-7d-5p	hsa-let-7a-5p	hsa-miR-101-3p	hsa-miR-93-5p
PTEN	3.98625654899996e-9	2.44980880665722e-7	0.160318	15	hsa-miR-17-5p	hsa-miR-26a-5p	hsa-miR-21-5p	hsa-miR-20a-5p	hsa-miR-19b-3p	hsa-miR-93-5p	hsa-miR-103a-3p	hsa-miR-25-3p	hsa-miR-181b-5p	hsa-miR-128-3p	hsa-miR-92a-3p	hsa-miR-26b-5p	hsa-miR-181a-5p	hsa-miR-142-5p	hsa-miR-155-5p
GLO1	9.6032119161538e-9	4.91265986124136e-7	0.170578	15	hsa-let-7b-5p	hsa-miR-92a-3p	hsa-miR-17-5p	hsa-miR-142-5p	hsa-miR-20a-5p	hsa-miR-7847-3p	hsa-miR-98-5p	hsa-let-7i-5p	hsa-let-7g-5p	hsa-let-7f-5p	hsa-let-7e-5p	hsa-let-7d-5p	hsa-let-7a-5p	hsa-miR-93-5p	hsa-miR-30e-3p
MEF2D	1.1846911956937e-8	5.92798758413509e-7	0.173144	15	hsa-miR-20a-5p	hsa-miR-17-5p	hsa-miR-26b-5p	hsa-miR-19b-3p	hsa-let-7f-5p	hsa-miR-142-3p	hsa-miR-92a-3p	hsa-miR-103a-3p	hsa-let-7a-5p	hsa-let-7b-5p	hsa-let-7d-5p	hsa-let-7e-5p	hsa-let-7g-5p	hsa-let-7i-5p	hsa-miR-98-5p
PEG10	1.61211992970929e-8	7.72889120227642e-7	0.176991	15	hsa-miR-186-5p	hsa-miR-27a-3p	hsa-miR-27b-3p	hsa-miR-30d-5p	hsa-miR-30b-5p	hsa-miR-128-3p	hsa-miR-7847-3p	hsa-let-7a-5p	hsa-let-7e-5p	hsa-let-7i-5p	hsa-let-7f-5p	hsa-let-7b-5p	hsa-let-7d-5p	hsa-miR-98-5p	hsa-let-7g-5p
BZW1	4.67330499716787e-8	1.85253e-06	0.191099	15	hsa-miR-16-5p	hsa-miR-25-3p	hsa-let-7a-5p	hsa-let-7b-5p	hsa-let-7d-5p	hsa-let-7e-5p	hsa-let-7f-5p	hsa-miR-98-5p	hsa-let-7g-5p	hsa-let-7i-5p	hsa-miR-142-5p	hsa-miR-20a-5p	hsa-miR-17-5p	hsa-miR-93-5p	hsa-miR-101-3p
ZBTB37	9.56358557328428e-8	3.25275e-06	0.201359	15	hsa-miR-17-5p	hsa-miR-20a-5p	hsa-miR-93-5p	hsa-miR-98-5p	hsa-let-7i-5p	hsa-let-7g-5p	hsa-let-7f-5p	hsa-let-7e-5p	hsa-let-7d-5p	hsa-let-7b-5p	hsa-let-7a-5p	hsa-miR-128-3p	hsa-miR-199b-5p	hsa-miR-27a-3p	hsa-miR-27b-3p
ZNF417	1.23683967573211e-7	3.78787e-06	0.205207	15	hsa-miR-93-5p	hsa-miR-19b-3p	hsa-miR-25-3p	hsa-miR-92a-3p	hsa-miR-20a-5p	hsa-miR-17-5p	hsa-miR-532-5p	hsa-miR-98-5p	hsa-let-7i-5p	hsa-let-7g-5p	hsa-let-7f-5p	hsa-let-7e-5p	hsa-let-7d-5p	hsa-let-7b-5p	hsa-let-7a-5p
LDLR	2.20427677286941e-7	6.12394e-06	0.214185	15	hsa-miR-128-3p	hsa-miR-93-5p	hsa-miR-19b-3p	hsa-let-7b-5p	hsa-miR-92a-3p	hsa-miR-27a-3p	hsa-miR-30d-5p	hsa-miR-30b-5p	hsa-miR-17-5p	hsa-miR-20a-5p	hsa-miR-181a-5p	hsa-miR-181b-5p	hsa-miR-27b-3p	hsa-miR-148a-3p	hsa-miR-148b-3p
WEE1	6.91702004062249e-7	1.52624e-05	0.233423	15	hsa-miR-17-5p	hsa-miR-20a-5p	hsa-miR-128-3p	hsa-miR-27a-3p	hsa-miR-27b-3p	hsa-miR-155-5p	hsa-miR-103a-3p	hsa-miR-19b-3p	hsa-miR-16-5p	hsa-miR-186-5p	hsa-miR-92a-3p	hsa-miR-93-5p	hsa-miR-3529-3p	hsa-miR-26a-5p	hsa-miR-1-3p
TNRC6B	2.51372e-06	4.519e-05	0.257791	15	hsa-miR-103a-3p	hsa-miR-21-5p	hsa-miR-19b-3p	hsa-miR-16-5p	hsa-let-7b-5p	hsa-miR-26a-5p	hsa-miR-26b-5p	hsa-miR-17-5p	hsa-miR-20a-5p	hsa-miR-93-5p	hsa-miR-148a-3p	hsa-miR-148b-3p	hsa-miR-7847-3p	hsa-miR-181b-5p	hsa-miR-181a-5p
BTG2	3.27001e-05	0.000371969	0.316789	15	hsa-miR-21-5p	hsa-miR-101-3p	hsa-miR-26b-5p	hsa-miR-16-5p	hsa-let-7b-5p	hsa-miR-25-3p	hsa-miR-92a-3p	hsa-miR-20a-5p	hsa-miR-17-5p	hsa-miR-93-5p	hsa-miR-7847-3p	hsa-miR-142-3p	hsa-miR-186-5p	hsa-miR-27b-3p	hsa-miR-27a-3p
SOCS1	4.82903036977999e-15	4.91327012178615e-12	0.0577145	14	hsa-miR-155-5p	hsa-miR-19b-3p	hsa-miR-30b-5p	hsa-let-7i-5p	hsa-miR-30d-5p	hsa-let-7d-5p	hsa-let-7g-5p	hsa-let-7f-5p	hsa-miR-98-5p	hsa-let-7e-5p	hsa-let-7b-5p	hsa-let-7a-5p	hsa-miR-142-5p	hsa-miR-21-5p
FNDC3A	1.04855484968763e-13	6.85829768470688e-11	0.0700819	14	hsa-let-7b-5p	hsa-miR-1-3p	hsa-miR-98-5p	hsa-let-7a-5p	hsa-let-7d-5p	hsa-let-7e-5p	hsa-let-7f-5p	hsa-let-7g-5p	hsa-let-7i-5p	hsa-miR-19b-3p	hsa-miR-101-3p	hsa-miR-142-3p	hsa-miR-27a-3p	hsa-miR-27b-3p
TMED5	5.76467608228856e-13	2.51367328026268e-10	0.0783268	14	hsa-miR-26b-5p	hsa-let-7b-5p	hsa-miR-30b-5p	hsa-miR-101-3p	hsa-let-7e-5p	hsa-let-7f-5p	hsa-let-7d-5p	hsa-let-7g-5p	hsa-let-7i-5p	hsa-let-7a-5p	hsa-miR-98-5p	hsa-miR-27b-3p	hsa-miR-128-3p	hsa-miR-27a-3p
ACER2	9.70228603367038e-13	3.70182638376332e-10	0.0810751	14	hsa-let-7a-5p	hsa-let-7b-5p	hsa-let-7d-5p	hsa-let-7e-5p	hsa-let-7f-5p	hsa-miR-98-5p	hsa-let-7g-5p	hsa-let-7i-5p	hsa-miR-196b-5p	hsa-miR-20a-5p	hsa-miR-17-5p	hsa-miR-93-5p	hsa-miR-27b-3p	hsa-miR-27a-3p
FAM104A	9.70228603367038e-13	3.70182638376332e-10	0.0810751	14	hsa-let-7d-5p	hsa-miR-30e-3p	hsa-miR-98-5p	hsa-let-7g-5p	hsa-let-7f-5p	hsa-let-7i-5p	hsa-let-7b-5p	hsa-let-7e-5p	hsa-let-7a-5p	hsa-miR-196b-5p	hsa-miR-148a-3p	hsa-miR-148b-3p	hsa-miR-30d-5p	hsa-miR-30b-5p
NHLRC3	3.26726697963291e-12	8.31065659236071e-10	0.0879459	14	hsa-miR-93-5p	hsa-miR-16-5p	hsa-let-7d-5p	hsa-miR-17-5p	hsa-miR-20a-5p	hsa-let-7a-5p	hsa-let-7b-5p	hsa-let-7e-5p	hsa-let-7f-5p	hsa-miR-98-5p	hsa-let-7g-5p	hsa-let-7i-5p	hsa-miR-181a-5p	hsa-miR-181b-5p
RAP1B	3.26726697963291e-12	8.31065659236071e-10	0.0879459	14	hsa-miR-155-5p	hsa-miR-1-3p	hsa-miR-26b-5p	hsa-miR-181a-5p	hsa-miR-181b-5p	hsa-miR-19b-3p	hsa-miR-101-3p	hsa-miR-30d-5p	hsa-miR-30b-5p	hsa-miR-100-5p	hsa-miR-27b-3p	hsa-miR-27a-3p	hsa-miR-128-3p	hsa-miR-378a-3p
SLC38A2	2.72550798924076e-11	4.2563428642993e-9	0.101687	14	hsa-miR-101-3p	hsa-miR-16-5p	hsa-let-7b-5p	hsa-let-7e-5p	hsa-miR-19b-3p	hsa-miR-340-5p	hsa-miR-199b-5p	hsa-miR-148b-3p	hsa-miR-148a-3p	hsa-miR-142-5p	hsa-miR-26b-5p	hsa-miR-26a-5p	hsa-miR-181b-5p	hsa-miR-181a-5p
FMNL3	5.80107196786352e-11	8.35167002445797e-9	0.107184	14	hsa-miR-155-5p	hsa-miR-1-3p	hsa-miR-20a-5p	hsa-miR-98-5p	hsa-let-7i-5p	hsa-let-7g-5p	hsa-let-7f-5p	hsa-let-7e-5p	hsa-let-7d-5p	hsa-let-7b-5p	hsa-let-7a-5p	hsa-miR-196b-5p	hsa-miR-93-5p	hsa-miR-17-5p
EDEM3	6.95710041643104e-11	9.3309156154817e-9	0.108558	14	hsa-let-7b-5p	hsa-miR-155-5p	hsa-miR-142-3p	hsa-miR-26b-5p	hsa-miR-26a-5p	hsa-let-7e-5p	hsa-let-7d-5p	hsa-let-7a-5p	hsa-let-7f-5p	hsa-let-7g-5p	hsa-let-7i-5p	hsa-miR-98-5p	hsa-miR-146b-5p	hsa-miR-146a-5p
OTUD4	1.41478855899375e-9	1.04774333448214e-7	0.134667	14	hsa-miR-30b-5p	hsa-miR-101-3p	hsa-miR-93-5p	hsa-miR-19b-3p	hsa-miR-26b-5p	hsa-miR-26a-5p	hsa-miR-27b-3p	hsa-miR-27a-3p	hsa-miR-148b-3p	hsa-miR-148a-3p	hsa-miR-142-3p	hsa-miR-20a-5p	hsa-miR-17-5p	hsa-miR-30d-5p
SLC7A11	2.13658336681868e-9	1.44916518190759e-7	0.13879	14	hsa-miR-148b-3p	hsa-miR-340-5p	hsa-miR-155-5p	hsa-miR-128-3p	hsa-miR-181a-5p	hsa-miR-26b-5p	hsa-miR-27a-3p	hsa-miR-19b-3p	hsa-miR-142-3p	hsa-miR-25-3p	hsa-miR-92a-3p	hsa-miR-93-5p	hsa-miR-20a-5p	hsa-miR-17-5p
TNFRSF10B	5.99679750655795e-9	3.45362734387114e-7	0.149783	14	hsa-miR-340-5p	hsa-miR-92a-3p	hsa-miR-17-5p	hsa-miR-21-5p	hsa-let-7g-5p	hsa-let-7e-5p	hsa-let-7d-5p	hsa-let-7b-5p	hsa-let-7a-5p	hsa-miR-19b-3p	hsa-miR-93-5p	hsa-miR-20a-5p	hsa-miR-30d-5p	hsa-miR-30b-5p
PGM2L1	1.54412035041712e-8	7.48122224802623e-7	0.160776	14	hsa-miR-93-5p	hsa-miR-20a-5p	hsa-let-7d-5p	hsa-let-7e-5p	hsa-let-7f-5p	hsa-let-7g-5p	hsa-miR-98-5p	hsa-let-7i-5p	hsa-let-7b-5p	hsa-let-7a-5p	hsa-miR-27b-3p	hsa-miR-27a-3p	hsa-miR-19b-3p	hsa-miR-17-5p
ATXN7L3B	2.15859508297862e-8	9.68934077197805e-7	0.164899	14	hsa-miR-142-5p	hsa-miR-7847-3p	hsa-miR-16-5p	hsa-miR-17-5p	hsa-miR-20a-5p	hsa-miR-93-5p	hsa-let-7g-5p	hsa-let-7a-5p	hsa-let-7d-5p	hsa-miR-98-5p	hsa-let-7b-5p	hsa-let-7i-5p	hsa-let-7f-5p	hsa-let-7e-5p
BCL2L11	2.68393684612886e-8	1.17032e-06	0.167647	14	hsa-miR-17-5p	hsa-miR-25-3p	hsa-miR-19b-3p	hsa-miR-20a-5p	hsa-miR-93-5p	hsa-miR-181a-5p	hsa-miR-92a-3p	hsa-miR-340-5p	hsa-let-7a-5p	hsa-miR-148a-3p	hsa-miR-101-3p	hsa-miR-181b-5p	hsa-miR-423-3p	hsa-miR-30e-3p
GRPEL2	3.69189158294176e-8	1.52971e-06	0.171769	14	hsa-let-7b-5p	hsa-miR-21-5p	hsa-miR-16-5p	hsa-let-7a-5p	hsa-let-7d-5p	hsa-let-7e-5p	hsa-let-7f-5p	hsa-miR-98-5p	hsa-let-7g-5p	hsa-let-7i-5p	hsa-miR-196b-5p	hsa-miR-17-5p	hsa-miR-20a-5p	hsa-miR-93-5p
AMD1	6.80160079152793e-8	2.46175e-06	0.180014	14	hsa-miR-186-5p	hsa-miR-17-5p	hsa-miR-7847-3p	hsa-miR-101-3p	hsa-miR-98-5p	hsa-let-7i-5p	hsa-let-7g-5p	hsa-let-7f-5p	hsa-let-7e-5p	hsa-let-7d-5p	hsa-let-7b-5p	hsa-let-7a-5p	hsa-miR-25-3p	hsa-miR-92a-3p
CBX5	1.60084909308103e-7	4.7287e-06	0.192382	14	hsa-miR-98-5p	hsa-miR-1-3p	hsa-miR-92a-3p	hsa-let-7e-5p	hsa-let-7b-5p	hsa-let-7a-5p	hsa-let-7d-5p	hsa-let-7g-5p	hsa-let-7i-5p	hsa-let-7f-5p	hsa-miR-93-5p	hsa-miR-20a-5p	hsa-miR-17-5p	hsa-miR-19b-3p
TSC22D2	3.8442257592851e-7	9.59171e-06	0.206123	14	hsa-miR-98-5p	hsa-miR-26b-5p	hsa-let-7e-5p	hsa-let-7b-5p	hsa-let-7d-5p	hsa-let-7a-5p	hsa-let-7f-5p	hsa-let-7g-5p	hsa-let-7i-5p	hsa-miR-186-5p	hsa-miR-16-5p	hsa-miR-26a-5p	hsa-miR-103a-3p	hsa-miR-101-3p
KMT2D	1.57389e-06	3.09938e-05	0.230858	14	hsa-miR-186-5p	hsa-miR-93-5p	hsa-miR-196b-5p	hsa-miR-92a-3p	hsa-miR-27a-3p	hsa-let-7d-5p	hsa-let-7a-5p	hsa-let-7i-5p	hsa-let-7b-5p	hsa-let-7f-5p	hsa-miR-98-5p	hsa-let-7e-5p	hsa-let-7g-5p	hsa-miR-16-5p
HMGB1	1.95475e-06	3.64555e-05	0.23498	14	hsa-miR-148b-3p	hsa-let-7g-5p	hsa-miR-148a-3p	hsa-miR-100-5p	hsa-miR-92a-3p	hsa-miR-26b-5p	hsa-let-7e-5p	hsa-let-7b-5p	hsa-miR-93-5p	hsa-miR-20a-5p	hsa-miR-17-5p	hsa-miR-142-3p	hsa-miR-21-5p	hsa-miR-181b-5p
SOD2	0.000214037	0.0016805	0.353158	14	hsa-miR-20a-5p	hsa-miR-7847-3p	hsa-miR-98-5p	hsa-let-7i-5p	hsa-let-7g-5p	hsa-let-7f-5p	hsa-let-7e-5p	hsa-let-7d-5p	hsa-let-7b-5p	hsa-let-7a-5p	hsa-miR-142-5p	hsa-miR-93-5p	hsa-miR-17-5p	hsa-miR-340-5p
ABHD17C	8.79515851328553e-16	1.34228777510259e-12	0.0443958	13	hsa-miR-128-3p	hsa-miR-101-3p	hsa-miR-27a-3p	hsa-miR-19b-3p	hsa-miR-27b-3p	hsa-let-7d-5p	hsa-let-7i-5p	hsa-miR-98-5p	hsa-let-7f-5p	hsa-let-7e-5p	hsa-let-7b-5p	hsa-let-7a-5p	hsa-let-7g-5p
MTUS1	2.2548434738044e-13	1.29047510560168e-10	0.0636339	13	hsa-miR-98-5p	hsa-let-7b-5p	hsa-let-7a-5p	hsa-miR-142-3p	hsa-miR-196b-5p	hsa-let-7i-5p	hsa-let-7g-5p	hsa-let-7d-5p	hsa-let-7e-5p	hsa-let-7f-5p	hsa-miR-181a-5p	hsa-miR-181b-5p	hsa-miR-19b-3p
BMPR2	2.63528814142819e-12	7.54104172220561e-10	0.0754728	13	hsa-miR-20a-5p	hsa-miR-21-5p	hsa-miR-92a-3p	hsa-miR-19b-3p	hsa-miR-17-5p	hsa-miR-100-5p	hsa-miR-128-3p	hsa-miR-93-5p	hsa-miR-26b-5p	hsa-miR-181a-5p	hsa-miR-181b-5p	hsa-miR-27a-3p	hsa-miR-27b-3p
MFSD8	4.53141768703552e-12	9.57905188705083e-10	0.0784325	13	hsa-miR-98-5p	hsa-let-7i-5p	hsa-let-7g-5p	hsa-let-7f-5p	hsa-let-7e-5p	hsa-let-7d-5p	hsa-let-7b-5p	hsa-let-7a-5p	hsa-miR-340-5p	hsa-miR-142-3p	hsa-miR-93-5p	hsa-miR-20a-5p	hsa-miR-17-5p
RNF44	1.58822933677788e-11	2.64425746125001e-9	0.0858318	13	hsa-miR-101-3p	hsa-miR-98-5p	hsa-miR-93-5p	hsa-miR-19b-3p	hsa-let-7a-5p	hsa-let-7d-5p	hsa-let-7b-5p	hsa-let-7f-5p	hsa-let-7g-5p	hsa-let-7i-5p	hsa-let-7e-5p	hsa-miR-92a-3p	hsa-miR-25-3p
FIGN	7.51625933517615e-11	9.69385728622648e-9	0.0961908	13	hsa-miR-21-5p	hsa-miR-186-5p	hsa-miR-142-5p	hsa-let-7d-5p	hsa-let-7b-5p	hsa-let-7a-5p	hsa-let-7i-5p	hsa-let-7g-5p	hsa-miR-98-5p	hsa-let-7f-5p	hsa-let-7e-5p	hsa-miR-340-5p	hsa-miR-3529-3p
FUT10	1.13019790393612e-10	1.39854354139771e-8	0.0991506	13	hsa-miR-142-5p	hsa-miR-98-5p	hsa-let-7i-5p	hsa-let-7g-5p	hsa-let-7f-5p	hsa-let-7e-5p	hsa-let-7d-5p	hsa-let-7b-5p	hsa-let-7a-5p	hsa-miR-93-5p	hsa-miR-20a-5p	hsa-miR-17-5p	hsa-miR-92a-3p
BCL2	1.37847844901276e-10	1.68303028768131e-8	0.10063	13	hsa-miR-21-5p	hsa-let-7a-5p	hsa-miR-16-5p	hsa-miR-20a-5p	hsa-miR-17-5p	hsa-miR-181b-5p	hsa-miR-181a-5p	hsa-miR-148a-3p	hsa-miR-196b-5p	hsa-miR-103a-3p	hsa-miR-126-3p	hsa-miR-30b-5p	hsa-miR-98-5p
PDGFB	1.675554662541e-10	1.99260442141402e-8	0.10211	13	hsa-miR-26b-5p	hsa-let-7f-5p	hsa-miR-17-5p	hsa-miR-93-5p	hsa-miR-20a-5p	hsa-let-7a-5p	hsa-let-7b-5p	hsa-let-7d-5p	hsa-let-7e-5p	hsa-let-7g-5p	hsa-let-7i-5p	hsa-miR-7847-3p	hsa-miR-98-5p
EPHA4	4.23865770582062e-10	4.12908389491483e-8	0.10951	13	hsa-miR-93-5p	hsa-miR-21-5p	hsa-miR-92a-3p	hsa-miR-17-5p	hsa-miR-20a-5p	hsa-let-7b-5p	hsa-let-7i-5p	hsa-let-7d-5p	hsa-let-7f-5p	hsa-let-7g-5p	hsa-let-7a-5p	hsa-let-7e-5p	hsa-miR-98-5p
TWF1	1.38201579132404e-9	1.0373048033733e-7	0.119869	13	hsa-miR-1-3p	hsa-miR-155-5p	hsa-miR-126-3p	hsa-miR-142-5p	hsa-miR-25-3p	hsa-miR-92a-3p	hsa-miR-142-3p	hsa-miR-20a-5p	hsa-miR-103a-3p	hsa-miR-30d-5p	hsa-miR-30b-5p	hsa-miR-93-5p	hsa-miR-17-5p
ARL8B	1.89499015813103e-9	1.32461258610732e-7	0.122828	13	hsa-miR-148b-3p	hsa-miR-155-5p	hsa-miR-26b-5p	hsa-miR-148a-3p	hsa-miR-378a-3p	hsa-miR-98-5p	hsa-let-7i-5p	hsa-let-7g-5p	hsa-let-7f-5p	hsa-let-7e-5p	hsa-let-7d-5p	hsa-let-7b-5p	hsa-let-7a-5p
NUP155	7.07329103731797e-9	3.87845066040243e-7	0.136147	13	hsa-miR-155-5p	hsa-let-7b-5p	hsa-miR-92a-3p	hsa-miR-16-5p	hsa-let-7e-5p	hsa-miR-7847-3p	hsa-let-7d-5p	hsa-let-7f-5p	hsa-let-7g-5p	hsa-let-7i-5p	hsa-miR-98-5p	hsa-let-7a-5p	hsa-miR-196b-5p
ATG9A	9.28472534508901e-9	4.77641741488652e-7	0.139107	13	hsa-miR-16-5p	hsa-miR-103a-3p	hsa-miR-98-5p	hsa-let-7b-5p	hsa-let-7i-5p	hsa-let-7g-5p	hsa-let-7f-5p	hsa-let-7e-5p	hsa-let-7d-5p	hsa-let-7a-5p	hsa-miR-146b-5p	hsa-miR-146a-5p	hsa-miR-142-3p
CRY2	5.86653878394889e-8	2.19861e-06	0.161305	13	hsa-miR-340-5p	hsa-miR-93-5p	hsa-miR-17-5p	hsa-miR-20a-5p	hsa-let-7a-5p	hsa-let-7b-5p	hsa-let-7d-5p	hsa-let-7e-5p	hsa-let-7f-5p	hsa-miR-98-5p	hsa-let-7g-5p	hsa-let-7i-5p	hsa-miR-103b
HIST1H2BD	8.18014861067772e-8	2.89211e-06	0.165744	13	hsa-miR-98-5p	hsa-miR-378a-3p	hsa-let-7i-5p	hsa-let-7g-5p	hsa-let-7f-5p	hsa-let-7e-5p	hsa-let-7d-5p	hsa-let-7b-5p	hsa-let-7a-5p	hsa-miR-196b-5p	hsa-miR-93-5p	hsa-miR-20a-5p	hsa-miR-17-5p
DNAJC28	1.01500230567616e-7	3.36753e-06	0.168704	13	hsa-miR-101-3p	hsa-miR-142-5p	hsa-miR-17-5p	hsa-miR-93-5p	hsa-miR-20a-5p	hsa-miR-98-5p	hsa-let-7i-5p	hsa-let-7g-5p	hsa-let-7f-5p	hsa-let-7e-5p	hsa-let-7d-5p	hsa-let-7b-5p	hsa-let-7a-5p
KPNA6	1.25378367077386e-7	3.82697e-06	0.171664	13	hsa-miR-98-5p	hsa-miR-378a-3p	hsa-miR-92a-3p	hsa-let-7b-5p	hsa-let-7a-5p	hsa-miR-30d-5p	hsa-miR-30b-5p	hsa-miR-19b-3p	hsa-miR-26a-5p	hsa-miR-26b-5p	hsa-miR-17-5p	hsa-miR-20a-5p	hsa-miR-93-5p
C5orf51	1.54204917716457e-7	4.56976e-06	0.174623	13	hsa-miR-19b-3p	hsa-let-7a-5p	hsa-let-7b-5p	hsa-let-7d-5p	hsa-let-7e-5p	hsa-let-7f-5p	hsa-miR-98-5p	hsa-let-7g-5p	hsa-let-7i-5p	hsa-miR-1-3p	hsa-miR-30e-3p	hsa-miR-27b-3p	hsa-miR-27a-3p
PDE12	2.30394563392868e-7	6.37379e-06	0.180543	13	hsa-let-7b-5p	hsa-miR-155-5p	hsa-miR-1-3p	hsa-miR-26b-5p	hsa-miR-196b-5p	hsa-let-7a-5p	hsa-let-7d-5p	hsa-let-7e-5p	hsa-let-7f-5p	hsa-miR-98-5p	hsa-let-7g-5p	hsa-let-7i-5p	hsa-miR-26a-5p
BRI3BP	2.54091743938359e-7	6.71804e-06	0.182023	13	hsa-miR-1-3p	hsa-miR-155-5p	hsa-miR-93-5p	hsa-miR-20a-5p	hsa-miR-17-5p	hsa-miR-98-5p	hsa-let-7i-5p	hsa-let-7g-5p	hsa-let-7f-5p	hsa-let-7e-5p	hsa-let-7d-5p	hsa-let-7b-5p	hsa-let-7a-5p
NAA50	5.88527866608904e-7	1.33666e-05	0.195341	13	hsa-miR-155-5p	hsa-miR-26b-5p	hsa-let-7b-5p	hsa-miR-20a-5p	hsa-miR-21-5p	hsa-miR-7847-3p	hsa-miR-27b-3p	hsa-miR-27a-3p	hsa-miR-128-3p	hsa-miR-93-5p	hsa-miR-17-5p	hsa-miR-181b-5p	hsa-miR-181a-5p
SMCR8	7.02640629006142e-7	1.54665e-05	0.198301	13	hsa-miR-19b-3p	hsa-let-7a-5p	hsa-let-7b-5p	hsa-let-7d-5p	hsa-let-7e-5p	hsa-let-7f-5p	hsa-miR-98-5p	hsa-let-7g-5p	hsa-let-7i-5p	hsa-miR-196b-5p	hsa-miR-30e-3p	hsa-miR-181b-5p	hsa-miR-181a-5p
BACH1	1.38396e-06	2.7966e-05	0.21014	13	hsa-miR-155-5p	hsa-miR-769-5p	hsa-miR-20a-5p	hsa-let-7a-5p	hsa-let-7b-5p	hsa-let-7d-5p	hsa-let-7e-5p	hsa-let-7f-5p	hsa-miR-98-5p	hsa-let-7g-5p	hsa-let-7i-5p	hsa-miR-142-3p	hsa-miR-196b-5p
HMGA1	5.42753e-06	8.81204e-05	0.236777	13	hsa-miR-26a-5p	hsa-miR-16-5p	hsa-let-7b-5p	hsa-let-7a-5p	hsa-miR-98-5p	hsa-miR-142-3p	hsa-let-7d-5p	hsa-let-7e-5p	hsa-let-7f-5p	hsa-let-7g-5p	hsa-let-7i-5p	hsa-miR-196b-5p	hsa-miR-128-3p
CCND2	1.88971e-05	0.000242354	0.264895	13	hsa-miR-26a-5p	hsa-miR-16-5p	hsa-let-7b-5p	hsa-let-7a-5p	hsa-miR-17-5p	hsa-miR-20a-5p	hsa-miR-19b-3p	hsa-miR-378a-3p	hsa-miR-26b-5p	hsa-miR-98-5p	hsa-miR-340-5p	hsa-miR-146a-5p	hsa-miR-155-5p
COX6B1	2.55191e-05	0.000306717	0.272294	13	hsa-miR-769-5p	hsa-miR-93-5p	hsa-miR-20a-5p	hsa-miR-17-5p	hsa-miR-98-5p	hsa-let-7i-5p	hsa-let-7g-5p	hsa-let-7f-5p	hsa-let-7e-5p	hsa-let-7d-5p	hsa-let-7b-5p	hsa-let-7a-5p	hsa-miR-7847-3p
GATA6	8.96527e-05	0.000839417	0.306331	13	hsa-miR-181b-5p	hsa-miR-181a-5p	hsa-miR-1-3p	hsa-miR-128-3p	hsa-miR-98-5p	hsa-miR-20a-5p	hsa-let-7b-5p	hsa-miR-93-5p	hsa-miR-17-5p	hsa-miR-196b-5p	hsa-miR-25-3p	hsa-miR-92a-3p	hsa-miR-199b-5p
CXCL8	5.65807334505893e-13	2.51367328026268e-10	0.0577145	12	hsa-miR-146a-5p	hsa-miR-155-5p	hsa-miR-1-3p	hsa-miR-93-5p	hsa-let-7a-5p	hsa-let-7b-5p	hsa-let-7d-5p	hsa-let-7e-5p	hsa-let-7f-5p	hsa-let-7g-5p	hsa-let-7i-5p	hsa-miR-98-5p
COLEC12	1.19069911752451e-12	4.03823400710072e-10	0.0609209	12	hsa-miR-26b-5p	hsa-let-7g-5p	hsa-let-7e-5p	hsa-let-7d-5p	hsa-let-7f-5p	hsa-let-7b-5p	hsa-let-7i-5p	hsa-let-7a-5p	hsa-miR-98-5p	hsa-miR-148b-3p	hsa-miR-148a-3p	hsa-miR-30e-3p
GGA3	1.19069911752451e-12	4.03823400710072e-10	0.0609209	12	hsa-miR-103a-3p	hsa-miR-26b-5p	hsa-miR-98-5p	hsa-let-7i-5p	hsa-let-7g-5p	hsa-let-7f-5p	hsa-let-7e-5p	hsa-let-7d-5p	hsa-let-7b-5p	hsa-let-7a-5p	hsa-miR-196b-5p	hsa-miR-16-5p
C1orf21	2.39034039859282e-12	7.29611567663815e-10	0.0641272	12	hsa-miR-186-5p	hsa-miR-146a-5p	hsa-miR-103a-3p	hsa-miR-16-5p	hsa-let-7a-5p	hsa-let-7b-5p	hsa-let-7d-5p	hsa-let-7e-5p	hsa-let-7f-5p	hsa-miR-98-5p	hsa-let-7g-5p	hsa-let-7i-5p
RNF144B	4.60279876630159e-12	9.57905188705083e-10	0.0673336	12	hsa-miR-128-3p	hsa-miR-103a-3p	hsa-miR-16-5p	hsa-miR-98-5p	hsa-let-7i-5p	hsa-let-7g-5p	hsa-let-7f-5p	hsa-let-7e-5p	hsa-let-7d-5p	hsa-let-7b-5p	hsa-let-7a-5p	hsa-miR-100-5p
EZH2	8.54030180633393e-12	1.50391430078077e-9	0.07054	12	hsa-miR-101-3p	hsa-miR-26a-5p	hsa-miR-98-5p	hsa-miR-25-3p	hsa-miR-30d-5p	hsa-miR-93-5p	hsa-let-7a-5p	hsa-miR-26b-5p	hsa-let-7e-5p	hsa-miR-126-3p	hsa-let-7b-5p	hsa-miR-27a-3p
SALL3	1.53280147477612e-11	2.59923390824536e-9	0.0737463	12	hsa-miR-17-5p	hsa-miR-20a-5p	hsa-miR-93-5p	hsa-let-7a-5p	hsa-let-7b-5p	hsa-let-7d-5p	hsa-let-7e-5p	hsa-let-7f-5p	hsa-miR-98-5p	hsa-let-7g-5p	hsa-let-7i-5p	hsa-miR-196b-5p
ARID3A	5.83713969166004e-11	8.35167002445797e-9	0.0817622	12	hsa-let-7b-5p	hsa-miR-30b-5p	hsa-miR-98-5p	hsa-let-7d-5p	hsa-miR-148a-3p	hsa-miR-30d-5p	hsa-miR-148b-3p	hsa-let-7f-5p	hsa-let-7g-5p	hsa-let-7i-5p	hsa-let-7a-5p	hsa-let-7e-5p
TGFBR1	5.83713969166004e-11	8.35167002445797e-9	0.0817622	12	hsa-miR-128-3p	hsa-miR-142-3p	hsa-miR-101-3p	hsa-miR-98-5p	hsa-let-7d-5p	hsa-let-7f-5p	hsa-miR-181a-5p	hsa-let-7g-5p	hsa-let-7b-5p	hsa-miR-27a-3p	hsa-miR-27b-3p	hsa-miR-20a-5p
COIL	7.48428607736277e-11	9.69385728622648e-9	0.0833654	12	hsa-miR-1-3p	hsa-let-7b-5p	hsa-miR-98-5p	hsa-miR-93-5p	hsa-miR-20a-5p	hsa-miR-17-5p	hsa-let-7d-5p	hsa-let-7i-5p	hsa-let-7a-5p	hsa-let-7e-5p	hsa-let-7g-5p	hsa-let-7f-5p
ATG12	4.54370053404706e-10	4.37964903055462e-8	0.0961908	12	hsa-miR-30b-5p	hsa-miR-30d-5p	hsa-miR-98-5p	hsa-let-7i-5p	hsa-let-7g-5p	hsa-let-7f-5p	hsa-let-7e-5p	hsa-let-7d-5p	hsa-let-7b-5p	hsa-let-7a-5p	hsa-miR-103a-3p	hsa-miR-101-3p
CPEB4	8.31203286878619e-10	7.46208676269364e-8	0.101	12	hsa-miR-26a-5p	hsa-miR-128-3p	hsa-let-7b-5p	hsa-miR-155-5p	hsa-miR-25-3p	hsa-miR-92a-3p	hsa-miR-30d-5p	hsa-miR-30b-5p	hsa-miR-27b-3p	hsa-miR-27a-3p	hsa-miR-181b-5p	hsa-miR-181a-5p
ZBTB5	8.31203286878619e-10	7.46208676269364e-8	0.101	12	hsa-miR-17-5p	hsa-miR-93-5p	hsa-miR-20a-5p	hsa-let-7f-5p	hsa-let-7g-5p	hsa-miR-98-5p	hsa-let-7i-5p	hsa-let-7b-5p	hsa-let-7d-5p	hsa-let-7a-5p	hsa-let-7e-5p	hsa-miR-16-5p
TRAPPC10	1.76735226443062e-9	1.26951322689708e-7	0.107413	12	hsa-miR-186-5p	hsa-miR-17-5p	hsa-miR-20a-5p	hsa-miR-93-5p	hsa-let-7a-5p	hsa-let-7b-5p	hsa-let-7d-5p	hsa-let-7e-5p	hsa-let-7f-5p	hsa-let-7g-5p	hsa-let-7i-5p	hsa-miR-98-5p
SLC16A9	2.52684258640583e-9	1.64101401161122e-7	0.110619	12	hsa-miR-1-3p	hsa-miR-93-5p	hsa-miR-20a-5p	hsa-miR-98-5p	hsa-let-7i-5p	hsa-let-7g-5p	hsa-let-7f-5p	hsa-let-7e-5p	hsa-let-7d-5p	hsa-let-7b-5p	hsa-let-7a-5p	hsa-miR-17-5p
TXLNG	2.52684258640583e-9	1.64101401161122e-7	0.110619	12	hsa-miR-340-5p	hsa-miR-98-5p	hsa-miR-26a-5p	hsa-miR-16-5p	hsa-let-7a-5p	hsa-let-7b-5p	hsa-let-7d-5p	hsa-let-7e-5p	hsa-let-7f-5p	hsa-let-7g-5p	hsa-let-7i-5p	hsa-miR-19b-3p
INTS7	4.98573496676487e-9	2.92656250581192e-7	0.117032	12	hsa-miR-155-5p	hsa-miR-26b-5p	hsa-let-7b-5p	hsa-miR-3529-3p	hsa-miR-98-5p	hsa-let-7i-5p	hsa-let-7g-5p	hsa-let-7f-5p	hsa-let-7e-5p	hsa-let-7d-5p	hsa-let-7a-5p	hsa-miR-142-3p
NR6A1	4.98573496676487e-9	2.92656250581192e-7	0.117032	12	hsa-miR-181a-5p	hsa-miR-16-5p	hsa-let-7e-5p	hsa-miR-98-5p	hsa-let-7i-5p	hsa-let-7a-5p	hsa-let-7g-5p	hsa-let-7d-5p	hsa-let-7f-5p	hsa-let-7b-5p	hsa-miR-181b-5p	hsa-miR-196b-5p
CD2AP	6.89017642074719e-9	3.80080394486639e-7	0.120239	12	hsa-miR-128-3p	hsa-miR-30b-5p	hsa-miR-1-3p	hsa-miR-19b-3p	hsa-miR-186-5p	hsa-miR-92a-3p	hsa-let-7a-5p	hsa-miR-27a-3p	hsa-miR-27b-3p	hsa-miR-16-5p	hsa-miR-30d-5p	hsa-miR-103b
MAPK6	6.89017642074719e-9	3.80080394486639e-7	0.120239	12	hsa-miR-128-3p	hsa-miR-100-5p	hsa-miR-26a-5p	hsa-miR-26b-5p	hsa-let-7a-5p	hsa-let-7b-5p	hsa-let-7d-5p	hsa-let-7e-5p	hsa-let-7f-5p	hsa-miR-98-5p	hsa-let-7g-5p	hsa-let-7i-5p
FRS2	2.28556463902048e-8	1.01597e-06	0.133064	12	hsa-miR-186-5p	hsa-miR-101-3p	hsa-miR-93-5p	hsa-miR-1-3p	hsa-miR-340-5p	hsa-miR-142-3p	hsa-miR-21-5p	hsa-miR-17-5p	hsa-miR-20a-5p	hsa-miR-19b-3p	hsa-miR-30d-5p	hsa-miR-30b-5p
PLAG1	2.28556463902048e-8	1.01597e-06	0.133064	12	hsa-miR-181b-5p	hsa-miR-181a-5p	hsa-miR-26a-5p	hsa-miR-340-5p	hsa-miR-128-3p	hsa-miR-103a-3p	hsa-miR-101-3p	hsa-miR-98-5p	hsa-miR-27a-3p	hsa-miR-26b-5p	hsa-miR-16-5p	hsa-miR-17-5p
ARIH1	5.86309400274816e-8	2.19861e-06	0.144286	12	hsa-miR-17-5p	hsa-miR-16-5p	hsa-miR-103a-3p	hsa-miR-1273c	hsa-miR-98-5p	hsa-let-7i-5p	hsa-let-7g-5p	hsa-let-7f-5p	hsa-let-7e-5p	hsa-let-7d-5p	hsa-let-7b-5p	hsa-let-7a-5p
ZCCHC3	5.86309400274816e-8	2.19861e-06	0.144286	12	hsa-miR-16-5p	hsa-let-7a-5p	hsa-let-7b-5p	hsa-let-7d-5p	hsa-let-7e-5p	hsa-let-7f-5p	hsa-miR-98-5p	hsa-let-7g-5p	hsa-let-7i-5p	hsa-miR-196b-5p	hsa-miR-21-5p	hsa-miR-1-3p
ZNF609	5.86309400274816e-8	2.19861e-06	0.144286	12	hsa-miR-30d-5p	hsa-let-7a-5p	hsa-miR-196b-5p	hsa-miR-378a-3p	hsa-let-7b-5p	hsa-let-7d-5p	hsa-let-7e-5p	hsa-let-7f-5p	hsa-let-7g-5p	hsa-let-7i-5p	hsa-miR-7847-3p	hsa-miR-98-5p
ZFHX3	8.55189720509432e-8	2.98892e-06	0.149096	12	hsa-miR-340-5p	hsa-miR-103a-3p	hsa-miR-98-5p	hsa-miR-16-5p	hsa-miR-532-5p	hsa-miR-181b-5p	hsa-miR-186-5p	hsa-miR-128-3p	hsa-miR-142-5p	hsa-miR-27a-3p	hsa-miR-27b-3p	hsa-miR-30e-3p
DYNC1LI2	9.66752032761908e-8	3.26662e-06	0.150699	12	hsa-miR-21-5p	hsa-let-7f-5p	hsa-miR-20a-5p	hsa-miR-19b-3p	hsa-miR-93-5p	hsa-miR-17-5p	hsa-miR-181a-5p	hsa-miR-181b-5p	hsa-miR-101-3p	hsa-miR-25-3p	hsa-miR-7847-3p	hsa-miR-92a-3p
PLXND1	1.38392181103802e-7	4.14136e-06	0.155509	12	hsa-miR-155-5p	hsa-miR-199b-5p	hsa-let-7a-5p	hsa-let-7b-5p	hsa-let-7d-5p	hsa-let-7e-5p	hsa-let-7f-5p	hsa-let-7g-5p	hsa-let-7i-5p	hsa-miR-98-5p	hsa-miR-27b-3p	hsa-miR-27a-3p
MCL1	1.74509013654621e-7	4.99368e-06	0.158715	12	hsa-miR-16-5p	hsa-miR-101-3p	hsa-miR-181a-5p	hsa-miR-181b-5p	hsa-miR-186-5p	hsa-miR-26b-5p	hsa-miR-30d-5p	hsa-miR-26a-5p	hsa-miR-20a-5p	hsa-miR-92a-3p	hsa-miR-93-5p	hsa-miR-17-5p
ITGA3	2.18838066456099e-7	6.10945e-06	0.161921	12	hsa-miR-1-3p	hsa-miR-26b-5p	hsa-miR-98-5p	hsa-let-7i-5p	hsa-let-7g-5p	hsa-let-7f-5p	hsa-let-7e-5p	hsa-let-7d-5p	hsa-let-7b-5p	hsa-let-7a-5p	hsa-miR-199b-5p	hsa-miR-101-3p
SLC11A2	2.44571741394918e-7	6.63269e-06	0.163524	12	hsa-let-7d-5p	hsa-miR-423-3p	hsa-miR-16-5p	hsa-miR-155-5p	hsa-miR-101-3p	hsa-miR-98-5p	hsa-let-7i-5p	hsa-let-7g-5p	hsa-let-7f-5p	hsa-let-7e-5p	hsa-let-7b-5p	hsa-let-7a-5p
UBXN2B	5.14321567201082e-7	1.20144e-05	0.174747	12	hsa-miR-100-5p	hsa-miR-16-5p	hsa-miR-155-5p	hsa-let-7a-5p	hsa-let-7b-5p	hsa-let-7d-5p	hsa-let-7e-5p	hsa-let-7f-5p	hsa-miR-98-5p	hsa-let-7g-5p	hsa-let-7i-5p	hsa-miR-30e-3p
WNK1	5.69264717031161e-7	1.31635e-05	0.17635	12	hsa-miR-21-5p	hsa-miR-423-3p	hsa-miR-378a-3p	hsa-miR-186-5p	hsa-let-7b-5p	hsa-miR-26a-5p	hsa-miR-26b-5p	hsa-miR-27a-3p	hsa-miR-27b-3p	hsa-miR-155-5p	hsa-miR-19b-3p	hsa-miR-101-3p
ZC3HAV1L	6.29380631603511e-7	1.39546e-05	0.177953	12	hsa-let-7g-5p	hsa-let-7f-5p	hsa-let-7d-5p	hsa-miR-98-5p	hsa-let-7e-5p	hsa-let-7b-5p	hsa-let-7a-5p	hsa-let-7i-5p	hsa-miR-92a-3p	hsa-miR-25-3p	hsa-miR-181b-5p	hsa-miR-181a-5p
HSPA1B	7.66842754155981e-7	1.64925e-05	0.181159	12	hsa-miR-16-5p	hsa-miR-146b-5p	hsa-miR-423-3p	hsa-miR-378a-3p	hsa-miR-30d-5p	hsa-miR-92a-3p	hsa-miR-25-3p	hsa-let-7b-5p	hsa-miR-142-3p	hsa-miR-181b-5p	hsa-miR-181a-5p	hsa-miR-340-5p
ZNF556	7.66842754155981e-7	1.64925e-05	0.181159	12	hsa-miR-26b-5p	hsa-miR-103b	hsa-miR-98-5p	hsa-let-7i-5p	hsa-let-7g-5p	hsa-let-7f-5p	hsa-let-7e-5p	hsa-let-7d-5p	hsa-let-7b-5p	hsa-let-7a-5p	hsa-miR-181b-5p	hsa-miR-181a-5p
TNPO1	1.62314e-06	3.16848e-05	0.193985	12	hsa-miR-155-5p	hsa-miR-21-5p	hsa-miR-16-5p	hsa-miR-92a-3p	hsa-let-7b-5p	hsa-miR-27a-3p	hsa-miR-101-3p	hsa-miR-181a-5p	hsa-miR-181b-5p	hsa-miR-27b-3p	hsa-miR-128-3p	hsa-miR-142-3p
POTEG	2.30944e-06	4.23798e-05	0.200398	12	hsa-miR-26b-5p	hsa-miR-92a-3p	hsa-let-7b-5p	hsa-let-7a-5p	hsa-let-7d-5p	hsa-let-7e-5p	hsa-let-7f-5p	hsa-let-7g-5p	hsa-let-7i-5p	hsa-miR-196b-5p	hsa-miR-423-3p	hsa-miR-98-5p
VEGFA	2.51686e-06	4.519e-05	0.202001	12	hsa-miR-126-3p	hsa-miR-16-5p	hsa-miR-93-5p	hsa-miR-17-5p	hsa-miR-378a-3p	hsa-miR-20a-5p	hsa-miR-101-3p	hsa-miR-21-5p	hsa-miR-423-3p	hsa-miR-1-3p	hsa-miR-186-5p	hsa-miR-181a-5p
PTP4A1	5.26569e-06	8.56446e-05	0.216429	12	hsa-miR-26b-5p	hsa-miR-19b-3p	hsa-miR-186-5p	hsa-miR-100-5p	hsa-let-7a-5p	hsa-miR-142-5p	hsa-miR-93-5p	hsa-miR-20a-5p	hsa-miR-17-5p	hsa-miR-30b-5p	hsa-miR-30d-5p	hsa-miR-340-5p
KREMEN1	7.73327e-06	0.000115708	0.224445	12	hsa-miR-378a-3p	hsa-let-7a-5p	hsa-let-7b-5p	hsa-let-7d-5p	hsa-let-7e-5p	hsa-let-7f-5p	hsa-miR-98-5p	hsa-let-7g-5p	hsa-let-7i-5p	hsa-miR-30d-5p	hsa-miR-30b-5p	hsa-miR-128-3p
SOCS7	1.58821e-05	0.000207168	0.240477	12	hsa-miR-17-5p	hsa-miR-20a-5p	hsa-miR-93-5p	hsa-let-7a-5p	hsa-let-7b-5p	hsa-let-7d-5p	hsa-let-7e-5p	hsa-let-7f-5p	hsa-let-7g-5p	hsa-let-7i-5p	hsa-miR-7847-3p	hsa-miR-98-5p
MDM4	2.22593e-05	0.000279217	0.248493	12	hsa-miR-21-5p	hsa-let-7b-5p	hsa-let-7a-5p	hsa-let-7d-5p	hsa-let-7e-5p	hsa-let-7f-5p	hsa-miR-98-5p	hsa-let-7g-5p	hsa-let-7i-5p	hsa-miR-3529-3p	hsa-miR-30e-3p	hsa-miR-103a-3p
GABPB1	3.49109e-05	0.000389378	0.259715	12	hsa-miR-20a-5p	hsa-miR-98-5p	hsa-let-7i-5p	hsa-let-7g-5p	hsa-let-7f-5p	hsa-let-7e-5p	hsa-let-7d-5p	hsa-let-7b-5p	hsa-let-7a-5p	hsa-miR-93-5p	hsa-miR-17-5p	hsa-miR-340-5p
SYNJ2BP	3.71536e-05	0.000405986	0.261318	12	hsa-miR-186-5p	hsa-let-7d-5p	hsa-let-7e-5p	hsa-let-7g-5p	hsa-let-7i-5p	hsa-let-7f-5p	hsa-let-7b-5p	hsa-miR-98-5p	hsa-let-7a-5p	hsa-miR-17-5p	hsa-miR-20a-5p	hsa-miR-93-5p
DNAL1	5.34421e-05	0.000566304	0.270938	12	hsa-miR-7847-3p	hsa-let-7i-5p	hsa-let-7g-5p	hsa-let-7f-5p	hsa-let-7e-5p	hsa-let-7a-5p	hsa-let-7b-5p	hsa-miR-98-5p	hsa-let-7d-5p	hsa-miR-20a-5p	hsa-miR-17-5p	hsa-miR-93-5p
SCD	9.98347e-05	0.000929996	0.288573	12	hsa-miR-155-5p	hsa-miR-181a-5p	hsa-let-7b-5p	hsa-miR-92a-3p	hsa-let-7e-5p	hsa-miR-181b-5p	hsa-miR-19b-3p	hsa-miR-142-3p	hsa-miR-142-5p	hsa-miR-93-5p	hsa-miR-20a-5p	hsa-miR-17-5p
TUBB2A	0.000196426	0.00155864	0.309414	12	hsa-miR-98-5p	hsa-let-7i-5p	hsa-let-7g-5p	hsa-let-7f-5p	hsa-let-7e-5p	hsa-let-7d-5p	hsa-let-7b-5p	hsa-let-7a-5p	hsa-miR-16-5p	hsa-miR-30e-3p	hsa-miR-181b-5p	hsa-miR-181a-5p
MKNK2	0.000216809	0.0016805	0.31262	12	hsa-miR-128-3p	hsa-miR-101-3p	hsa-miR-98-5p	hsa-miR-27a-3p	hsa-miR-21-5p	hsa-miR-92a-3p	hsa-miR-20a-5p	hsa-miR-93-5p	hsa-miR-17-5p	hsa-miR-27b-3p	hsa-miR-25-3p	hsa-miR-7847-3p
CELF1	0.000399019	0.0025321	0.333462	12	hsa-miR-27b-3p	hsa-miR-27a-3p	hsa-miR-98-5p	hsa-let-7d-5p	hsa-let-7i-5p	hsa-let-7f-5p	hsa-let-7g-5p	hsa-let-7e-5p	hsa-let-7b-5p	hsa-let-7a-5p	hsa-miR-30b-5p	hsa-miR-30d-5p
MIDN	0.000616325	0.00368146	0.349493	12	hsa-miR-155-5p	hsa-miR-93-5p	hsa-let-7b-5p	hsa-miR-17-5p	hsa-miR-20a-5p	hsa-let-7a-5p	hsa-let-7d-5p	hsa-let-7e-5p	hsa-let-7f-5p	hsa-let-7g-5p	hsa-let-7i-5p	hsa-miR-98-5p
BTBD7	7.06039426322093e-13	2.93872864855973e-10	0.0489699	11	hsa-miR-148b-3p	hsa-miR-21-5p	hsa-miR-92a-3p	hsa-miR-25-3p	hsa-miR-142-3p	hsa-miR-20a-5p	hsa-miR-30d-5p	hsa-miR-30b-5p	hsa-miR-19b-3p	hsa-miR-93-5p	hsa-miR-17-5p
CHTOP	1.12172594783657e-12	4.03823400710072e-10	0.0507188	11	hsa-miR-155-5p	hsa-miR-186-5p	hsa-miR-92a-3p	hsa-let-7a-5p	hsa-let-7b-5p	hsa-let-7d-5p	hsa-let-7e-5p	hsa-let-7f-5p	hsa-miR-98-5p	hsa-let-7g-5p	hsa-let-7i-5p
DUSP1	1.74656672180012e-12	5.51493499018059e-10	0.0524677	11	hsa-miR-101-3p	hsa-miR-26b-5p	hsa-miR-146a-5p	hsa-let-7i-5p	hsa-let-7g-5p	hsa-let-7f-5p	hsa-miR-98-5p	hsa-let-7e-5p	hsa-let-7d-5p	hsa-let-7b-5p	hsa-let-7a-5p
GOLGA4	4.01147797813003e-12	9.41874457582992e-10	0.0559656	11	hsa-miR-21-5p	hsa-miR-186-5p	hsa-miR-92a-3p	hsa-let-7g-5p	hsa-let-7a-5p	hsa-let-7b-5p	hsa-let-7d-5p	hsa-let-7e-5p	hsa-let-7f-5p	hsa-let-7i-5p	hsa-miR-98-5p
GPAM	4.01147797813003e-12	9.41874457582992e-10	0.0559656	11	hsa-miR-16-5p	hsa-miR-155-5p	hsa-miR-128-3p	hsa-miR-101-3p	hsa-miR-27a-3p	hsa-miR-21-5p	hsa-miR-20a-5p	hsa-miR-27b-3p	hsa-miR-19b-3p	hsa-miR-93-5p	hsa-miR-17-5p
DNMT1	4.7246629455531e-11	7.0924161626934e-9	0.0682081	11	hsa-miR-148a-3p	hsa-miR-126-3p	hsa-miR-148b-3p	hsa-miR-155-5p	hsa-miR-30b-5p	hsa-miR-100-5p	hsa-miR-26a-5p	hsa-miR-92a-3p	hsa-miR-20a-5p	hsa-miR-19b-3p	hsa-miR-17-5p
TOMM40L	8.66012820570076e-11	1.10139991638336e-8	0.0717059	11	hsa-miR-128-3p	hsa-miR-27b-3p	hsa-miR-27a-3p	hsa-let-7a-5p	hsa-let-7b-5p	hsa-let-7d-5p	hsa-let-7e-5p	hsa-let-7f-5p	hsa-let-7g-5p	hsa-let-7i-5p	hsa-miR-98-5p
LRIG3	1.53303862596662e-10	1.8471098286811e-8	0.0752037	11	hsa-miR-19b-3p	hsa-miR-27b-3p	hsa-let-7f-5p	hsa-let-7a-5p	hsa-let-7b-5p	hsa-let-7d-5p	hsa-let-7g-5p	hsa-let-7i-5p	hsa-miR-98-5p	hsa-let-7e-5p	hsa-miR-196b-5p
ZNF611	7.13828036112621e-10	6.53652332668327e-8	0.0856973	11	hsa-miR-155-5p	hsa-miR-7847-3p	hsa-miR-98-5p	hsa-let-7i-5p	hsa-let-7g-5p	hsa-let-7f-5p	hsa-let-7e-5p	hsa-let-7d-5p	hsa-let-7b-5p	hsa-let-7a-5p	hsa-miR-199b-5p
IGF2BP3	1.41880718003479e-9	1.04774333448214e-7	0.0909441	11	hsa-let-7d-5p	hsa-let-7b-5p	hsa-miR-186-5p	hsa-let-7e-5p	hsa-let-7f-5p	hsa-miR-98-5p	hsa-let-7g-5p	hsa-let-7i-5p	hsa-let-7a-5p	hsa-miR-196b-5p	hsa-miR-142-5p
ATP2A2	2.69442529169805e-9	1.7253742934321e-7	0.0961908	11	hsa-miR-142-3p	hsa-miR-26b-5p	hsa-let-7b-5p	hsa-miR-100-5p	hsa-let-7f-5p	hsa-let-7a-5p	hsa-miR-25-3p	hsa-miR-186-5p	hsa-miR-30b-5p	hsa-miR-30d-5p	hsa-miR-92a-3p
SEMA4C	2.69442529169805e-9	1.7253742934321e-7	0.0961908	11	hsa-miR-19b-3p	hsa-miR-16-5p	hsa-let-7e-5p	hsa-let-7b-5p	hsa-let-7a-5p	hsa-let-7g-5p	hsa-let-7i-5p	hsa-let-7f-5p	hsa-let-7d-5p	hsa-miR-98-5p	hsa-miR-25-3p
CNOT4	4.91536626781339e-9	2.92272785158229e-7	0.101438	11	hsa-miR-98-5p	hsa-miR-186-5p	hsa-miR-93-5p	hsa-miR-26b-5p	hsa-miR-19b-3p	hsa-miR-148b-3p	hsa-miR-148a-3p	hsa-miR-92a-3p	hsa-miR-25-3p	hsa-miR-20a-5p	hsa-miR-17-5p
AFF4	7.19270447337102e-9	3.89725413388511e-7	0.104935	11	hsa-miR-128-3p	hsa-miR-101-3p	hsa-miR-27a-3p	hsa-let-7b-5p	hsa-miR-142-3p	hsa-miR-30d-5p	hsa-miR-30b-5p	hsa-miR-27b-3p	hsa-miR-181b-5p	hsa-miR-181a-5p	hsa-miR-16-5p
ZNF644	7.19270447337102e-9	3.89725413388511e-7	0.104935	11	hsa-miR-19b-3p	hsa-let-7d-5p	hsa-miR-16-5p	hsa-let-7a-5p	hsa-miR-98-5p	hsa-let-7i-5p	hsa-let-7f-5p	hsa-let-7e-5p	hsa-let-7b-5p	hsa-let-7g-5p	hsa-miR-155-5p
PDLIM5	1.03714107277545e-8	5.27616711300266e-7	0.108433	11	hsa-miR-155-5p	hsa-miR-16-5p	hsa-miR-17-5p	hsa-let-7a-5p	hsa-let-7b-5p	hsa-let-7d-5p	hsa-let-7e-5p	hsa-let-7f-5p	hsa-let-7g-5p	hsa-let-7i-5p	hsa-miR-98-5p
CEP120	1.75078857391753e-8	8.30672071055069e-7	0.11368	11	hsa-let-7d-5p	hsa-miR-20a-5p	hsa-miR-98-5p	hsa-let-7i-5p	hsa-let-7g-5p	hsa-let-7f-5p	hsa-let-7e-5p	hsa-let-7b-5p	hsa-let-7a-5p	hsa-miR-199b-5p	hsa-miR-142-5p
MARCKSL1	2.0715252104836e-8	9.34431347408784e-7	0.115429	11	hsa-miR-128-3p	hsa-miR-30d-5p	hsa-miR-30b-5p	hsa-let-7a-5p	hsa-let-7b-5p	hsa-let-7d-5p	hsa-let-7e-5p	hsa-let-7f-5p	hsa-let-7g-5p	hsa-let-7i-5p	hsa-miR-98-5p
NAA30	2.0715252104836e-8	9.34431347408784e-7	0.115429	11	hsa-miR-93-5p	hsa-miR-21-5p	hsa-let-7a-5p	hsa-let-7b-5p	hsa-let-7d-5p	hsa-let-7e-5p	hsa-let-7f-5p	hsa-miR-98-5p	hsa-let-7g-5p	hsa-let-7i-5p	hsa-miR-101-3p
SLC10A7	2.0715252104836e-8	9.34431347408784e-7	0.115429	11	hsa-let-7d-5p	hsa-let-7e-5p	hsa-let-7b-5p	hsa-let-7a-5p	hsa-let-7f-5p	hsa-let-7g-5p	hsa-let-7i-5p	hsa-miR-98-5p	hsa-miR-92a-3p	hsa-miR-181a-5p	hsa-miR-181b-5p
CALU	2.44371610020586e-8	1.07582e-06	0.117178	11	hsa-miR-155-5p	hsa-miR-103a-3p	hsa-miR-16-5p	hsa-let-7a-5p	hsa-let-7b-5p	hsa-let-7d-5p	hsa-let-7e-5p	hsa-let-7f-5p	hsa-miR-98-5p	hsa-let-7g-5p	hsa-let-7i-5p
EEF1A1	2.87446508513697e-8	1.22998e-06	0.118927	11	hsa-miR-16-5p	hsa-miR-423-3p	hsa-miR-186-5p	hsa-let-7g-5p	hsa-miR-100-5p	hsa-miR-93-5p	hsa-miR-92a-3p	hsa-miR-26b-5p	hsa-miR-25-3p	hsa-miR-17-5p	hsa-let-7b-5p
KIF2C	2.87446508513697e-8	1.22998e-06	0.118927	11	hsa-miR-423-3p	hsa-miR-148b-3p	hsa-miR-1-3p	hsa-miR-101-3p	hsa-miR-16-5p	hsa-miR-92a-3p	hsa-miR-20a-5p	hsa-miR-148a-3p	hsa-miR-181a-5p	hsa-miR-181b-5p	hsa-miR-142-5p
PHLPP2	2.87446508513697e-8	1.22998e-06	0.118927	11	hsa-miR-93-5p	hsa-miR-26b-5p	hsa-miR-769-5p	hsa-miR-20a-5p	hsa-miR-16-5p	hsa-miR-92a-3p	hsa-miR-25-3p	hsa-miR-27a-3p	hsa-miR-27b-3p	hsa-miR-17-5p	hsa-miR-181a-5p
STRN	3.94424666551009e-8	1.61962e-06	0.122425	11	hsa-miR-155-5p	hsa-miR-98-5p	hsa-let-7i-5p	hsa-let-7d-5p	hsa-let-7a-5p	hsa-let-7e-5p	hsa-let-7f-5p	hsa-let-7b-5p	hsa-let-7g-5p	hsa-miR-30d-5p	hsa-miR-30b-5p
RBFOX2	6.21732366519155e-8	2.26821e-06	0.127671	11	hsa-let-7b-5p	hsa-miR-186-5p	hsa-let-7a-5p	hsa-miR-25-3p	hsa-miR-92a-3p	hsa-let-7e-5p	hsa-let-7d-5p	hsa-let-7f-5p	hsa-let-7g-5p	hsa-let-7i-5p	hsa-miR-98-5p
ALDH9A1	7.2004191443359e-8	2.57556e-06	0.12942	11	hsa-miR-155-5p	hsa-miR-27a-3p	hsa-miR-128-3p	hsa-miR-100-5p	hsa-miR-92a-3p	hsa-miR-20a-5p	hsa-miR-30e-3p	hsa-miR-181b-5p	hsa-miR-181a-5p	hsa-miR-93-5p	hsa-miR-17-5p
C11orf57	8.31956627753697e-8	2.91886e-06	0.131169	11	hsa-miR-98-5p	hsa-let-7d-5p	hsa-miR-92a-3p	hsa-let-7a-5p	hsa-miR-19b-3p	hsa-let-7b-5p	hsa-let-7e-5p	hsa-let-7f-5p	hsa-let-7g-5p	hsa-let-7i-5p	hsa-miR-196b-5p
DICER1	8.31956627753697e-8	2.91886e-06	0.131169	11	hsa-let-7a-5p	hsa-let-7d-5p	hsa-let-7b-5p	hsa-miR-103a-3p	hsa-miR-98-5p	hsa-miR-16-5p	hsa-miR-21-5p	hsa-miR-101-3p	hsa-miR-148b-3p	hsa-miR-148a-3p	hsa-miR-19b-3p
NRAS	9.59093679411846e-8	3.25275e-06	0.132918	11	hsa-let-7a-5p	hsa-let-7b-5p	hsa-miR-20a-5p	hsa-miR-148b-3p	hsa-miR-98-5p	hsa-miR-27b-3p	hsa-miR-27a-3p	hsa-miR-25-3p	hsa-miR-92a-3p	hsa-miR-26a-5p	hsa-miR-181a-5p
PHACTR4	9.59093679411846e-8	3.25275e-06	0.132918	11	hsa-miR-98-5p	hsa-miR-92a-3p	hsa-miR-181a-5p	hsa-miR-769-5p	hsa-let-7i-5p	hsa-let-7g-5p	hsa-let-7f-5p	hsa-let-7e-5p	hsa-let-7d-5p	hsa-let-7b-5p	hsa-let-7a-5p
RAP2C	9.59093679411846e-8	3.25275e-06	0.132918	11	hsa-miR-423-3p	hsa-miR-26b-5p	hsa-miR-19b-3p	hsa-let-7b-5p	hsa-miR-100-5p	hsa-miR-93-5p	hsa-miR-17-5p	hsa-miR-20a-5p	hsa-miR-142-5p	hsa-miR-101-3p	hsa-miR-16-5p
NSD1	1.10323089677112e-7	3.63392e-06	0.134667	11	hsa-miR-186-5p	hsa-let-7i-5p	hsa-let-7d-5p	hsa-let-7b-5p	hsa-let-7a-5p	hsa-miR-98-5p	hsa-let-7g-5p	hsa-let-7f-5p	hsa-let-7e-5p	hsa-miR-27b-3p	hsa-miR-27a-3p
NRBP1	1.450497768482e-7	4.32645e-06	0.138165	11	hsa-miR-26b-5p	hsa-miR-181b-5p	hsa-miR-17-5p	hsa-miR-19b-3p	hsa-miR-20a-5p	hsa-miR-93-5p	hsa-miR-30d-5p	hsa-miR-30b-5p	hsa-miR-27b-3p	hsa-miR-27a-3p	hsa-miR-103a-3p
STAT3	1.65810502951974e-7	4.80483e-06	0.139914	11	hsa-miR-155-5p	hsa-miR-93-5p	hsa-miR-21-5p	hsa-miR-92a-3p	hsa-miR-20a-5p	hsa-let-7e-5p	hsa-miR-17-5p	hsa-miR-181a-5p	hsa-miR-148a-3p	hsa-let-7a-5p	hsa-miR-340-5p
ZNF578	1.65810502951974e-7	4.80483e-06	0.139914	11	hsa-miR-98-5p	hsa-let-7i-5p	hsa-let-7g-5p	hsa-let-7f-5p	hsa-let-7e-5p	hsa-let-7d-5p	hsa-let-7b-5p	hsa-let-7a-5p	hsa-miR-93-5p	hsa-miR-20a-5p	hsa-miR-17-5p
EFHD2	2.44823621360628e-7	6.63269e-06	0.145161	11	hsa-miR-340-5p	hsa-miR-27a-3p	hsa-miR-27b-3p	hsa-let-7b-5p	hsa-let-7d-5p	hsa-let-7g-5p	hsa-let-7f-5p	hsa-let-7e-5p	hsa-miR-98-5p	hsa-let-7a-5p	hsa-let-7i-5p
KPNA2	2.44823621360628e-7	6.63269e-06	0.145161	11	hsa-miR-16-5p	hsa-miR-181b-5p	hsa-miR-100-5p	hsa-miR-93-5p	hsa-miR-92a-3p	hsa-miR-17-5p	hsa-miR-20a-5p	hsa-miR-26a-5p	hsa-miR-26b-5p	hsa-miR-101-3p	hsa-miR-30e-3p
POLR2D	2.44823621360628e-7	6.63269e-06	0.145161	11	hsa-let-7d-5p	hsa-miR-186-5p	hsa-let-7b-5p	hsa-let-7e-5p	hsa-let-7f-5p	hsa-let-7g-5p	hsa-let-7i-5p	hsa-miR-98-5p	hsa-let-7a-5p	hsa-miR-196b-5p	hsa-miR-532-5p
SURF4	2.44823621360628e-7	6.63269e-06	0.145161	11	hsa-miR-92a-3p	hsa-miR-17-5p	hsa-let-7e-5p	hsa-miR-98-5p	hsa-let-7g-5p	hsa-let-7f-5p	hsa-let-7i-5p	hsa-let-7d-5p	hsa-let-7b-5p	hsa-let-7a-5p	hsa-miR-769-5p
AHCYL2	3.55609890864984e-7	8.89705e-06	0.150407	11	hsa-miR-16-5p	hsa-miR-92a-3p	hsa-miR-98-5p	hsa-let-7i-5p	hsa-let-7g-5p	hsa-let-7f-5p	hsa-let-7e-5p	hsa-let-7d-5p	hsa-let-7b-5p	hsa-let-7a-5p	hsa-miR-769-5p
HSPA8	3.55609890864984e-7	8.89705e-06	0.150407	11	hsa-miR-92a-3p	hsa-miR-26a-5p	hsa-miR-25-3p	hsa-miR-16-5p	hsa-let-7b-5p	hsa-miR-340-5p	hsa-miR-142-5p	hsa-miR-93-5p	hsa-miR-20a-5p	hsa-miR-17-5p	hsa-miR-26b-5p
SMAD4	5.0873669658592e-7	1.19143e-05	0.155654	11	hsa-miR-26a-5p	hsa-miR-17-5p	hsa-miR-20a-5p	hsa-miR-92a-3p	hsa-miR-146a-5p	hsa-miR-155-5p	hsa-miR-186-5p	hsa-miR-93-5p	hsa-miR-19b-3p	hsa-miR-27b-3p	hsa-miR-27a-3p
TBC1D19	7.17588524556724e-7	1.572e-05	0.160901	11	hsa-miR-186-5p	hsa-miR-769-5p	hsa-miR-98-5p	hsa-let-7i-5p	hsa-let-7g-5p	hsa-let-7f-5p	hsa-let-7e-5p	hsa-let-7d-5p	hsa-let-7b-5p	hsa-let-7a-5p	hsa-miR-7847-3p
CLDN12	1.23687e-06	2.5113e-05	0.169646	11	hsa-miR-30b-5p	hsa-miR-1-3p	hsa-miR-142-3p	hsa-let-7a-5p	hsa-let-7b-5p	hsa-let-7d-5p	hsa-let-7e-5p	hsa-let-7f-5p	hsa-miR-98-5p	hsa-let-7g-5p	hsa-let-7i-5p
RLIM	1.86711e-06	3.50094e-05	0.176641	11	hsa-miR-186-5p	hsa-miR-100-5p	hsa-miR-142-5p	hsa-miR-17-5p	hsa-miR-20a-5p	hsa-miR-93-5p	hsa-miR-19b-3p	hsa-miR-181b-5p	hsa-miR-181a-5p	hsa-miR-25-3p	hsa-miR-92a-3p
MRPL12	2.06324e-06	3.83832e-05	0.17839	11	hsa-miR-98-5p	hsa-miR-16-5p	hsa-miR-423-3p	hsa-let-7i-5p	hsa-let-7g-5p	hsa-let-7f-5p	hsa-let-7e-5p	hsa-let-7d-5p	hsa-let-7b-5p	hsa-let-7a-5p	hsa-miR-7847-3p
SLC12A7	2.2773e-06	4.19582e-05	0.180139	11	hsa-miR-148b-3p	hsa-miR-98-5p	hsa-let-7i-5p	hsa-let-7g-5p	hsa-let-7f-5p	hsa-let-7e-5p	hsa-let-7d-5p	hsa-let-7b-5p	hsa-let-7a-5p	hsa-miR-148a-3p	hsa-miR-19b-3p
UBE2D3	3.66822e-06	6.4472e-05	0.188884	11	hsa-miR-155-5p	hsa-miR-101-3p	hsa-miR-98-5p	hsa-let-7b-5p	hsa-miR-7847-3p	hsa-miR-19b-3p	hsa-miR-148b-3p	hsa-miR-148a-3p	hsa-miR-769-5p	hsa-miR-30b-5p	hsa-miR-30d-5p
PDZD8	4.82131e-06	7.92616e-05	0.194131	11	hsa-miR-103a-3p	hsa-miR-25-3p	hsa-miR-92a-3p	hsa-let-7e-5p	hsa-let-7f-5p	hsa-let-7g-5p	hsa-let-7i-5p	hsa-let-7d-5p	hsa-miR-98-5p	hsa-let-7a-5p	hsa-let-7b-5p
SLC38A7	5.75641e-06	9.29655e-05	0.197628	11	hsa-miR-7847-3p	hsa-miR-98-5p	hsa-let-7i-5p	hsa-let-7g-5p	hsa-let-7f-5p	hsa-let-7e-5p	hsa-let-7d-5p	hsa-let-7b-5p	hsa-let-7a-5p	hsa-miR-30d-5p	hsa-miR-30b-5p
SON	1.12769e-05	0.000155751	0.21162	11	hsa-miR-103a-3p	hsa-miR-19b-3p	hsa-miR-16-5p	hsa-miR-17-5p	hsa-let-7b-5p	hsa-miR-340-5p	hsa-miR-142-5p	hsa-miR-3529-3p	hsa-miR-186-5p	hsa-miR-20a-5p	hsa-miR-93-5p
TMED4	1.12769e-05	0.000155751	0.21162	11	hsa-miR-181a-5p	hsa-let-7d-5p	hsa-miR-100-5p	hsa-miR-142-3p	hsa-let-7a-5p	hsa-let-7b-5p	hsa-let-7e-5p	hsa-let-7f-5p	hsa-let-7g-5p	hsa-let-7i-5p	hsa-miR-98-5p
SERBP1	1.22185e-05	0.000167744	0.213369	11	hsa-miR-26a-5p	hsa-miR-16-5p	hsa-miR-30b-5p	hsa-miR-100-5p	hsa-miR-27a-3p	hsa-let-7e-5p	hsa-let-7b-5p	hsa-miR-7847-3p	hsa-miR-146b-5p	hsa-miR-146a-5p	hsa-miR-19b-3p
SMC1A	1.22185e-05	0.000167744	0.213369	11	hsa-let-7e-5p	hsa-miR-21-5p	hsa-miR-423-3p	hsa-miR-92a-3p	hsa-let-7b-5p	hsa-let-7g-5p	hsa-let-7d-5p	hsa-let-7a-5p	hsa-miR-98-5p	hsa-let-7i-5p	hsa-let-7f-5p
ACOT9	1.32281e-05	0.00018079	0.215118	11	hsa-miR-98-5p	hsa-let-7i-5p	hsa-let-7g-5p	hsa-let-7f-5p	hsa-let-7e-5p	hsa-let-7d-5p	hsa-let-7b-5p	hsa-let-7a-5p	hsa-miR-93-5p	hsa-miR-20a-5p	hsa-miR-17-5p
KDM6B	2.4286e-05	0.000296121	0.229109	11	hsa-miR-186-5p	hsa-miR-101-3p	hsa-miR-92a-3p	hsa-let-7a-5p	hsa-miR-17-5p	hsa-miR-20a-5p	hsa-miR-93-5p	hsa-miR-146a-5p	hsa-miR-146b-5p	hsa-miR-148a-3p	hsa-miR-148b-3p
E2F3	3.01415e-05	0.000343718	0.234356	11	hsa-miR-128-3p	hsa-miR-17-5p	hsa-miR-20a-5p	hsa-miR-101-3p	hsa-miR-16-5p	hsa-let-7b-5p	hsa-miR-92a-3p	hsa-miR-103b	hsa-miR-93-5p	hsa-miR-199b-5p	hsa-miR-21-5p
LARP1	3.01415e-05	0.000343718	0.234356	11	hsa-miR-16-5p	hsa-miR-128-3p	hsa-miR-92a-3p	hsa-miR-17-5p	hsa-let-7f-5p	hsa-let-7b-5p	hsa-let-7a-5p	hsa-miR-30d-5p	hsa-miR-30b-5p	hsa-miR-26a-5p	hsa-miR-26b-5p
SP1	5.21094e-05	0.000553556	0.248347	11	hsa-miR-27a-3p	hsa-miR-21-5p	hsa-miR-16-5p	hsa-miR-1-3p	hsa-miR-186-5p	hsa-let-7f-5p	hsa-let-7b-5p	hsa-let-7a-5p	hsa-miR-155-5p	hsa-miR-128-3p	hsa-miR-27b-3p
ZNF652	6.75323e-05	0.000666372	0.255343	11	hsa-miR-155-5p	hsa-miR-186-5p	hsa-miR-128-3p	hsa-miR-181a-5p	hsa-miR-26b-5p	hsa-let-7e-5p	hsa-let-7b-5p	hsa-miR-93-5p	hsa-miR-20a-5p	hsa-miR-17-5p	hsa-miR-769-5p
ZBTB18	0.000110482	0.00100665	0.269334	11	hsa-miR-128-3p	hsa-miR-26b-5p	hsa-miR-17-5p	hsa-miR-19b-3p	hsa-miR-20a-5p	hsa-miR-93-5p	hsa-miR-340-5p	hsa-miR-26a-5p	hsa-miR-155-5p	hsa-miR-27b-3p	hsa-miR-27a-3p
CRK	0.000242546	0.00180863	0.293819	11	hsa-miR-126-3p	hsa-let-7e-5p	hsa-miR-20a-5p	hsa-miR-1-3p	hsa-miR-30e-3p	hsa-miR-16-5p	hsa-miR-423-3p	hsa-miR-142-5p	hsa-miR-93-5p	hsa-miR-17-5p	hsa-miR-186-5p
SOX4	0.000242546	0.00180863	0.293819	11	hsa-miR-340-5p	hsa-miR-30b-5p	hsa-miR-98-5p	hsa-miR-17-5p	hsa-miR-30d-5p	hsa-miR-19b-3p	hsa-miR-20a-5p	hsa-miR-93-5p	hsa-miR-25-3p	hsa-miR-92a-3p	hsa-miR-3529-3p
TNRC6A	0.000648867	0.00385073	0.328798	11	hsa-miR-148a-3p	hsa-let-7d-5p	hsa-miR-30d-5p	hsa-miR-30b-5p	hsa-miR-148b-3p	hsa-miR-17-5p	hsa-miR-19b-3p	hsa-miR-20a-5p	hsa-miR-93-5p	hsa-miR-26a-5p	hsa-miR-26b-5p
SUOX	2.5666905184149e-12	7.54104172220561e-10	0.0442478	10	hsa-miR-17-5p	hsa-let-7a-5p	hsa-let-7b-5p	hsa-let-7d-5p	hsa-let-7e-5p	hsa-let-7f-5p	hsa-miR-98-5p	hsa-let-7g-5p	hsa-let-7i-5p	hsa-miR-196b-5p
ARCN1	4.33805268085359e-12	9.45798771394674e-10	0.0461716	10	hsa-miR-1-3p	hsa-miR-98-5p	hsa-miR-93-5p	hsa-let-7b-5p	hsa-miR-92a-3p	hsa-miR-26a-5p	hsa-let-7e-5p	hsa-miR-16-5p	hsa-miR-17-5p	hsa-miR-20a-5p
USP38	4.33805268085359e-12	9.45798771394674e-10	0.0461716	10	hsa-miR-148a-3p	hsa-miR-17-5p	hsa-let-7i-5p	hsa-let-7e-5p	hsa-let-7f-5p	hsa-let-7g-5p	hsa-miR-98-5p	hsa-let-7d-5p	hsa-let-7b-5p	hsa-let-7a-5p
NAT8L	1.14200722152719e-11	1.97308681651405e-9	0.0500192	10	hsa-miR-17-5p	hsa-miR-16-5p	hsa-let-7a-5p	hsa-let-7b-5p	hsa-let-7d-5p	hsa-let-7e-5p	hsa-let-7f-5p	hsa-miR-98-5p	hsa-let-7g-5p	hsa-let-7i-5p
RRM1	2.74242905966647e-11	4.2563428642993e-9	0.0538669	10	hsa-miR-1-3p	hsa-let-7i-5p	hsa-miR-92a-3p	hsa-miR-98-5p	hsa-let-7g-5p	hsa-let-7f-5p	hsa-let-7e-5p	hsa-let-7d-5p	hsa-let-7b-5p	hsa-let-7a-5p
CTPS1	6.10283351515923e-11	8.47702325844861e-9	0.0577145	10	hsa-let-7b-5p	hsa-miR-186-5p	hsa-miR-196b-5p	hsa-let-7i-5p	hsa-miR-98-5p	hsa-let-7f-5p	hsa-let-7e-5p	hsa-let-7a-5p	hsa-let-7g-5p	hsa-let-7d-5p
DIABLO	8.88182093585176e-11	1.11412101793965e-8	0.0596383	10	hsa-miR-26b-5p	hsa-miR-16-5p	hsa-miR-98-5p	hsa-let-7i-5p	hsa-let-7g-5p	hsa-let-7f-5p	hsa-let-7e-5p	hsa-let-7d-5p	hsa-let-7b-5p	hsa-let-7a-5p
ZNF738	1.80163713128418e-10	2.03673965569991e-8	0.063486	10	hsa-miR-98-5p	hsa-let-7i-5p	hsa-let-7g-5p	hsa-let-7f-5p	hsa-let-7e-5p	hsa-let-7d-5p	hsa-let-7b-5p	hsa-let-7a-5p	hsa-miR-146b-5p	hsa-miR-146a-5p
AKAP8	3.47303577157556e-10	3.65546994946177e-8	0.0673336	10	hsa-let-7b-5p	hsa-let-7d-5p	hsa-miR-98-5p	hsa-let-7i-5p	hsa-let-7g-5p	hsa-let-7f-5p	hsa-let-7e-5p	hsa-let-7a-5p	hsa-miR-146b-5p	hsa-miR-146a-5p
FAM222B	3.47303577157556e-10	3.65546994946177e-8	0.0673336	10	hsa-miR-181a-5p	hsa-miR-142-3p	hsa-let-7b-5p	hsa-let-7a-5p	hsa-let-7e-5p	hsa-let-7f-5p	hsa-let-7g-5p	hsa-let-7i-5p	hsa-miR-98-5p	hsa-let-7d-5p
LIMD2	3.47303577157556e-10	3.65546994946177e-8	0.0673336	10	hsa-miR-146b-5p	hsa-miR-146a-5p	hsa-let-7b-5p	hsa-let-7d-5p	hsa-let-7e-5p	hsa-let-7f-5p	hsa-let-7i-5p	hsa-let-7g-5p	hsa-miR-98-5p	hsa-let-7a-5p
ANKRD46	4.74088467548851e-10	4.47549288386065e-8	0.0692574	10	hsa-miR-21-5p	hsa-miR-26b-5p	hsa-let-7a-5p	hsa-let-7b-5p	hsa-miR-98-5p	hsa-let-7f-5p	hsa-let-7e-5p	hsa-let-7d-5p	hsa-let-7i-5p	hsa-let-7g-5p
ZNF200	4.74088467548851e-10	4.47549288386065e-8	0.0692574	10	hsa-miR-98-5p	hsa-let-7d-5p	hsa-let-7f-5p	hsa-let-7g-5p	hsa-let-7e-5p	hsa-let-7b-5p	hsa-let-7a-5p	hsa-let-7i-5p	hsa-miR-30d-5p	hsa-miR-30b-5p
ATP6V1F	1.13617171552741e-9	8.81688508396991e-8	0.0750289	10	hsa-let-7b-5p	hsa-let-7a-5p	hsa-let-7d-5p	hsa-let-7e-5p	hsa-let-7f-5p	hsa-miR-98-5p	hsa-let-7g-5p	hsa-let-7i-5p	hsa-miR-196b-5p	hsa-miR-7847-3p
EGFR	1.49347525939474e-9	1.09406023602221e-7	0.0769527	10	hsa-miR-1-3p	hsa-miR-16-5p	hsa-miR-128-3p	hsa-miR-146a-5p	hsa-miR-21-5p	hsa-miR-27a-3p	hsa-miR-155-5p	hsa-let-7a-5p	hsa-miR-27b-3p	hsa-miR-146b-5p
GNG5	2.519683092353e-9	1.64101401161122e-7	0.0808003	10	hsa-miR-1-3p	hsa-miR-98-5p	hsa-miR-100-5p	hsa-let-7e-5p	hsa-let-7f-5p	hsa-let-7d-5p	hsa-let-7b-5p	hsa-let-7g-5p	hsa-let-7i-5p	hsa-let-7a-5p
NIN	2.519683092353e-9	1.64101401161122e-7	0.0808003	10	hsa-miR-148b-3p	hsa-miR-103a-3p	hsa-miR-93-5p	hsa-miR-21-5p	hsa-miR-16-5p	hsa-miR-30e-3p	hsa-miR-20a-5p	hsa-miR-17-5p	hsa-miR-181b-5p	hsa-miR-181a-5p
AK4	5.23416893983603e-9	3.03349904949864e-7	0.0865718	10	hsa-miR-26b-5p	hsa-miR-98-5p	hsa-let-7i-5p	hsa-let-7g-5p	hsa-let-7f-5p	hsa-let-7e-5p	hsa-let-7d-5p	hsa-let-7b-5p	hsa-let-7a-5p	hsa-miR-142-3p
SFXN1	5.23416893983603e-9	3.03349904949864e-7	0.0865718	10	hsa-miR-1-3p	hsa-miR-21-5p	hsa-miR-16-5p	hsa-miR-30d-5p	hsa-miR-30b-5p	hsa-miR-26a-5p	hsa-miR-26b-5p	hsa-miR-27b-3p	hsa-miR-27a-3p	hsa-miR-128-3p
FASN	6.59340798414628e-9	3.68145347017241e-7	0.0884956	10	hsa-miR-423-3p	hsa-miR-186-5p	hsa-miR-27b-3p	hsa-miR-93-5p	hsa-miR-92a-3p	hsa-miR-26a-5p	hsa-miR-17-5p	hsa-miR-1-3p	hsa-miR-16-5p	hsa-miR-532-5p
ADIPOR2	8.25679620832534e-9	4.37037473292689e-7	0.0904194	10	hsa-let-7b-5p	hsa-let-7a-5p	hsa-let-7d-5p	hsa-let-7e-5p	hsa-let-7f-5p	hsa-miR-98-5p	hsa-let-7g-5p	hsa-let-7i-5p	hsa-miR-19b-3p	hsa-miR-186-5p
BEND4	8.25679620832534e-9	4.37037473292689e-7	0.0904194	10	hsa-miR-26b-5p	hsa-let-7b-5p	hsa-let-7d-5p	hsa-let-7e-5p	hsa-let-7f-5p	hsa-let-7g-5p	hsa-let-7i-5p	hsa-miR-98-5p	hsa-let-7a-5p	hsa-miR-101-3p
DTX3L	1.92444262376198e-8	8.81106055289423e-7	0.0981147	10	hsa-miR-21-5p	hsa-miR-7847-3p	hsa-miR-98-5p	hsa-let-7i-5p	hsa-let-7g-5p	hsa-let-7f-5p	hsa-let-7e-5p	hsa-let-7d-5p	hsa-let-7b-5p	hsa-let-7a-5p
HERPUD1	1.92444262376198e-8	8.81106055289423e-7	0.0981147	10	hsa-miR-26b-5p	hsa-miR-93-5p	hsa-miR-98-5p	hsa-let-7i-5p	hsa-let-7g-5p	hsa-let-7f-5p	hsa-let-7e-5p	hsa-let-7d-5p	hsa-let-7b-5p	hsa-let-7a-5p
SMAD7	1.92444262376198e-8	8.81106055289423e-7	0.0981147	10	hsa-miR-25-3p	hsa-miR-21-5p	hsa-miR-103a-3p	hsa-miR-98-5p	hsa-miR-26b-5p	hsa-miR-16-5p	hsa-miR-100-5p	hsa-miR-92a-3p	hsa-miR-20a-5p	hsa-miR-93-5p
HIST1H2BK	2.85405312847247e-8	1.22998e-06	0.101962	10	hsa-miR-98-5p	hsa-miR-186-5p	hsa-miR-16-5p	hsa-let-7i-5p	hsa-let-7g-5p	hsa-let-7f-5p	hsa-let-7e-5p	hsa-let-7d-5p	hsa-let-7b-5p	hsa-let-7a-5p
AP1S1	3.45301815990804e-8	1.43724e-06	0.103886	10	hsa-miR-1-3p	hsa-miR-7847-3p	hsa-let-7a-5p	hsa-let-7f-5p	hsa-let-7i-5p	hsa-miR-98-5p	hsa-let-7b-5p	hsa-let-7g-5p	hsa-let-7e-5p	hsa-let-7d-5p
LIFR	4.16047941118322e-8	1.68573e-06	0.10581	10	hsa-miR-128-3p	hsa-miR-1-3p	hsa-miR-101-3p	hsa-miR-98-5p	hsa-miR-27a-3p	hsa-miR-21-5p	hsa-miR-340-5p	hsa-miR-27b-3p	hsa-miR-30d-5p	hsa-miR-30b-5p
TNFSF9	4.16047941118322e-8	1.68573e-06	0.10581	10	hsa-miR-16-5p	hsa-miR-98-5p	hsa-miR-26b-5p	hsa-let-7a-5p	hsa-let-7b-5p	hsa-let-7d-5p	hsa-let-7e-5p	hsa-let-7f-5p	hsa-let-7g-5p	hsa-let-7i-5p
DVL3	5.96946067667248e-8	2.19861e-06	0.109658	10	hsa-miR-26b-5p	hsa-miR-93-5p	hsa-let-7f-5p	hsa-let-7d-5p	hsa-let-7a-5p	hsa-let-7b-5p	hsa-let-7i-5p	hsa-let-7g-5p	hsa-miR-98-5p	hsa-let-7e-5p
MXD1	5.96946067667248e-8	2.19861e-06	0.109658	10	hsa-miR-19b-3p	hsa-let-7a-5p	hsa-let-7b-5p	hsa-let-7d-5p	hsa-let-7e-5p	hsa-let-7f-5p	hsa-miR-98-5p	hsa-let-7g-5p	hsa-let-7i-5p	hsa-miR-93-5p
EDN1	7.11069485373314e-8	2.55344e-06	0.111581	10	hsa-miR-155-5p	hsa-miR-1-3p	hsa-let-7a-5p	hsa-let-7b-5p	hsa-let-7d-5p	hsa-let-7e-5p	hsa-let-7f-5p	hsa-miR-98-5p	hsa-let-7g-5p	hsa-let-7i-5p
SREK1IP1	7.11069485373314e-8	2.55344e-06	0.111581	10	hsa-miR-101-3p	hsa-miR-26b-5p	hsa-let-7d-5p	hsa-miR-100-5p	hsa-miR-92a-3p	hsa-miR-93-5p	hsa-miR-20a-5p	hsa-miR-17-5p	hsa-miR-186-5p	hsa-miR-103b
MSI2	1.17725672442481e-7	3.71729e-06	0.117353	10	hsa-miR-155-5p	hsa-let-7b-5p	hsa-let-7d-5p	hsa-let-7e-5p	hsa-let-7f-5p	hsa-let-7g-5p	hsa-let-7i-5p	hsa-let-7a-5p	hsa-miR-98-5p	hsa-miR-7847-3p
STAT2	1.62140758855196e-7	4.76656e-06	0.1212	10	hsa-miR-98-5p	hsa-let-7i-5p	hsa-let-7g-5p	hsa-let-7f-5p	hsa-let-7e-5p	hsa-let-7d-5p	hsa-let-7b-5p	hsa-let-7a-5p	hsa-miR-25-3p	hsa-miR-92a-3p
DCBLD2	1.89435058963073e-7	5.38713e-06	0.123124	10	hsa-miR-26b-5p	hsa-miR-17-5p	hsa-let-7e-5p	hsa-miR-101-3p	hsa-miR-181a-5p	hsa-miR-181b-5p	hsa-miR-19b-3p	hsa-miR-20a-5p	hsa-miR-93-5p	hsa-miR-186-5p
QDPR	1.89435058963073e-7	5.38713e-06	0.123124	10	hsa-miR-26b-5p	hsa-miR-101-3p	hsa-miR-98-5p	hsa-let-7i-5p	hsa-let-7g-5p	hsa-let-7f-5p	hsa-let-7e-5p	hsa-let-7d-5p	hsa-let-7b-5p	hsa-let-7a-5p
PLD3	2.20694545003782e-7	6.12394e-06	0.125048	10	hsa-miR-16-5p	hsa-let-7a-5p	hsa-let-7b-5p	hsa-let-7d-5p	hsa-let-7e-5p	hsa-let-7f-5p	hsa-let-7g-5p	hsa-let-7i-5p	hsa-miR-7847-3p	hsa-miR-98-5p
PKNOX1	2.5640513302145e-7	6.71804e-06	0.126972	10	hsa-miR-21-5p	hsa-miR-17-5p	hsa-miR-20a-5p	hsa-miR-93-5p	hsa-miR-27b-3p	hsa-miR-27a-3p	hsa-miR-19b-3p	hsa-miR-25-3p	hsa-miR-7847-3p	hsa-miR-92a-3p
EFCAB14	4.55254932889493e-7	1.09417e-05	0.134667	10	hsa-miR-93-5p	hsa-let-7b-5p	hsa-miR-20a-5p	hsa-miR-340-5p	hsa-miR-142-5p	hsa-miR-17-5p	hsa-miR-26b-5p	hsa-miR-26a-5p	hsa-miR-181b-5p	hsa-miR-181a-5p
AHR	5.22342761841351e-7	1.21707e-05	0.136591	10	hsa-miR-98-5p	hsa-miR-26a-5p	hsa-miR-181a-5p	hsa-let-7i-5p	hsa-let-7g-5p	hsa-let-7f-5p	hsa-let-7e-5p	hsa-let-7d-5p	hsa-let-7b-5p	hsa-let-7a-5p
CSNK1A1	5.97953539254884e-7	1.33666e-05	0.138515	10	hsa-miR-155-5p	hsa-miR-186-5p	hsa-miR-21-5p	hsa-miR-17-5p	hsa-miR-20a-5p	hsa-miR-93-5p	hsa-miR-181a-5p	hsa-miR-181b-5p	hsa-miR-26b-5p	hsa-miR-26a-5p
SLC30A7	7.78465819276576e-7	1.66942e-05	0.142362	10	hsa-miR-155-5p	hsa-let-7b-5p	hsa-miR-186-5p	hsa-miR-19b-3p	hsa-miR-17-5p	hsa-miR-20a-5p	hsa-miR-93-5p	hsa-miR-103a-3p	hsa-miR-340-5p	hsa-miR-142-5p
KRAS	1.00505e-06	2.08219e-05	0.14621	10	hsa-let-7g-5p	hsa-let-7a-5p	hsa-miR-155-5p	hsa-miR-126-3p	hsa-miR-181a-5p	hsa-miR-16-5p	hsa-miR-340-5p	hsa-miR-27a-3p	hsa-miR-30e-3p	hsa-miR-1-3p
PMPCA	1.00505e-06	2.08219e-05	0.14621	10	hsa-miR-26b-5p	hsa-let-7e-5p	hsa-miR-7847-3p	hsa-miR-98-5p	hsa-let-7i-5p	hsa-let-7g-5p	hsa-let-7f-5p	hsa-let-7d-5p	hsa-let-7b-5p	hsa-let-7a-5p
CCNG1	1.84076e-06	3.48981e-05	0.155829	10	hsa-miR-181a-5p	hsa-miR-21-5p	hsa-miR-100-5p	hsa-let-7f-5p	hsa-let-7e-5p	hsa-let-7b-5p	hsa-let-7a-5p	hsa-miR-181b-5p	hsa-miR-142-3p	hsa-miR-27b-3p
FBXW2	1.84076e-06	3.48981e-05	0.155829	10	hsa-let-7b-5p	hsa-let-7a-5p	hsa-miR-98-5p	hsa-let-7i-5p	hsa-let-7g-5p	hsa-let-7f-5p	hsa-let-7e-5p	hsa-let-7d-5p	hsa-miR-25-3p	hsa-miR-92a-3p
MCF2L2	2.0665e-06	3.83832e-05	0.157753	10	hsa-miR-98-5p	hsa-let-7i-5p	hsa-let-7g-5p	hsa-let-7f-5p	hsa-let-7e-5p	hsa-let-7d-5p	hsa-let-7b-5p	hsa-let-7a-5p	hsa-miR-92a-3p	hsa-miR-25-3p
HIF1A	2.59149e-06	4.64389e-05	0.161601	10	hsa-miR-20a-5p	hsa-miR-17-5p	hsa-miR-199b-5p	hsa-let-7b-5p	hsa-miR-93-5p	hsa-miR-155-5p	hsa-miR-21-5p	hsa-miR-142-5p	hsa-miR-27a-3p	hsa-miR-186-5p
ZNF587	2.89508e-06	5.15763e-05	0.163524	10	hsa-miR-21-5p	hsa-miR-98-5p	hsa-let-7i-5p	hsa-let-7g-5p	hsa-let-7f-5p	hsa-let-7e-5p	hsa-let-7d-5p	hsa-let-7b-5p	hsa-let-7a-5p	hsa-miR-7847-3p
FNDC3B	3.99958e-06	6.77857e-05	0.169296	10	hsa-miR-16-5p	hsa-miR-155-5p	hsa-miR-1-3p	hsa-miR-98-5p	hsa-miR-26b-5p	hsa-miR-378a-3p	hsa-miR-92a-3p	hsa-miR-25-3p	hsa-miR-181a-5p	hsa-miR-181b-5p
YTHDC1	4.92522e-06	8.06802e-05	0.173144	10	hsa-miR-1-3p	hsa-miR-103a-3p	hsa-miR-93-5p	hsa-miR-19b-3p	hsa-miR-16-5p	hsa-miR-100-5p	hsa-let-7b-5p	hsa-miR-30e-3p	hsa-miR-20a-5p	hsa-miR-17-5p
IGF2BP1	6.66184e-06	0.000101842	0.178915	10	hsa-let-7b-5p	hsa-let-7g-5p	hsa-let-7a-5p	hsa-miR-378a-3p	hsa-let-7d-5p	hsa-let-7f-5p	hsa-let-7e-5p	hsa-miR-98-5p	hsa-let-7i-5p	hsa-miR-196b-5p
SIK1	6.66184e-06	0.000101842	0.178915	10	hsa-let-7a-5p	hsa-miR-148a-3p	hsa-miR-148b-3p	hsa-miR-17-5p	hsa-miR-20a-5p	hsa-miR-93-5p	hsa-miR-142-3p	hsa-miR-16-5p	hsa-miR-3529-3p	hsa-miR-92a-3p
FPR1	7.34826e-06	0.000110308	0.180839	10	hsa-miR-26b-5p	hsa-miR-26a-5p	hsa-miR-98-5p	hsa-let-7i-5p	hsa-let-7g-5p	hsa-let-7f-5p	hsa-let-7e-5p	hsa-let-7d-5p	hsa-let-7b-5p	hsa-let-7a-5p
KIF5B	7.34826e-06	0.000110308	0.180839	10	hsa-miR-128-3p	hsa-miR-1-3p	hsa-miR-103a-3p	hsa-miR-16-5p	hsa-miR-186-5p	hsa-miR-30d-5p	hsa-miR-30b-5p	hsa-miR-142-3p	hsa-miR-92a-3p	hsa-miR-25-3p
OPA3	7.34826e-06	0.000110308	0.180839	10	hsa-miR-98-5p	hsa-let-7i-5p	hsa-let-7g-5p	hsa-let-7f-5p	hsa-let-7e-5p	hsa-let-7d-5p	hsa-let-7b-5p	hsa-let-7a-5p	hsa-miR-92a-3p	hsa-miR-25-3p
TP53INP1	7.34826e-06	0.000110308	0.180839	10	hsa-miR-93-5p	hsa-miR-155-5p	hsa-miR-26a-5p	hsa-miR-17-5p	hsa-miR-20a-5p	hsa-miR-142-5p	hsa-miR-27a-3p	hsa-miR-27b-3p	hsa-miR-128-3p	hsa-miR-19b-3p
PLEKHA3	9.78886e-06	0.000138542	0.18661	10	hsa-miR-101-3p	hsa-let-7i-5p	hsa-miR-98-5p	hsa-let-7a-5p	hsa-let-7b-5p	hsa-let-7g-5p	hsa-let-7f-5p	hsa-let-7e-5p	hsa-let-7d-5p	hsa-miR-196b-5p
ZFP36L1	1.17813e-05	0.000162227	0.190458	10	hsa-miR-98-5p	hsa-let-7a-5p	hsa-miR-181a-5p	hsa-miR-181b-5p	hsa-miR-30e-3p	hsa-miR-27b-3p	hsa-miR-27a-3p	hsa-miR-128-3p	hsa-miR-30b-5p	hsa-miR-30d-5p
FOXN2	1.41155e-05	0.000189198	0.194306	10	hsa-miR-186-5p	hsa-miR-100-5p	hsa-miR-25-3p	hsa-miR-92a-3p	hsa-miR-30d-5p	hsa-miR-30b-5p	hsa-miR-27b-3p	hsa-miR-27a-3p	hsa-miR-128-3p	hsa-miR-21-5p
SZRD1	1.41155e-05	0.000189198	0.194306	10	hsa-miR-340-5p	hsa-miR-16-5p	hsa-let-7b-5p	hsa-miR-92a-3p	hsa-miR-25-3p	hsa-miR-142-5p	hsa-miR-27b-3p	hsa-miR-27a-3p	hsa-miR-101-3p	hsa-miR-126-3p
ELK4	1.54255e-05	0.000202366	0.196229	10	hsa-let-7b-5p	hsa-miR-181a-5p	hsa-miR-181b-5p	hsa-miR-16-5p	hsa-miR-155-5p	hsa-miR-142-5p	hsa-miR-103a-3p	hsa-miR-93-5p	hsa-miR-17-5p	hsa-miR-20a-5p
TMBIM6	1.83637e-05	0.000235843	0.200077	10	hsa-miR-155-5p	hsa-miR-16-5p	hsa-miR-186-5p	hsa-miR-19b-3p	hsa-miR-17-5p	hsa-miR-20a-5p	hsa-miR-93-5p	hsa-miR-27a-3p	hsa-miR-27b-3p	hsa-miR-128-3p
FXN	3.27734e-05	0.00037234	0.213544	10	hsa-miR-100-5p	hsa-miR-98-5p	hsa-let-7i-5p	hsa-let-7g-5p	hsa-let-7f-5p	hsa-let-7e-5p	hsa-let-7d-5p	hsa-let-7b-5p	hsa-let-7a-5p	hsa-miR-30e-3p
MYLIP	4.14385e-05	0.000447468	0.219315	10	hsa-miR-19b-3p	hsa-miR-92a-3p	hsa-miR-340-5p	hsa-miR-93-5p	hsa-miR-186-5p	hsa-miR-25-3p	hsa-miR-20a-5p	hsa-miR-17-5p	hsa-miR-30d-5p	hsa-miR-30b-5p
ZNF584	4.14385e-05	0.000447468	0.219315	10	hsa-miR-26b-5p	hsa-miR-199b-5p	hsa-miR-98-5p	hsa-let-7i-5p	hsa-let-7g-5p	hsa-let-7f-5p	hsa-let-7e-5p	hsa-let-7d-5p	hsa-let-7b-5p	hsa-let-7a-5p
DDX3X	5.59986e-05	0.000578758	0.22701	10	hsa-miR-181a-5p	hsa-miR-26b-5p	hsa-miR-21-5p	hsa-miR-16-5p	hsa-miR-181b-5p	hsa-miR-25-3p	hsa-miR-92a-3p	hsa-miR-19b-3p	hsa-miR-26a-5p	hsa-miR-199b-5p
TMEM167A	7.47348e-05	0.000726238	0.234706	10	hsa-miR-155-5p	hsa-let-7b-5p	hsa-miR-20a-5p	hsa-miR-27b-3p	hsa-miR-27a-3p	hsa-miR-128-3p	hsa-miR-146b-5p	hsa-miR-146a-5p	hsa-miR-93-5p	hsa-miR-17-5p
POTEM	8.59558e-05	0.000812278	0.238553	10	hsa-let-7a-5p	hsa-let-7b-5p	hsa-let-7d-5p	hsa-let-7e-5p	hsa-let-7f-5p	hsa-let-7g-5p	hsa-let-7i-5p	hsa-miR-196b-5p	hsa-miR-423-3p	hsa-miR-98-5p
ZNF566	0.000120473	0.00108687	0.248172	10	hsa-let-7a-5p	hsa-let-7b-5p	hsa-let-7d-5p	hsa-miR-98-5p	hsa-let-7f-5p	hsa-let-7e-5p	hsa-let-7i-5p	hsa-let-7g-5p	hsa-miR-26b-5p	hsa-miR-26a-5p
LZIC	0.000176834	0.00144577	0.259715	10	hsa-miR-101-3p	hsa-let-7b-5p	hsa-miR-769-5p	hsa-miR-340-5p	hsa-miR-142-5p	hsa-miR-93-5p	hsa-miR-17-5p	hsa-miR-20a-5p	hsa-miR-19b-3p	hsa-miR-186-5p
NFAT5	0.000212512	0.00167737	0.265487	10	hsa-miR-21-5p	hsa-miR-17-5p	hsa-miR-30d-5p	hsa-miR-30b-5p	hsa-miR-20a-5p	hsa-miR-93-5p	hsa-miR-155-5p	hsa-miR-1-3p	hsa-miR-146a-5p	hsa-miR-7847-3p
FAM126B	0.000254094	0.00187037	0.271258	10	hsa-miR-769-5p	hsa-miR-21-5p	hsa-miR-26a-5p	hsa-miR-26b-5p	hsa-miR-20a-5p	hsa-miR-142-5p	hsa-miR-93-5p	hsa-miR-17-5p	hsa-miR-30e-3p	hsa-miR-92a-3p
CREBRF	0.000422192	0.00267544	0.288573	10	hsa-miR-155-5p	hsa-miR-93-5p	hsa-miR-186-5p	hsa-miR-16-5p	hsa-miR-103a-3p	hsa-miR-142-5p	hsa-miR-26a-5p	hsa-miR-26b-5p	hsa-miR-340-5p	hsa-miR-19b-3p
LCOR	0.000610003	0.00364608	0.302039	10	hsa-miR-103a-3p	hsa-miR-101-3p	hsa-miR-27b-3p	hsa-miR-17-5p	hsa-miR-196b-5p	hsa-miR-30d-5p	hsa-miR-30b-5p	hsa-miR-142-3p	hsa-miR-25-3p	hsa-miR-92a-3p
RPRD2	0.000783059	0.00448435	0.311658	10	hsa-miR-1-3p	hsa-miR-26b-5p	hsa-miR-16-5p	hsa-miR-769-5p	hsa-let-7e-5p	hsa-miR-92a-3p	hsa-miR-21-5p	hsa-miR-93-5p	hsa-miR-20a-5p	hsa-miR-17-5p
STK4	0.000783059	0.00448435	0.311658	10	hsa-miR-92a-3p	hsa-let-7a-5p	hsa-let-7b-5p	hsa-let-7d-5p	hsa-let-7e-5p	hsa-let-7f-5p	hsa-miR-98-5p	hsa-let-7g-5p	hsa-let-7i-5p	hsa-miR-19b-3p
SHOC2	0.00143156	0.00695057	0.336668	10	hsa-miR-16-5p	hsa-miR-103a-3p	hsa-miR-26b-5p	hsa-miR-92a-3p	hsa-miR-17-5p	hsa-miR-20a-5p	hsa-miR-93-5p	hsa-miR-128-3p	hsa-miR-181b-5p	hsa-miR-181a-5p
NACC2	0.00156227	0.00747427	0.340516	10	hsa-miR-423-3p	hsa-miR-30b-5p	hsa-miR-93-5p	hsa-miR-26b-5p	hsa-miR-19b-3p	hsa-miR-92a-3p	hsa-miR-30d-5p	hsa-miR-20a-5p	hsa-miR-17-5p	hsa-miR-103a-3p
ARPP19	0.0020143	0.009305	0.352058	10	hsa-miR-100-5p	hsa-miR-92a-3p	hsa-let-7b-5p	hsa-miR-30e-3p	hsa-miR-30d-5p	hsa-miR-30b-5p	hsa-miR-19b-3p	hsa-miR-1-3p	hsa-miR-26b-5p	hsa-miR-26a-5p
MAPK1	0.0020143	0.009305	0.352058	10	hsa-miR-769-5p	hsa-let-7b-5p	hsa-miR-378a-3p	hsa-miR-181a-5p	hsa-miR-20a-5p	hsa-miR-19b-3p	hsa-miR-142-5p	hsa-miR-93-5p	hsa-miR-17-5p	hsa-miR-196b-5p
CDK6	0.00246775	0.0106994	0.361678	10	hsa-let-7a-5p	hsa-miR-16-5p	hsa-let-7b-5p	hsa-miR-21-5p	hsa-miR-26a-5p	hsa-miR-26b-5p	hsa-miR-103a-3p	hsa-miR-378a-3p	hsa-miR-340-5p	hsa-miR-7847-3p
TXNIP	0.00984847	0.0318216	0.43863	10	hsa-miR-148b-3p	hsa-miR-128-3p	hsa-miR-378a-3p	hsa-miR-27a-3p	hsa-miR-27b-3p	hsa-miR-17-5p	hsa-miR-20a-5p	hsa-miR-93-5p	hsa-miR-148a-3p	hsa-miR-16-5p
XIAP	0.0131641	0.0403022	0.457868	10	hsa-miR-181a-5p	hsa-miR-181b-5p	hsa-miR-101-3p	hsa-miR-17-5p	hsa-let-7e-5p	hsa-miR-20a-5p	hsa-miR-93-5p	hsa-miR-142-3p	hsa-miR-19b-3p	hsa-miR-186-5p
BAZ1B	1.15022344240168e-13	7.02173070804812e-11	0.0277885	9	hsa-miR-21-5p	hsa-let-7b-5p	hsa-miR-423-3p	hsa-miR-30b-5p	hsa-miR-100-5p	hsa-miR-16-5p	hsa-let-7f-5p	hsa-let-7e-5p	hsa-let-7a-5p
KAT2B	3.69237023551903e-12	9.13811736395885e-10	0.0363388	9	hsa-miR-181a-5p	hsa-miR-181b-5p	hsa-miR-25-3p	hsa-miR-92a-3p	hsa-miR-93-5p	hsa-miR-19b-3p	hsa-miR-26b-5p	hsa-miR-17-5p	hsa-miR-142-3p
ATP6	7.27935815008237e-12	1.34783570762644e-9	0.0384763	9	hsa-miR-196b-5p	hsa-miR-186-5p	hsa-miR-181b-5p	hsa-miR-93-5p	hsa-miR-20a-5p	hsa-miR-17-5p	hsa-let-7e-5p	hsa-let-7b-5p	hsa-let-7a-5p
KIF27	7.27935815008237e-12	1.34783570762644e-9	0.0384763	9	hsa-miR-98-5p	hsa-let-7i-5p	hsa-let-7g-5p	hsa-let-7f-5p	hsa-let-7e-5p	hsa-let-7d-5p	hsa-let-7b-5p	hsa-let-7a-5p	hsa-miR-196b-5p
USP47	2.44340750447536e-11	3.9253127225405e-9	0.0427515	9	hsa-miR-21-5p	hsa-let-7a-5p	hsa-let-7b-5p	hsa-let-7d-5p	hsa-let-7e-5p	hsa-let-7f-5p	hsa-let-7g-5p	hsa-let-7i-5p	hsa-miR-98-5p
EIF3C	7.03104922429002e-11	9.3309156154817e-9	0.0470266	9	hsa-miR-155-5p	hsa-miR-16-5p	hsa-miR-423-3p	hsa-miR-186-5p	hsa-miR-181b-5p	hsa-miR-92a-3p	hsa-let-7f-5p	hsa-let-7b-5p	hsa-let-7a-5p
IL6	7.03104922429002e-11	9.3309156154817e-9	0.0470266	9	hsa-let-7a-5p	hsa-miR-142-3p	hsa-miR-26a-5p	hsa-miR-155-5p	hsa-miR-1-3p	hsa-miR-98-5p	hsa-let-7f-5p	hsa-miR-146b-5p	hsa-miR-146a-5p
ACTA1	1.79573294896741e-10	2.03673965569991e-8	0.0513018	9	hsa-miR-1-3p	hsa-miR-98-5p	hsa-let-7i-5p	hsa-let-7g-5p	hsa-let-7f-5p	hsa-let-7e-5p	hsa-let-7d-5p	hsa-let-7b-5p	hsa-let-7a-5p
SLC20A1	1.79573294896741e-10	2.03673965569991e-8	0.0513018	9	hsa-miR-98-5p	hsa-let-7a-5p	hsa-let-7d-5p	hsa-miR-92a-3p	hsa-let-7b-5p	hsa-let-7e-5p	hsa-let-7f-5p	hsa-let-7g-5p	hsa-let-7i-5p
SSX2IP	1.79573294896741e-10	2.03673965569991e-8	0.0513018	9	hsa-miR-155-5p	hsa-miR-92a-3p	hsa-miR-26a-5p	hsa-miR-26b-5p	hsa-miR-20a-5p	hsa-miR-181b-5p	hsa-miR-181a-5p	hsa-miR-93-5p	hsa-miR-17-5p
ECHDC1	2.76573657371875e-10	3.01498211970745e-8	0.0534394	9	hsa-miR-16-5p	hsa-miR-98-5p	hsa-let-7i-5p	hsa-let-7g-5p	hsa-let-7f-5p	hsa-let-7e-5p	hsa-let-7d-5p	hsa-let-7b-5p	hsa-let-7a-5p
COX1	4.16949084807723e-10	4.12908389491483e-8	0.0555769	9	hsa-miR-146b-5p	hsa-miR-186-5p	hsa-miR-92a-3p	hsa-miR-26a-5p	hsa-miR-16-5p	hsa-let-7e-5p	hsa-let-7b-5p	hsa-let-7a-5p	hsa-miR-1-3p
MARS2	4.16949084807723e-10	4.12908389491483e-8	0.0555769	9	hsa-let-7b-5p	hsa-let-7a-5p	hsa-let-7d-5p	hsa-let-7e-5p	hsa-let-7f-5p	hsa-let-7g-5p	hsa-let-7i-5p	hsa-miR-196b-5p	hsa-miR-98-5p
ONECUT2	4.16949084807723e-10	4.12908389491483e-8	0.0555769	9	hsa-miR-16-5p	hsa-let-7d-5p	hsa-let-7a-5p	hsa-let-7b-5p	hsa-let-7e-5p	hsa-let-7f-5p	hsa-miR-98-5p	hsa-let-7g-5p	hsa-let-7i-5p
PRPF8	4.16949084807723e-10	4.12908389491483e-8	0.0555769	9	hsa-miR-186-5p	hsa-miR-27b-3p	hsa-miR-93-5p	hsa-miR-92a-3p	hsa-miR-25-3p	hsa-miR-17-5p	hsa-miR-16-5p	hsa-let-7e-5p	hsa-let-7b-5p
FMO4	8.95510217581727e-10	7.5927657985147e-8	0.0598521	9	hsa-miR-98-5p	hsa-let-7i-5p	hsa-let-7g-5p	hsa-let-7f-5p	hsa-let-7e-5p	hsa-let-7d-5p	hsa-let-7b-5p	hsa-let-7a-5p	hsa-miR-196b-5p
KLHDC8B	8.95510217581727e-10	7.5927657985147e-8	0.0598521	9	hsa-let-7f-5p	hsa-let-7i-5p	hsa-let-7b-5p	hsa-miR-98-5p	hsa-let-7d-5p	hsa-let-7e-5p	hsa-let-7g-5p	hsa-let-7a-5p	hsa-miR-196b-5p
MBD2	8.95510217581727e-10	7.5927657985147e-8	0.0598521	9	hsa-miR-98-5p	hsa-let-7b-5p	hsa-let-7d-5p	hsa-let-7a-5p	hsa-let-7e-5p	hsa-let-7i-5p	hsa-let-7f-5p	hsa-let-7g-5p	hsa-miR-92a-3p
RABL2A	8.95510217581727e-10	7.5927657985147e-8	0.0598521	9	hsa-miR-1-3p	hsa-miR-98-5p	hsa-let-7i-5p	hsa-let-7g-5p	hsa-let-7f-5p	hsa-let-7e-5p	hsa-let-7d-5p	hsa-let-7b-5p	hsa-let-7a-5p
RABL2B	8.95510217581727e-10	7.5927657985147e-8	0.0598521	9	hsa-miR-1-3p	hsa-miR-98-5p	hsa-let-7i-5p	hsa-let-7g-5p	hsa-let-7f-5p	hsa-let-7e-5p	hsa-let-7d-5p	hsa-let-7b-5p	hsa-let-7a-5p
SNX17	8.95510217581727e-10	7.5927657985147e-8	0.0598521	9	hsa-let-7i-5p	hsa-let-7g-5p	hsa-let-7f-5p	hsa-let-7e-5p	hsa-miR-98-5p	hsa-let-7d-5p	hsa-let-7b-5p	hsa-let-7a-5p	hsa-miR-19b-3p
LPCAT1	1.27991932993976e-9	9.68613330930445e-8	0.0619897	9	hsa-miR-340-5p	hsa-miR-26b-5p	hsa-miR-186-5p	hsa-miR-30d-5p	hsa-miR-30b-5p	hsa-miR-27b-3p	hsa-miR-27a-3p	hsa-miR-181b-5p	hsa-miR-181a-5p
ZBTB8OS	1.27991932993976e-9	9.68613330930445e-8	0.0619897	9	hsa-miR-25-3p	hsa-miR-98-5p	hsa-let-7i-5p	hsa-let-7g-5p	hsa-let-7f-5p	hsa-let-7e-5p	hsa-let-7d-5p	hsa-let-7b-5p	hsa-let-7a-5p
NUCB2	1.80230118484897e-9	1.26951322689708e-7	0.0641272	9	hsa-miR-26b-5p	hsa-miR-98-5p	hsa-let-7i-5p	hsa-let-7g-5p	hsa-let-7f-5p	hsa-let-7e-5p	hsa-let-7d-5p	hsa-let-7b-5p	hsa-let-7a-5p
PBX2	1.80230118484897e-9	1.26951322689708e-7	0.0641272	9	hsa-miR-92a-3p	hsa-let-7a-5p	hsa-let-7b-5p	hsa-let-7d-5p	hsa-let-7e-5p	hsa-let-7f-5p	hsa-let-7g-5p	hsa-let-7i-5p	hsa-miR-98-5p
PGRMC1	1.80230118484897e-9	1.26951322689708e-7	0.0641272	9	hsa-let-7b-5p	hsa-miR-98-5p	hsa-miR-25-3p	hsa-let-7a-5p	hsa-let-7d-5p	hsa-let-7e-5p	hsa-let-7f-5p	hsa-let-7g-5p	hsa-let-7i-5p
ARID3B	4.65277697659235e-9	2.784671815337e-7	0.07054	9	hsa-miR-26b-5p	hsa-let-7f-5p	hsa-let-7b-5p	hsa-let-7a-5p	hsa-let-7d-5p	hsa-let-7e-5p	hsa-miR-98-5p	hsa-let-7g-5p	hsa-let-7i-5p
LYSMD3	1.82974676311067e-8	8.50507162934234e-7	0.0812278	9	hsa-miR-340-5p	hsa-miR-128-3p	hsa-miR-181a-5p	hsa-miR-101-3p	hsa-miR-27a-3p	hsa-miR-17-5p	hsa-miR-20a-5p	hsa-miR-93-5p	hsa-miR-27b-3p
MEIS3P1	1.82974676311067e-8	8.50507162934234e-7	0.0812278	9	hsa-miR-7847-3p	hsa-miR-98-5p	hsa-let-7i-5p	hsa-let-7g-5p	hsa-let-7f-5p	hsa-let-7e-5p	hsa-let-7d-5p	hsa-let-7b-5p	hsa-let-7a-5p
ATP2B1	3.76580785074919e-8	1.55331e-06	0.0876405	9	hsa-let-7a-5p	hsa-miR-20a-5p	hsa-miR-142-3p	hsa-miR-26b-5p	hsa-miR-26a-5p	hsa-miR-181b-5p	hsa-miR-181a-5p	hsa-miR-93-5p	hsa-miR-17-5p
IGDCC4	4.72412772570749e-8	1.86461e-06	0.0897781	9	hsa-let-7d-5p	hsa-let-7g-5p	hsa-miR-98-5p	hsa-let-7i-5p	hsa-let-7f-5p	hsa-let-7a-5p	hsa-let-7e-5p	hsa-let-7b-5p	hsa-miR-196b-5p
PM20D2	5.88895297849222e-8	2.19861e-06	0.0919157	9	hsa-miR-21-5p	hsa-miR-98-5p	hsa-let-7i-5p	hsa-let-7g-5p	hsa-let-7f-5p	hsa-let-7e-5p	hsa-let-7d-5p	hsa-let-7b-5p	hsa-let-7a-5p
SLC5A6	5.88895297849222e-8	2.19861e-06	0.0919157	9	hsa-miR-98-5p	hsa-miR-27b-3p	hsa-let-7i-5p	hsa-let-7d-5p	hsa-let-7g-5p	hsa-let-7a-5p	hsa-let-7b-5p	hsa-let-7f-5p	hsa-let-7e-5p
VCL	5.88895297849222e-8	2.19861e-06	0.0919157	9	hsa-miR-16-5p	hsa-miR-98-5p	hsa-let-7i-5p	hsa-let-7g-5p	hsa-let-7f-5p	hsa-let-7e-5p	hsa-let-7d-5p	hsa-let-7b-5p	hsa-let-7a-5p
E2F7	8.99048157488205e-8	3.09496e-06	0.0961908	9	hsa-miR-26a-5p	hsa-miR-128-3p	hsa-miR-103a-3p	hsa-miR-16-5p	hsa-let-7b-5p	hsa-miR-26b-5p	hsa-miR-196b-5p	hsa-miR-27b-3p	hsa-miR-27a-3p
NSD2	1.1016975277266e-7	3.63392e-06	0.0983284	9	hsa-miR-21-5p	hsa-miR-423-3p	hsa-miR-92a-3p	hsa-miR-17-5p	hsa-miR-20a-5p	hsa-miR-93-5p	hsa-miR-181a-5p	hsa-miR-181b-5p	hsa-miR-142-3p
KPNA5	1.3430703195895e-7	4.03229e-06	0.100466	9	hsa-let-7d-5p	hsa-miR-155-5p	hsa-let-7b-5p	hsa-let-7a-5p	hsa-miR-98-5p	hsa-let-7g-5p	hsa-let-7e-5p	hsa-let-7f-5p	hsa-let-7i-5p
ZNF774	1.3430703195895e-7	4.03229e-06	0.100466	9	hsa-miR-98-5p	hsa-let-7i-5p	hsa-let-7g-5p	hsa-let-7f-5p	hsa-let-7e-5p	hsa-let-7a-5p	hsa-let-7b-5p	hsa-let-7d-5p	hsa-miR-3529-3p
RDX	1.62928216728346e-7	4.76656e-06	0.102604	9	hsa-let-7b-5p	hsa-let-7e-5p	hsa-miR-196b-5p	hsa-miR-98-5p	hsa-let-7i-5p	hsa-let-7g-5p	hsa-let-7a-5p	hsa-let-7d-5p	hsa-let-7f-5p
STX3	1.62928216728346e-7	4.76656e-06	0.102604	9	hsa-miR-92a-3p	hsa-let-7a-5p	hsa-let-7b-5p	hsa-let-7d-5p	hsa-let-7e-5p	hsa-let-7f-5p	hsa-let-7g-5p	hsa-let-7i-5p	hsa-miR-98-5p
CHD9	1.96721634417652e-7	5.54271e-06	0.104741	9	hsa-miR-155-5p	hsa-miR-26b-5p	hsa-let-7e-5p	hsa-miR-17-5p	hsa-miR-19b-3p	hsa-miR-20a-5p	hsa-miR-93-5p	hsa-miR-181a-5p	hsa-miR-181b-5p
GATM	1.96721634417652e-7	5.54271e-06	0.104741	9	hsa-miR-155-5p	hsa-let-7a-5p	hsa-let-7b-5p	hsa-let-7d-5p	hsa-let-7e-5p	hsa-let-7f-5p	hsa-let-7g-5p	hsa-let-7i-5p	hsa-miR-98-5p
NOLC1	1.96721634417652e-7	5.54271e-06	0.104741	9	hsa-miR-155-5p	hsa-miR-98-5p	hsa-let-7b-5p	hsa-miR-378a-3p	hsa-let-7e-5p	hsa-let-7a-5p	hsa-miR-27b-3p	hsa-miR-27a-3p	hsa-miR-3529-3p
FAM105A	2.36459525992409e-7	6.50228e-06	0.106879	9	hsa-let-7b-5p	hsa-miR-26b-5p	hsa-miR-98-5p	hsa-let-7i-5p	hsa-let-7g-5p	hsa-let-7f-5p	hsa-let-7e-5p	hsa-let-7d-5p	hsa-let-7a-5p
CPA4	3.37323129911219e-7	8.4859e-06	0.111154	9	hsa-miR-98-5p	hsa-miR-26b-5p	hsa-let-7i-5p	hsa-let-7g-5p	hsa-let-7f-5p	hsa-let-7e-5p	hsa-let-7d-5p	hsa-let-7b-5p	hsa-let-7a-5p
EIF5	3.37323129911219e-7	8.4859e-06	0.111154	9	hsa-miR-21-5p	hsa-miR-16-5p	hsa-miR-186-5p	hsa-miR-26a-5p	hsa-miR-26b-5p	hsa-miR-142-3p	hsa-miR-27b-3p	hsa-miR-27a-3p	hsa-miR-128-3p
PDCD10	4.00483206903e-7	9.8317e-06	0.113291	9	hsa-miR-155-5p	hsa-miR-30b-5p	hsa-miR-1-3p	hsa-let-7b-5p	hsa-miR-26b-5p	hsa-miR-26a-5p	hsa-miR-186-5p	hsa-miR-30d-5p	hsa-miR-181b-5p
TSPAN3	4.00483206903e-7	9.8317e-06	0.113291	9	hsa-miR-155-5p	hsa-miR-26b-5p	hsa-miR-16-5p	hsa-let-7f-5p	hsa-let-7b-5p	hsa-let-7a-5p	hsa-miR-196b-5p	hsa-miR-142-5p	hsa-miR-340-5p
ZNF28	4.00483206903e-7	9.8317e-06	0.113291	9	hsa-miR-155-5p	hsa-miR-98-5p	hsa-let-7i-5p	hsa-let-7g-5p	hsa-let-7f-5p	hsa-let-7e-5p	hsa-let-7d-5p	hsa-let-7b-5p	hsa-let-7a-5p
GOLGA8B	4.73673811963785e-7	1.13249e-05	0.115429	9	hsa-miR-378a-3p	hsa-miR-103a-3p	hsa-miR-128-3p	hsa-miR-30d-5p	hsa-miR-30b-5p	hsa-miR-25-3p	hsa-miR-92a-3p	hsa-miR-181b-5p	hsa-miR-181a-5p
KCTD21	4.73673811963785e-7	1.13249e-05	0.115429	9	hsa-let-7e-5p	hsa-let-7b-5p	hsa-let-7d-5p	hsa-let-7g-5p	hsa-let-7f-5p	hsa-let-7i-5p	hsa-miR-98-5p	hsa-let-7a-5p	hsa-miR-196b-5p
NOTCH2	5.58209054586993e-7	1.29406e-05	0.117567	9	hsa-miR-1-3p	hsa-miR-16-5p	hsa-miR-155-5p	hsa-miR-181a-5p	hsa-miR-27b-3p	hsa-miR-92a-3p	hsa-miR-25-3p	hsa-miR-17-5p	hsa-miR-146a-5p
CD59	6.55538977105759e-7	1.44994e-05	0.119704	9	hsa-miR-92a-3p	hsa-miR-98-5p	hsa-let-7i-5p	hsa-let-7g-5p	hsa-let-7f-5p	hsa-let-7e-5p	hsa-let-7d-5p	hsa-let-7b-5p	hsa-let-7a-5p
KLHL42	7.6725979654433e-7	1.64925e-05	0.121842	9	hsa-miR-1-3p	hsa-miR-340-5p	hsa-miR-181a-5p	hsa-miR-21-5p	hsa-miR-19b-3p	hsa-miR-26a-5p	hsa-miR-26b-5p	hsa-miR-92a-3p	hsa-miR-155-5p
RAB30	7.6725979654433e-7	1.64925e-05	0.121842	9	hsa-miR-16-5p	hsa-miR-155-5p	hsa-miR-1-3p	hsa-miR-98-5p	hsa-miR-26b-5p	hsa-miR-20a-5p	hsa-miR-142-3p	hsa-miR-93-5p	hsa-miR-17-5p
ZADH2	7.6725979654433e-7	1.64925e-05	0.121842	9	hsa-miR-93-5p	hsa-miR-21-5p	hsa-let-7b-5p	hsa-miR-27b-3p	hsa-miR-769-5p	hsa-miR-92a-3p	hsa-miR-25-3p	hsa-miR-181a-5p	hsa-miR-181b-5p
FBXW7	8.95124605361943e-7	1.89737e-05	0.123979	9	hsa-miR-128-3p	hsa-miR-27a-3p	hsa-miR-103a-3p	hsa-miR-101-3p	hsa-miR-16-5p	hsa-miR-25-3p	hsa-miR-92a-3p	hsa-miR-155-5p	hsa-miR-3529-3p
MIEF1	1.04105e-06	2.1519e-05	0.126117	9	hsa-miR-98-5p	hsa-let-7d-5p	hsa-let-7e-5p	hsa-let-7i-5p	hsa-let-7g-5p	hsa-let-7a-5p	hsa-let-7b-5p	hsa-let-7f-5p	hsa-miR-196b-5p
ABT1	1.20715e-06	2.45642e-05	0.128254	9	hsa-miR-98-5p	hsa-let-7d-5p	hsa-miR-186-5p	hsa-let-7a-5p	hsa-let-7b-5p	hsa-let-7e-5p	hsa-let-7f-5p	hsa-let-7g-5p	hsa-let-7i-5p
LRRC20	1.20715e-06	2.45642e-05	0.128254	9	hsa-miR-26b-5p	hsa-let-7b-5p	hsa-miR-98-5p	hsa-let-7a-5p	hsa-let-7i-5p	hsa-let-7e-5p	hsa-let-7d-5p	hsa-let-7f-5p	hsa-let-7g-5p
SERTAD2	1.20715e-06	2.45642e-05	0.128254	9	hsa-miR-155-5p	hsa-miR-340-5p	hsa-miR-98-5p	hsa-miR-93-5p	hsa-miR-7847-3p	hsa-miR-146b-5p	hsa-miR-146a-5p	hsa-miR-128-3p	hsa-miR-92a-3p
CAPRIN2	1.3957e-06	2.7966e-05	0.130392	9	hsa-miR-340-5p	hsa-miR-93-5p	hsa-let-7f-5p	hsa-miR-20a-5p	hsa-miR-19b-3p	hsa-miR-181a-5p	hsa-miR-181b-5p	hsa-miR-142-5p	hsa-miR-17-5p
EIF4A3	1.3957e-06	2.7966e-05	0.130392	9	hsa-miR-26b-5p	hsa-miR-98-5p	hsa-let-7i-5p	hsa-let-7g-5p	hsa-let-7f-5p	hsa-let-7e-5p	hsa-let-7d-5p	hsa-let-7b-5p	hsa-let-7a-5p
FAM83G	1.3957e-06	2.7966e-05	0.130392	9	hsa-miR-92a-3p	hsa-let-7e-5p	hsa-let-7d-5p	hsa-let-7a-5p	hsa-let-7b-5p	hsa-let-7f-5p	hsa-let-7g-5p	hsa-let-7i-5p	hsa-miR-98-5p
RPS24	1.3957e-06	2.7966e-05	0.130392	9	hsa-miR-128-3p	hsa-miR-27b-3p	hsa-miR-92a-3p	hsa-miR-27a-3p	hsa-miR-26a-5p	hsa-miR-16-5p	hsa-let-7b-5p	hsa-let-7a-5p	hsa-miR-103a-3p
ZFYVE26	1.3957e-06	2.7966e-05	0.130392	9	hsa-miR-340-5p	hsa-miR-92a-3p	hsa-miR-17-5p	hsa-miR-142-5p	hsa-miR-93-5p	hsa-miR-20a-5p	hsa-miR-148b-3p	hsa-miR-148a-3p	hsa-miR-19b-3p
KLF6	1.60921e-06	3.14863e-05	0.13253	9	hsa-miR-181a-5p	hsa-miR-148b-3p	hsa-miR-101-3p	hsa-miR-93-5p	hsa-miR-20a-5p	hsa-miR-17-5p	hsa-miR-148a-3p	hsa-miR-340-5p	hsa-miR-142-5p
MLLT10	1.60921e-06	3.14863e-05	0.13253	9	hsa-miR-19b-3p	hsa-miR-98-5p	hsa-let-7g-5p	hsa-let-7f-5p	hsa-let-7e-5p	hsa-let-7d-5p	hsa-let-7i-5p	hsa-let-7b-5p	hsa-let-7a-5p
LEFTY1	1.85039e-06	3.50084e-05	0.134667	9	hsa-miR-101-3p	hsa-miR-98-5p	hsa-let-7i-5p	hsa-let-7g-5p	hsa-let-7f-5p	hsa-let-7e-5p	hsa-let-7d-5p	hsa-let-7b-5p	hsa-let-7a-5p
ACBD5	2.42778e-06	4.43737e-05	0.138942	9	hsa-miR-21-5p	hsa-miR-16-5p	hsa-miR-20a-5p	hsa-miR-142-3p	hsa-miR-19b-3p	hsa-miR-26b-5p	hsa-miR-26a-5p	hsa-miR-93-5p	hsa-miR-17-5p
ITGB8	2.42778e-06	4.43737e-05	0.138942	9	hsa-miR-93-5p	hsa-miR-17-5p	hsa-miR-20a-5p	hsa-miR-148a-3p	hsa-miR-148b-3p	hsa-miR-21-5p	hsa-miR-186-5p	hsa-miR-25-3p	hsa-miR-92a-3p
PTPDC1	3.15446e-06	5.56558e-05	0.143217	9	hsa-miR-340-5p	hsa-miR-21-5p	hsa-miR-16-5p	hsa-miR-17-5p	hsa-miR-20a-5p	hsa-miR-93-5p	hsa-miR-142-5p	hsa-miR-181b-5p	hsa-miR-181a-5p
ADH5	4.06138e-06	6.77857e-05	0.147493	9	hsa-miR-155-5p	hsa-miR-98-5p	hsa-let-7i-5p	hsa-let-7g-5p	hsa-let-7f-5p	hsa-let-7e-5p	hsa-let-7d-5p	hsa-let-7b-5p	hsa-let-7a-5p
ZNF799	4.59343e-06	7.56511e-05	0.14963	9	hsa-miR-1-3p	hsa-miR-98-5p	hsa-let-7i-5p	hsa-let-7g-5p	hsa-let-7f-5p	hsa-let-7e-5p	hsa-let-7d-5p	hsa-let-7b-5p	hsa-let-7a-5p
ARHGAP12	5.8396e-06	9.38126e-05	0.153905	9	hsa-miR-340-5p	hsa-miR-142-3p	hsa-miR-128-3p	hsa-miR-181a-5p	hsa-miR-93-5p	hsa-miR-20a-5p	hsa-miR-19b-3p	hsa-miR-17-5p	hsa-miR-16-5p
FBXL20	5.8396e-06	9.38126e-05	0.153905	9	hsa-miR-98-5p	hsa-let-7i-5p	hsa-let-7g-5p	hsa-let-7e-5p	hsa-let-7f-5p	hsa-let-7d-5p	hsa-let-7b-5p	hsa-let-7a-5p	hsa-miR-16-5p
KIAA1143	5.8396e-06	9.38126e-05	0.153905	9	hsa-miR-103b	hsa-let-7a-5p	hsa-let-7b-5p	hsa-let-7d-5p	hsa-let-7e-5p	hsa-let-7f-5p	hsa-let-7g-5p	hsa-let-7i-5p	hsa-miR-98-5p
IPO9	6.56475e-06	0.000101842	0.156043	9	hsa-miR-1-3p	hsa-miR-98-5p	hsa-let-7i-5p	hsa-let-7g-5p	hsa-let-7b-5p	hsa-let-7a-5p	hsa-let-7f-5p	hsa-let-7d-5p	hsa-let-7e-5p
EIF5A2	8.24963e-06	0.00011785	0.160318	9	hsa-miR-25-3p	hsa-miR-20a-5p	hsa-miR-128-3p	hsa-miR-27b-3p	hsa-miR-27a-3p	hsa-miR-93-5p	hsa-miR-17-5p	hsa-miR-30b-5p	hsa-miR-92a-3p
ATM	1.02927e-05	0.000144114	0.164593	9	hsa-miR-101-3p	hsa-miR-181a-5p	hsa-miR-100-5p	hsa-miR-19b-3p	hsa-miR-92a-3p	hsa-miR-181b-5p	hsa-miR-26a-5p	hsa-miR-30d-5p	hsa-miR-30b-5p
HSP90B1	1.41642e-05	0.000189198	0.171006	9	hsa-miR-16-5p	hsa-miR-1-3p	hsa-miR-148a-3p	hsa-miR-128-3p	hsa-miR-92a-3p	hsa-miR-181b-5p	hsa-miR-181a-5p	hsa-miR-101-3p	hsa-miR-148b-3p
ZIC5	1.73861e-05	0.000224548	0.175281	9	hsa-miR-340-5p	hsa-miR-186-5p	hsa-miR-128-3p	hsa-miR-93-5p	hsa-miR-19b-3p	hsa-miR-148b-3p	hsa-miR-148a-3p	hsa-miR-92a-3p	hsa-miR-25-3p
NCKIPSD	1.92189e-05	0.000244089	0.177419	9	hsa-miR-148b-3p	hsa-let-7e-5p	hsa-miR-98-5p	hsa-let-7i-5p	hsa-let-7g-5p	hsa-let-7f-5p	hsa-let-7d-5p	hsa-let-7b-5p	hsa-let-7a-5p
SNTB2	1.92189e-05	0.000244089	0.177419	9	hsa-miR-155-5p	hsa-miR-30b-5p	hsa-miR-25-3p	hsa-miR-16-5p	hsa-miR-103a-3p	hsa-miR-17-5p	hsa-miR-20a-5p	hsa-miR-93-5p	hsa-miR-7847-3p
TSR1	1.92189e-05	0.000244089	0.177419	9	hsa-miR-186-5p	hsa-miR-27b-3p	hsa-miR-92a-3p	hsa-miR-16-5p	hsa-miR-340-5p	hsa-miR-142-5p	hsa-miR-20a-5p	hsa-miR-17-5p	hsa-miR-93-5p
RFC2	2.33836e-05	0.000285761	0.181694	9	hsa-miR-1-3p	hsa-miR-98-5p	hsa-let-7i-5p	hsa-let-7g-5p	hsa-let-7f-5p	hsa-let-7e-5p	hsa-let-7d-5p	hsa-let-7b-5p	hsa-let-7a-5p
ATXN7L3	2.57393e-05	0.000306717	0.183831	9	hsa-miR-16-5p	hsa-let-7g-5p	hsa-let-7b-5p	hsa-let-7d-5p	hsa-let-7i-5p	hsa-let-7e-5p	hsa-let-7f-5p	hsa-let-7a-5p	hsa-miR-98-5p
E2F2	2.57393e-05	0.000306717	0.183831	9	hsa-miR-21-5p	hsa-miR-98-5p	hsa-let-7a-5p	hsa-miR-155-5p	hsa-miR-20a-5p	hsa-miR-93-5p	hsa-miR-17-5p	hsa-miR-26a-5p	hsa-let-7b-5p
QKI	3.72937e-05	0.00040703	0.192382	9	hsa-miR-100-5p	hsa-let-7b-5p	hsa-let-7a-5p	hsa-miR-17-5p	hsa-miR-19b-3p	hsa-miR-20a-5p	hsa-miR-93-5p	hsa-miR-340-5p	hsa-miR-148a-3p
LCLAT1	4.07882e-05	0.000441487	0.194519	9	hsa-miR-155-5p	hsa-miR-181a-5p	hsa-miR-181b-5p	hsa-miR-30d-5p	hsa-miR-30b-5p	hsa-miR-340-5p	hsa-miR-19b-3p	hsa-miR-142-5p	hsa-miR-186-5p
ZFAND4	4.4557e-05	0.000478322	0.196657	9	hsa-miR-340-5p	hsa-miR-98-5p	hsa-let-7i-5p	hsa-let-7g-5p	hsa-let-7f-5p	hsa-let-7e-5p	hsa-let-7d-5p	hsa-let-7b-5p	hsa-let-7a-5p
RPS6KA5	5.76848e-05	0.000594842	0.20307	9	hsa-miR-148a-3p	hsa-miR-128-3p	hsa-miR-101-3p	hsa-miR-27a-3p	hsa-miR-93-5p	hsa-miR-340-5p	hsa-miR-142-5p	hsa-miR-17-5p	hsa-miR-20a-5p
C19orf47	6.27308e-05	0.000644603	0.205207	9	hsa-miR-128-3p	hsa-let-7i-5p	hsa-let-7g-5p	hsa-let-7f-5p	hsa-let-7a-5p	hsa-let-7e-5p	hsa-let-7d-5p	hsa-let-7b-5p	hsa-miR-98-5p
TUBB	6.27308e-05	0.000644603	0.205207	9	hsa-miR-16-5p	hsa-miR-196b-5p	hsa-miR-186-5p	hsa-miR-92a-3p	hsa-miR-25-3p	hsa-miR-20a-5p	hsa-let-7b-5p	hsa-miR-181b-5p	hsa-miR-181a-5p
CCDC6	6.81453e-05	0.000669535	0.207345	9	hsa-miR-128-3p	hsa-miR-181a-5p	hsa-miR-92a-3p	hsa-miR-142-3p	hsa-miR-146a-5p	hsa-miR-146b-5p	hsa-miR-93-5p	hsa-miR-20a-5p	hsa-miR-17-5p
KLF10	6.81453e-05	0.000669535	0.207345	9	hsa-miR-340-5p	hsa-miR-30b-5p	hsa-miR-98-5p	hsa-miR-19b-3p	hsa-miR-378a-3p	hsa-miR-17-5p	hsa-miR-93-5p	hsa-miR-20a-5p	hsa-miR-30d-5p
MKLN1	6.81453e-05	0.000669535	0.207345	9	hsa-miR-128-3p	hsa-miR-101-3p	hsa-miR-27a-3p	hsa-miR-100-5p	hsa-miR-142-3p	hsa-miR-142-5p	hsa-miR-155-5p	hsa-miR-340-5p	hsa-miR-3529-3p
PAPD5	6.81453e-05	0.000669535	0.207345	9	hsa-miR-186-5p	hsa-miR-181a-5p	hsa-miR-181b-5p	hsa-miR-92a-3p	hsa-miR-30d-5p	hsa-miR-30b-5p	hsa-miR-93-5p	hsa-miR-20a-5p	hsa-miR-17-5p
GPAT4	7.39498e-05	0.000719616	0.209482	9	hsa-miR-1-3p	hsa-let-7a-5p	hsa-let-7b-5p	hsa-let-7d-5p	hsa-let-7e-5p	hsa-let-7f-5p	hsa-let-7g-5p	hsa-let-7i-5p	hsa-miR-98-5p
IGF1	7.39498e-05	0.000719616	0.209482	9	hsa-miR-1-3p	hsa-miR-27a-3p	hsa-let-7e-5p	hsa-let-7i-5p	hsa-miR-7847-3p	hsa-miR-98-5p	hsa-miR-26b-5p	hsa-miR-128-3p	hsa-miR-26a-5p
DDI2	8.01667e-05	0.00076781	0.21162	9	hsa-miR-25-3p	hsa-miR-92a-3p	hsa-miR-128-3p	hsa-miR-27a-3p	hsa-miR-27b-3p	hsa-miR-93-5p	hsa-miR-20a-5p	hsa-miR-17-5p	hsa-miR-199b-5p
STX6	8.01667e-05	0.00076781	0.21162	9	hsa-miR-20a-5p	hsa-miR-19b-3p	hsa-miR-142-3p	hsa-miR-103a-3p	hsa-miR-148b-3p	hsa-miR-148a-3p	hsa-miR-1-3p	hsa-miR-93-5p	hsa-miR-17-5p
HSP90AA1	8.68191e-05	0.000816949	0.213757	9	hsa-miR-16-5p	hsa-miR-378a-3p	hsa-miR-186-5p	hsa-miR-25-3p	hsa-miR-17-5p	hsa-let-7b-5p	hsa-miR-101-3p	hsa-miR-148b-3p	hsa-miR-148a-3p
NOM1	8.68191e-05	0.000816949	0.213757	9	hsa-miR-98-5p	hsa-let-7i-5p	hsa-let-7g-5p	hsa-let-7f-5p	hsa-let-7e-5p	hsa-let-7d-5p	hsa-let-7a-5p	hsa-let-7b-5p	hsa-miR-532-5p
RAB11FIP4	8.68191e-05	0.000816949	0.213757	9	hsa-miR-196b-5p	hsa-let-7f-5p	hsa-let-7g-5p	hsa-miR-98-5p	hsa-let-7i-5p	hsa-let-7b-5p	hsa-let-7e-5p	hsa-let-7d-5p	hsa-let-7a-5p
PRR14L	9.39315e-05	0.000877684	0.215895	9	hsa-miR-27a-3p	hsa-miR-92a-3p	hsa-miR-20a-5p	hsa-miR-103a-3p	hsa-miR-19b-3p	hsa-miR-93-5p	hsa-miR-17-5p	hsa-miR-1-3p	hsa-miR-21-5p
DNAJB4	0.000101529	0.000941945	0.218033	9	hsa-miR-16-5p	hsa-miR-148b-3p	hsa-miR-142-3p	hsa-miR-148a-3p	hsa-miR-103a-3p	hsa-miR-26b-5p	hsa-miR-93-5p	hsa-miR-20a-5p	hsa-miR-17-5p
TRIM71	0.000118284	0.00106818	0.222308	9	hsa-let-7a-5p	hsa-miR-17-5p	hsa-let-7b-5p	hsa-let-7d-5p	hsa-let-7e-5p	hsa-let-7f-5p	hsa-miR-98-5p	hsa-let-7g-5p	hsa-let-7i-5p
NUCKS1	0.000127498	0.00109664	0.224445	9	hsa-miR-155-5p	hsa-miR-17-5p	hsa-let-7b-5p	hsa-miR-103a-3p	hsa-miR-92a-3p	hsa-miR-25-3p	hsa-miR-16-5p	hsa-miR-26b-5p	hsa-miR-26a-5p
PANK3	0.000127498	0.00109664	0.224445	9	hsa-miR-26b-5p	hsa-miR-100-5p	hsa-miR-199b-5p	hsa-miR-20a-5p	hsa-miR-186-5p	hsa-miR-340-5p	hsa-miR-142-3p	hsa-miR-93-5p	hsa-miR-17-5p
RAB10	0.000137308	0.00116204	0.226583	9	hsa-miR-148a-3p	hsa-let-7b-5p	hsa-miR-30d-5p	hsa-miR-30b-5p	hsa-miR-142-5p	hsa-miR-17-5p	hsa-miR-20a-5p	hsa-miR-93-5p	hsa-miR-103a-3p
SH3PXD2A	0.000137308	0.00116204	0.226583	9	hsa-miR-93-5p	hsa-let-7b-5p	hsa-miR-155-5p	hsa-miR-148a-3p	hsa-miR-148b-3p	hsa-miR-30e-3p	hsa-miR-92a-3p	hsa-miR-30d-5p	hsa-miR-30b-5p
ACTB	0.000147743	0.00123326	0.22872	9	hsa-miR-1-3p	hsa-miR-378a-3p	hsa-miR-100-5p	hsa-miR-92a-3p	hsa-miR-16-5p	hsa-let-7b-5p	hsa-let-7a-5p	hsa-miR-19b-3p	hsa-miR-3529-3p
BAZ2A	0.000147743	0.00123326	0.22872	9	hsa-miR-27b-3p	hsa-miR-93-5p	hsa-miR-17-5p	hsa-let-7b-5p	hsa-let-7a-5p	hsa-miR-16-5p	hsa-miR-103a-3p	hsa-miR-181b-5p	hsa-miR-181a-5p
FEM1B	0.000147743	0.00123326	0.22872	9	hsa-miR-186-5p	hsa-miR-30b-5p	hsa-miR-30d-5p	hsa-miR-340-5p	hsa-miR-17-5p	hsa-miR-20a-5p	hsa-miR-93-5p	hsa-miR-27b-3p	hsa-miR-27a-3p
KATNAL1	0.000147743	0.00123326	0.22872	9	hsa-miR-186-5p	hsa-miR-103a-3p	hsa-miR-93-5p	hsa-miR-19b-3p	hsa-miR-16-5p	hsa-let-7d-5p	hsa-let-7e-5p	hsa-miR-20a-5p	hsa-miR-17-5p
FKBP14	0.000158837	0.00130915	0.230858	9	hsa-miR-26b-5p	hsa-miR-101-3p	hsa-miR-181b-5p	hsa-miR-181a-5p	hsa-miR-93-5p	hsa-miR-20a-5p	hsa-miR-17-5p	hsa-miR-92a-3p	hsa-miR-142-3p
TGFBR2	0.000183129	0.00148542	0.235133	9	hsa-miR-21-5p	hsa-miR-20a-5p	hsa-miR-17-5p	hsa-miR-19b-3p	hsa-miR-92a-3p	hsa-miR-93-5p	hsa-miR-142-5p	hsa-miR-101-3p	hsa-miR-196b-5p
PDP2	0.000210457	0.00166709	0.239408	9	hsa-let-7e-5p	hsa-let-7b-5p	hsa-let-7a-5p	hsa-let-7d-5p	hsa-let-7f-5p	hsa-miR-98-5p	hsa-let-7g-5p	hsa-let-7i-5p	hsa-miR-3529-3p
AKAP11	0.000257788	0.00189451	0.245821	9	hsa-miR-148b-3p	hsa-miR-186-5p	hsa-miR-101-3p	hsa-miR-93-5p	hsa-let-7g-5p	hsa-miR-16-5p	hsa-miR-142-5p	hsa-miR-17-5p	hsa-miR-20a-5p
H3F3B	0.000257788	0.00189451	0.245821	9	hsa-miR-16-5p	hsa-miR-1-3p	hsa-miR-181a-5p	hsa-miR-128-3p	hsa-miR-25-3p	hsa-miR-92a-3p	hsa-miR-27b-3p	hsa-miR-27a-3p	hsa-miR-340-5p
ABHD2	0.000275413	0.00201918	0.247959	9	hsa-miR-92a-3p	hsa-miR-16-5p	hsa-miR-17-5p	hsa-miR-20a-5p	hsa-miR-26a-5p	hsa-miR-26b-5p	hsa-miR-93-5p	hsa-miR-186-5p	hsa-miR-196b-5p
ARL6IP1	0.000275413	0.00201918	0.247959	9	hsa-miR-27a-3p	hsa-miR-19b-3p	hsa-let-7f-5p	hsa-let-7b-5p	hsa-miR-27b-3p	hsa-miR-30e-3p	hsa-miR-148a-3p	hsa-miR-148b-3p	hsa-miR-3529-3p
PLEKHA1	0.00029403	0.00214366	0.250096	9	hsa-miR-93-5p	hsa-miR-26b-5p	hsa-miR-21-5p	hsa-miR-769-5p	hsa-miR-25-3p	hsa-miR-92a-3p	hsa-miR-16-5p	hsa-miR-103a-3p	hsa-miR-101-3p
ZBTB20	0.00029403	0.00214366	0.250096	9	hsa-miR-26b-5p	hsa-miR-21-5p	hsa-miR-181b-5p	hsa-miR-340-5p	hsa-miR-142-5p	hsa-miR-128-3p	hsa-miR-27b-3p	hsa-miR-27a-3p	hsa-miR-1-3p
DYRK2	0.000313684	0.00227247	0.252234	9	hsa-miR-103a-3p	hsa-miR-98-5p	hsa-miR-93-5p	hsa-miR-378a-3p	hsa-let-7e-5p	hsa-let-7f-5p	hsa-miR-17-5p	hsa-miR-20a-5p	hsa-miR-101-3p
ICOSLG	0.000334419	0.00234645	0.254371	9	hsa-miR-98-5p	hsa-let-7i-5p	hsa-let-7g-5p	hsa-let-7f-5p	hsa-let-7e-5p	hsa-let-7d-5p	hsa-let-7b-5p	hsa-let-7a-5p	hsa-miR-21-5p
PNRC1	0.000379317	0.0024335	0.258646	9	hsa-miR-98-5p	hsa-miR-100-5p	hsa-let-7a-5p	hsa-miR-19b-3p	hsa-miR-26a-5p	hsa-miR-26b-5p	hsa-miR-93-5p	hsa-miR-20a-5p	hsa-miR-17-5p
KDELR1	0.000455963	0.00286368	0.265059	9	hsa-miR-1-3p	hsa-miR-423-3p	hsa-miR-92a-3p	hsa-let-7b-5p	hsa-miR-340-5p	hsa-miR-186-5p	hsa-miR-103a-3p	hsa-miR-26b-5p	hsa-miR-26a-5p
SUMO1	0.000484195	0.00301003	0.267197	9	hsa-miR-30e-3p	hsa-let-7e-5p	hsa-miR-98-5p	hsa-let-7i-5p	hsa-let-7a-5p	hsa-let-7g-5p	hsa-let-7d-5p	hsa-let-7f-5p	hsa-let-7b-5p
SESN3	0.000513857	0.00314966	0.269334	9	hsa-miR-19b-3p	hsa-miR-92a-3p	hsa-miR-25-3p	hsa-miR-17-5p	hsa-miR-20a-5p	hsa-miR-93-5p	hsa-miR-7847-3p	hsa-miR-148a-3p	hsa-miR-148b-3p
TMEM245	0.000513857	0.00314966	0.269334	9	hsa-miR-340-5p	hsa-miR-186-5p	hsa-miR-21-5p	hsa-miR-16-5p	hsa-miR-20a-5p	hsa-miR-142-3p	hsa-miR-103b	hsa-miR-93-5p	hsa-miR-17-5p
TP53	0.00064794	0.00384772	0.277885	9	hsa-miR-25-3p	hsa-miR-30d-5p	hsa-miR-16-5p	hsa-miR-27a-3p	hsa-miR-30b-5p	hsa-miR-19b-3p	hsa-miR-20a-5p	hsa-miR-17-5p	hsa-miR-3529-3p
ANKRD52	0.000766376	0.00440534	0.284297	9	hsa-miR-93-5p	hsa-miR-19b-3p	hsa-miR-27b-3p	hsa-let-7b-5p	hsa-miR-26a-5p	hsa-miR-26b-5p	hsa-miR-20a-5p	hsa-miR-17-5p	hsa-miR-7847-3p
ATXN1	0.000902035	0.00509873	0.29071	9	hsa-miR-101-3p	hsa-miR-19b-3p	hsa-miR-340-5p	hsa-miR-186-5p	hsa-miR-93-5p	hsa-miR-92a-3p	hsa-miR-20a-5p	hsa-miR-142-5p	hsa-miR-17-5p
SAR1A	0.00143134	0.00695057	0.309948	9	hsa-miR-21-5p	hsa-miR-98-5p	hsa-let-7i-5p	hsa-let-7g-5p	hsa-let-7f-5p	hsa-let-7e-5p	hsa-let-7d-5p	hsa-let-7b-5p	hsa-let-7a-5p
CDKN1B	0.00150312	0.0072672	0.312086	9	hsa-miR-181a-5p	hsa-miR-98-5p	hsa-miR-148a-3p	hsa-miR-196b-5p	hsa-miR-155-5p	hsa-miR-30e-3p	hsa-miR-142-3p	hsa-miR-148b-3p	hsa-let-7b-5p
IFNLR1	0.00190715	0.00890556	0.322774	9	hsa-miR-7847-3p	hsa-miR-98-5p	hsa-let-7i-5p	hsa-let-7g-5p	hsa-let-7f-5p	hsa-let-7e-5p	hsa-let-7d-5p	hsa-let-7b-5p	hsa-let-7a-5p
SF3B3	0.00323982	0.0134889	0.348425	9	hsa-miR-26b-5p	hsa-miR-423-3p	hsa-miR-100-5p	hsa-miR-92a-3p	hsa-miR-16-5p	hsa-miR-19b-3p	hsa-miR-93-5p	hsa-miR-20a-5p	hsa-miR-17-5p
PURB	0.00584773	0.0210569	0.380488	9	hsa-miR-21-5p	hsa-miR-92a-3p	hsa-miR-20a-5p	hsa-miR-103a-3p	hsa-miR-101-3p	hsa-miR-93-5p	hsa-miR-17-5p	hsa-miR-181a-5p	hsa-miR-181b-5p
AURKB	1.66035498672266e-12	5.42995379050693e-10	0.0264525	8	hsa-let-7b-5p	hsa-miR-16-5p	hsa-miR-155-5p	hsa-miR-148a-3p	hsa-miR-92a-3p	hsa-let-7a-5p	hsa-let-7e-5p	hsa-let-7i-5p
CHAF1A	4.90925831553388e-12	9.98979519896527e-10	0.0288573	8	hsa-miR-155-5p	hsa-let-7b-5p	hsa-miR-92a-3p	hsa-miR-17-5p	hsa-miR-20a-5p	hsa-miR-26a-5p	hsa-miR-26b-5p	hsa-miR-93-5p
TCF4	6.10989991326426e-11	8.47702325844861e-9	0.0360716	8	hsa-miR-19b-3p	hsa-let-7e-5p	hsa-miR-126-3p	hsa-miR-20a-5p	hsa-miR-155-5p	hsa-miR-93-5p	hsa-miR-17-5p	hsa-miR-181a-5p
NFKB1	2.2420672250701e-10	2.50373287560572e-8	0.0408811	8	hsa-miR-146a-5p	hsa-miR-146b-5p	hsa-let-7a-5p	hsa-miR-16-5p	hsa-miR-21-5p	hsa-miR-155-5p	hsa-miR-26b-5p	hsa-miR-92a-3p
FNDC9	3.97748613992551e-10	4.12908389491483e-8	0.0432859	8	hsa-let-7a-5p	hsa-let-7b-5p	hsa-let-7d-5p	hsa-let-7e-5p	hsa-let-7f-5p	hsa-let-7g-5p	hsa-let-7i-5p	hsa-miR-98-5p
ABCA1	6.77105153905631e-10	6.26288070132714e-8	0.0456907	8	hsa-miR-26a-5p	hsa-miR-26b-5p	hsa-miR-27a-3p	hsa-miR-128-3p	hsa-miR-27b-3p	hsa-miR-20a-5p	hsa-miR-93-5p	hsa-miR-17-5p
SDR42E1	6.77105153905631e-10	6.26288070132714e-8	0.0456907	8	hsa-miR-98-5p	hsa-let-7i-5p	hsa-let-7g-5p	hsa-let-7f-5p	hsa-let-7e-5p	hsa-let-7d-5p	hsa-let-7b-5p	hsa-let-7a-5p
COX2	1.11221920647955e-9	8.74651259612991e-8	0.0480954	8	hsa-miR-101-3p	hsa-miR-100-5p	hsa-miR-17-5p	hsa-let-7b-5p	hsa-let-7a-5p	hsa-miR-146a-5p	hsa-miR-26b-5p	hsa-miR-21-5p
MAGEA3	1.11221920647955e-9	8.74651259612991e-8	0.0480954	8	hsa-let-7a-5p	hsa-let-7b-5p	hsa-let-7d-5p	hsa-let-7e-5p	hsa-let-7f-5p	hsa-let-7g-5p	hsa-let-7i-5p	hsa-miR-98-5p
MAGEA6	1.11221920647955e-9	8.74651259612991e-8	0.0480954	8	hsa-miR-98-5p	hsa-let-7a-5p	hsa-let-7b-5p	hsa-let-7d-5p	hsa-let-7e-5p	hsa-let-7f-5p	hsa-let-7g-5p	hsa-let-7i-5p
PTGS2	1.11221920647955e-9	8.74651259612991e-8	0.0480954	8	hsa-miR-16-5p	hsa-let-7b-5p	hsa-miR-101-3p	hsa-miR-26b-5p	hsa-miR-128-3p	hsa-miR-181a-5p	hsa-miR-146a-5p	hsa-miR-26a-5p
SYT1	1.77072390500912e-9	1.26951322689708e-7	0.0505002	8	hsa-let-7a-5p	hsa-let-7b-5p	hsa-let-7d-5p	hsa-let-7e-5p	hsa-let-7f-5p	hsa-let-7g-5p	hsa-let-7i-5p	hsa-miR-98-5p
FAM43A	4.14427065003121e-9	2.49665041725893e-7	0.0553097	8	hsa-miR-98-5p	hsa-let-7i-5p	hsa-let-7g-5p	hsa-let-7f-5p	hsa-let-7e-5p	hsa-let-7d-5p	hsa-let-7b-5p	hsa-let-7a-5p
PRSS22	4.14427065003121e-9	2.49665041725893e-7	0.0553097	8	hsa-let-7i-5p	hsa-let-7a-5p	hsa-let-7b-5p	hsa-let-7d-5p	hsa-let-7e-5p	hsa-let-7f-5p	hsa-let-7g-5p	hsa-miR-98-5p
RNFT1	4.14427065003121e-9	2.49665041725893e-7	0.0553097	8	hsa-miR-98-5p	hsa-let-7a-5p	hsa-let-7d-5p	hsa-let-7e-5p	hsa-let-7f-5p	hsa-let-7g-5p	hsa-let-7i-5p	hsa-let-7b-5p
ATXN2L	6.12661932759844e-9	3.50634082392618e-7	0.0577145	8	hsa-miR-26b-5p	hsa-miR-16-5p	hsa-miR-92a-3p	hsa-let-7f-5p	hsa-let-7e-5p	hsa-let-7b-5p	hsa-let-7a-5p	hsa-miR-340-5p
MAGEA12	8.8795819959403e-9	4.59380408682629e-7	0.0601193	8	hsa-let-7a-5p	hsa-let-7b-5p	hsa-let-7d-5p	hsa-let-7e-5p	hsa-let-7f-5p	hsa-let-7g-5p	hsa-let-7i-5p	hsa-miR-98-5p
PARP16	8.8795819959403e-9	4.59380408682629e-7	0.0601193	8	hsa-miR-98-5p	hsa-let-7i-5p	hsa-let-7g-5p	hsa-let-7f-5p	hsa-let-7e-5p	hsa-let-7d-5p	hsa-let-7b-5p	hsa-let-7a-5p
SACS	8.8795819959403e-9	4.59380408682629e-7	0.0601193	8	hsa-miR-98-5p	hsa-miR-26b-5p	hsa-miR-20a-5p	hsa-miR-26a-5p	hsa-miR-30d-5p	hsa-miR-30b-5p	hsa-miR-93-5p	hsa-miR-17-5p
ZNF443	8.8795819959403e-9	4.59380408682629e-7	0.0601193	8	hsa-miR-98-5p	hsa-let-7i-5p	hsa-let-7g-5p	hsa-let-7f-5p	hsa-let-7e-5p	hsa-let-7d-5p	hsa-let-7b-5p	hsa-let-7a-5p
ATP6V1G1	1.26407521786659e-8	6.15698764361934e-7	0.062524	8	hsa-miR-98-5p	hsa-let-7i-5p	hsa-let-7g-5p	hsa-let-7f-5p	hsa-let-7e-5p	hsa-let-7d-5p	hsa-let-7b-5p	hsa-let-7a-5p
C12orf4	1.26407521786659e-8	6.15698764361934e-7	0.062524	8	hsa-let-7d-5p	hsa-miR-98-5p	hsa-let-7i-5p	hsa-let-7g-5p	hsa-let-7f-5p	hsa-let-7e-5p	hsa-let-7b-5p	hsa-let-7a-5p
CRX	1.26407521786659e-8	6.15698764361934e-7	0.062524	8	hsa-let-7a-5p	hsa-let-7b-5p	hsa-let-7d-5p	hsa-let-7e-5p	hsa-let-7f-5p	hsa-let-7g-5p	hsa-let-7i-5p	hsa-miR-98-5p
E2F5	1.26407521786659e-8	6.15698764361934e-7	0.062524	8	hsa-let-7b-5p	hsa-miR-1-3p	hsa-miR-378a-3p	hsa-miR-181a-5p	hsa-miR-17-5p	hsa-miR-20a-5p	hsa-miR-93-5p	hsa-miR-98-5p
OPRL1	1.26407521786659e-8	6.15698764361934e-7	0.062524	8	hsa-miR-98-5p	hsa-let-7i-5p	hsa-let-7g-5p	hsa-let-7f-5p	hsa-let-7e-5p	hsa-let-7d-5p	hsa-let-7b-5p	hsa-let-7a-5p
GOLGA1	1.77036025283384e-8	8.31343017189716e-7	0.0649288	8	hsa-miR-20a-5p	hsa-miR-142-3p	hsa-miR-30d-5p	hsa-miR-30b-5p	hsa-miR-181b-5p	hsa-miR-181a-5p	hsa-miR-93-5p	hsa-miR-17-5p
UBE3C	1.77036025283384e-8	8.31343017189716e-7	0.0649288	8	hsa-miR-26b-5p	hsa-let-7g-5p	hsa-miR-17-5p	hsa-let-7a-5p	hsa-miR-16-5p	hsa-miR-30d-5p	hsa-miR-30b-5p	hsa-miR-532-5p
LPGAT1	2.44268394526411e-8	1.07582e-06	0.0673336	8	hsa-miR-155-5p	hsa-miR-181a-5p	hsa-miR-21-5p	hsa-miR-19b-3p	hsa-let-7b-5p	hsa-miR-20a-5p	hsa-miR-93-5p	hsa-miR-17-5p
PLS1	4.4678318367008e-8	1.77878e-06	0.0721431	8	hsa-miR-155-5p	hsa-miR-1-3p	hsa-miR-26b-5p	hsa-miR-186-5p	hsa-miR-17-5p	hsa-miR-142-5p	hsa-miR-93-5p	hsa-miR-20a-5p
EMILIN2	5.93478998884004e-8	2.19861e-06	0.0745479	8	hsa-miR-98-5p	hsa-let-7i-5p	hsa-let-7g-5p	hsa-let-7f-5p	hsa-let-7e-5p	hsa-let-7d-5p	hsa-let-7b-5p	hsa-let-7a-5p
BMT2	7.79862087314389e-8	2.76791e-06	0.0769527	8	hsa-miR-186-5p	hsa-miR-101-3p	hsa-let-7a-5p	hsa-miR-20a-5p	hsa-miR-30d-5p	hsa-miR-30b-5p	hsa-miR-93-5p	hsa-miR-17-5p
HAND1	7.79862087314389e-8	2.76791e-06	0.0769527	8	hsa-let-7d-5p	hsa-let-7b-5p	hsa-let-7a-5p	hsa-let-7e-5p	hsa-let-7f-5p	hsa-let-7i-5p	hsa-miR-98-5p	hsa-let-7g-5p
PLEKHO1	1.01452906892991e-7	3.36753e-06	0.0793574	8	hsa-miR-98-5p	hsa-let-7d-5p	hsa-let-7i-5p	hsa-let-7g-5p	hsa-let-7f-5p	hsa-let-7e-5p	hsa-let-7a-5p	hsa-let-7b-5p
THYN1	1.01452906892991e-7	3.36753e-06	0.0793574	8	hsa-miR-98-5p	hsa-let-7i-5p	hsa-let-7g-5p	hsa-let-7f-5p	hsa-let-7e-5p	hsa-let-7d-5p	hsa-let-7b-5p	hsa-let-7a-5p
ESPL1	1.30750050355906e-7	3.95141e-06	0.0817622	8	hsa-let-7d-5p	hsa-let-7a-5p	hsa-let-7b-5p	hsa-let-7e-5p	hsa-let-7f-5p	hsa-miR-98-5p	hsa-let-7g-5p	hsa-let-7i-5p
JOSD1	1.30750050355906e-7	3.95141e-06	0.0817622	8	hsa-miR-26b-5p	hsa-miR-186-5p	hsa-miR-769-5p	hsa-miR-7847-3p	hsa-miR-103a-3p	hsa-miR-92a-3p	hsa-miR-30d-5p	hsa-miR-30b-5p
PAFAH2	1.30750050355906e-7	3.95141e-06	0.0817622	8	hsa-miR-98-5p	hsa-let-7i-5p	hsa-let-7g-5p	hsa-let-7f-5p	hsa-let-7e-5p	hsa-let-7d-5p	hsa-let-7b-5p	hsa-let-7a-5p
C19orf53	1.67038658550779e-7	4.80998e-06	0.084167	8	hsa-miR-98-5p	hsa-let-7i-5p	hsa-let-7g-5p	hsa-let-7f-5p	hsa-let-7e-5p	hsa-let-7d-5p	hsa-let-7b-5p	hsa-let-7a-5p
NAA20	1.67038658550779e-7	4.80998e-06	0.084167	8	hsa-let-7d-5p	hsa-let-7b-5p	hsa-miR-98-5p	hsa-let-7a-5p	hsa-let-7e-5p	hsa-let-7f-5p	hsa-let-7g-5p	hsa-let-7i-5p
CASP3	2.1165637982002e-7	5.92703e-06	0.0865718	8	hsa-miR-98-5p	hsa-let-7a-5p	hsa-miR-30d-5p	hsa-miR-128-3p	hsa-miR-26b-5p	hsa-let-7g-5p	hsa-miR-30b-5p	hsa-miR-155-5p
RAB40C	2.1165637982002e-7	5.92703e-06	0.0865718	8	hsa-let-7a-5p	hsa-let-7d-5p	hsa-let-7e-5p	hsa-let-7f-5p	hsa-let-7g-5p	hsa-miR-98-5p	hsa-let-7b-5p	hsa-let-7i-5p
PCBP2	2.66136258081099e-7	6.76947e-06	0.0889765	8	hsa-miR-100-5p	hsa-miR-92a-3p	hsa-let-7e-5p	hsa-let-7b-5p	hsa-miR-17-5p	hsa-miR-20a-5p	hsa-miR-93-5p	hsa-miR-142-5p
PRKAR1A	2.66136258081099e-7	6.76947e-06	0.0889765	8	hsa-miR-155-5p	hsa-miR-16-5p	hsa-miR-25-3p	hsa-miR-93-5p	hsa-miR-20a-5p	hsa-miR-17-5p	hsa-miR-30d-5p	hsa-miR-30b-5p
RAD18	2.66136258081099e-7	6.76947e-06	0.0889765	8	hsa-miR-98-5p	hsa-let-7i-5p	hsa-let-7g-5p	hsa-let-7f-5p	hsa-let-7e-5p	hsa-let-7d-5p	hsa-let-7b-5p	hsa-let-7a-5p
RHD	2.66136258081099e-7	6.76947e-06	0.0889765	8	hsa-miR-98-5p	hsa-let-7i-5p	hsa-let-7g-5p	hsa-let-7f-5p	hsa-let-7e-5p	hsa-let-7d-5p	hsa-let-7b-5p	hsa-let-7a-5p
RWDD1	2.66136258081099e-7	6.76947e-06	0.0889765	8	hsa-miR-98-5p	hsa-let-7i-5p	hsa-let-7g-5p	hsa-let-7f-5p	hsa-let-7e-5p	hsa-let-7d-5p	hsa-let-7b-5p	hsa-let-7a-5p
SIRT1	2.66136258081099e-7	6.76947e-06	0.0889765	8	hsa-miR-181a-5p	hsa-miR-181b-5p	hsa-miR-128-3p	hsa-miR-126-3p	hsa-miR-142-5p	hsa-miR-155-5p	hsa-miR-199b-5p	hsa-miR-92a-3p
THEM6	2.66136258081099e-7	6.76947e-06	0.0889765	8	hsa-miR-98-5p	hsa-let-7i-5p	hsa-let-7g-5p	hsa-let-7f-5p	hsa-let-7e-5p	hsa-let-7d-5p	hsa-let-7b-5p	hsa-let-7a-5p
TRIM59	2.66136258081099e-7	6.76947e-06	0.0889765	8	hsa-miR-148a-3p	hsa-miR-21-5p	hsa-miR-19b-3p	hsa-miR-769-5p	hsa-miR-30b-5p	hsa-miR-340-5p	hsa-miR-142-5p	hsa-miR-186-5p
COL8A1	4.11911955954727e-7	9.97851e-06	0.0937861	8	hsa-miR-98-5p	hsa-let-7i-5p	hsa-let-7g-5p	hsa-let-7f-5p	hsa-let-7e-5p	hsa-let-7d-5p	hsa-let-7b-5p	hsa-let-7a-5p
HIST2H4B	4.11911955954727e-7	9.97851e-06	0.0937861	8	hsa-miR-98-5p	hsa-miR-26b-5p	hsa-miR-769-5p	hsa-miR-181b-5p	hsa-miR-100-5p	hsa-miR-93-5p	hsa-miR-17-5p	hsa-miR-19b-3p
PRR5-ARHGAP8	4.11911955954727e-7	9.97851e-06	0.0937861	8	hsa-let-7a-5p	hsa-let-7b-5p	hsa-let-7d-5p	hsa-let-7e-5p	hsa-let-7f-5p	hsa-let-7g-5p	hsa-let-7i-5p	hsa-miR-98-5p
RAB19	4.11911955954727e-7	9.97851e-06	0.0937861	8	hsa-miR-98-5p	hsa-let-7i-5p	hsa-let-7g-5p	hsa-let-7f-5p	hsa-let-7e-5p	hsa-let-7d-5p	hsa-let-7b-5p	hsa-let-7a-5p
SMARCAD1	4.11911955954727e-7	9.97851e-06	0.0937861	8	hsa-let-7d-5p	hsa-let-7a-5p	hsa-let-7b-5p	hsa-let-7e-5p	hsa-let-7f-5p	hsa-miR-98-5p	hsa-let-7g-5p	hsa-let-7i-5p
RHBDF2	5.0743516285553e-7	1.19143e-05	0.0961908	8	hsa-miR-98-5p	hsa-let-7a-5p	hsa-let-7b-5p	hsa-let-7d-5p	hsa-let-7e-5p	hsa-let-7f-5p	hsa-let-7g-5p	hsa-let-7i-5p
DCTN4	6.21320516636874e-7	1.38093e-05	0.0985956	8	hsa-miR-142-3p	hsa-miR-93-5p	hsa-miR-378a-3p	hsa-miR-196b-5p	hsa-miR-30d-5p	hsa-miR-30b-5p	hsa-miR-26b-5p	hsa-miR-26a-5p
TUBB4A	6.21320516636874e-7	1.38093e-05	0.0985956	8	hsa-let-7a-5p	hsa-let-7b-5p	hsa-let-7d-5p	hsa-let-7e-5p	hsa-let-7f-5p	hsa-let-7g-5p	hsa-let-7i-5p	hsa-miR-98-5p
CYBRD1	7.56397984726238e-7	1.64521e-05	0.101	8	hsa-miR-26b-5p	hsa-miR-21-5p	hsa-miR-92a-3p	hsa-miR-17-5p	hsa-miR-20a-5p	hsa-miR-93-5p	hsa-miR-146b-5p	hsa-miR-146a-5p
FYCO1	7.56397984726238e-7	1.64521e-05	0.101	8	hsa-miR-93-5p	hsa-miR-19b-3p	hsa-miR-92a-3p	hsa-miR-20a-5p	hsa-miR-142-3p	hsa-miR-30d-5p	hsa-miR-30b-5p	hsa-miR-17-5p
PEX11B	7.56397984726238e-7	1.64521e-05	0.101	8	hsa-let-7b-5p	hsa-let-7a-5p	hsa-let-7d-5p	hsa-let-7e-5p	hsa-let-7f-5p	hsa-miR-98-5p	hsa-let-7g-5p	hsa-let-7i-5p
NCAPD2	9.15828488712824e-7	1.90596e-05	0.103405	8	hsa-miR-155-5p	hsa-miR-16-5p	hsa-miR-186-5p	hsa-let-7b-5p	hsa-miR-20a-5p	hsa-miR-128-3p	hsa-miR-93-5p	hsa-miR-17-5p
PHTF2	9.15828488712824e-7	1.90596e-05	0.103405	8	hsa-let-7a-5p	hsa-miR-17-5p	hsa-miR-20a-5p	hsa-miR-93-5p	hsa-miR-92a-3p	hsa-miR-30d-5p	hsa-miR-30b-5p	hsa-miR-186-5p
U2SURP	1.10313e-06	2.27508e-05	0.10581	8	hsa-miR-17-5p	hsa-miR-20a-5p	hsa-miR-93-5p	hsa-miR-142-5p	hsa-miR-340-5p	hsa-miR-16-5p	hsa-miR-142-3p	hsa-miR-3529-3p
RCOR1	1.57737e-06	3.09957e-05	0.110619	8	hsa-miR-155-5p	hsa-miR-25-3p	hsa-miR-16-5p	hsa-miR-19b-3p	hsa-miR-26a-5p	hsa-miR-26b-5p	hsa-miR-181a-5p	hsa-miR-181b-5p
AP1G1	1.87338e-06	3.50094e-05	0.113024	8	hsa-miR-155-5p	hsa-miR-186-5p	hsa-miR-101-3p	hsa-miR-93-5p	hsa-miR-20a-5p	hsa-miR-27b-3p	hsa-miR-27a-3p	hsa-miR-17-5p
DISC1	1.87338e-06	3.50094e-05	0.113024	8	hsa-miR-98-5p	hsa-let-7i-5p	hsa-let-7g-5p	hsa-let-7f-5p	hsa-let-7e-5p	hsa-let-7d-5p	hsa-let-7b-5p	hsa-let-7a-5p
DNA2	1.87338e-06	3.50094e-05	0.113024	8	hsa-miR-98-5p	hsa-let-7a-5p	hsa-let-7b-5p	hsa-let-7f-5p	hsa-let-7e-5p	hsa-let-7g-5p	hsa-let-7d-5p	hsa-let-7i-5p
NDUFA4P1	1.87338e-06	3.50094e-05	0.113024	8	hsa-miR-98-5p	hsa-let-7i-5p	hsa-let-7g-5p	hsa-let-7f-5p	hsa-let-7e-5p	hsa-let-7d-5p	hsa-let-7b-5p	hsa-let-7a-5p
PRIM2	1.87338e-06	3.50094e-05	0.113024	8	hsa-miR-98-5p	hsa-let-7i-5p	hsa-let-7g-5p	hsa-let-7f-5p	hsa-let-7e-5p	hsa-let-7d-5p	hsa-let-7b-5p	hsa-let-7a-5p
ERO1A	3.06136e-06	5.41176e-05	0.120239	8	hsa-miR-98-5p	hsa-let-7b-5p	hsa-let-7a-5p	hsa-let-7d-5p	hsa-let-7e-5p	hsa-let-7f-5p	hsa-let-7g-5p	hsa-let-7i-5p
USP48	3.06136e-06	5.41176e-05	0.120239	8	hsa-miR-148b-3p	hsa-miR-146b-5p	hsa-miR-146a-5p	hsa-miR-142-5p	hsa-miR-16-5p	hsa-miR-20a-5p	hsa-miR-17-5p	hsa-miR-93-5p
ZNF800	3.06136e-06	5.41176e-05	0.120239	8	hsa-miR-128-3p	hsa-miR-101-3p	hsa-miR-27a-3p	hsa-miR-20a-5p	hsa-miR-27b-3p	hsa-miR-19b-3p	hsa-miR-93-5p	hsa-miR-17-5p
SRPRA	3.57827e-06	6.30119e-05	0.122643	8	hsa-miR-16-5p	hsa-miR-30b-5p	hsa-miR-423-3p	hsa-miR-92a-3p	hsa-miR-26b-5p	hsa-miR-25-3p	hsa-miR-30d-5p	hsa-miR-128-3p
LYN	4.16753e-06	6.92597e-05	0.125048	8	hsa-miR-98-5p	hsa-let-7i-5p	hsa-let-7g-5p	hsa-let-7f-5p	hsa-let-7e-5p	hsa-let-7d-5p	hsa-let-7b-5p	hsa-let-7a-5p
ZNF148	4.83723e-06	7.93808e-05	0.127453	8	hsa-miR-186-5p	hsa-miR-181a-5p	hsa-miR-93-5p	hsa-let-7b-5p	hsa-miR-27a-3p	hsa-miR-27b-3p	hsa-miR-128-3p	hsa-miR-155-5p
LIN7C	7.41997e-06	0.000111202	0.134667	8	hsa-miR-1-3p	hsa-miR-155-5p	hsa-miR-101-3p	hsa-miR-21-5p	hsa-miR-16-5p	hsa-miR-103a-3p	hsa-miR-30d-5p	hsa-miR-30b-5p
ATXN2	8.50613e-06	0.000121136	0.137072	8	hsa-let-7b-5p	hsa-miR-98-5p	hsa-let-7i-5p	hsa-let-7g-5p	hsa-let-7f-5p	hsa-let-7e-5p	hsa-let-7d-5p	hsa-let-7a-5p
C1RL	8.50613e-06	0.000121136	0.137072	8	hsa-miR-98-5p	hsa-let-7i-5p	hsa-let-7g-5p	hsa-let-7f-5p	hsa-let-7e-5p	hsa-let-7d-5p	hsa-let-7b-5p	hsa-let-7a-5p
AREL1	1.10859e-05	0.000154276	0.141881	8	hsa-miR-98-5p	hsa-let-7i-5p	hsa-let-7g-5p	hsa-let-7f-5p	hsa-let-7e-5p	hsa-let-7d-5p	hsa-let-7b-5p	hsa-let-7a-5p
C1orf210	1.10859e-05	0.000154276	0.141881	8	hsa-miR-98-5p	hsa-let-7i-5p	hsa-let-7g-5p	hsa-let-7f-5p	hsa-let-7e-5p	hsa-let-7d-5p	hsa-let-7b-5p	hsa-let-7a-5p
E2F1	1.10859e-05	0.000154276	0.141881	8	hsa-miR-20a-5p	hsa-miR-98-5p	hsa-miR-21-5p	hsa-miR-93-5p	hsa-miR-17-5p	hsa-let-7a-5p	hsa-miR-126-3p	hsa-miR-181b-5p
KIAA0391	1.10859e-05	0.000154276	0.141881	8	hsa-miR-98-5p	hsa-let-7i-5p	hsa-let-7g-5p	hsa-let-7f-5p	hsa-let-7e-5p	hsa-let-7d-5p	hsa-let-7b-5p	hsa-let-7a-5p
CDK19	1.26057e-05	0.000172542	0.144286	8	hsa-miR-128-3p	hsa-miR-148a-3p	hsa-miR-26b-5p	hsa-miR-21-5p	hsa-miR-19b-3p	hsa-miR-20a-5p	hsa-miR-148b-3p	hsa-miR-7847-3p
TFAM	1.26057e-05	0.000172542	0.144286	8	hsa-miR-92a-3p	hsa-miR-26a-5p	hsa-miR-142-5p	hsa-miR-93-5p	hsa-miR-20a-5p	hsa-miR-17-5p	hsa-miR-1-3p	hsa-miR-155-5p
DCAF8	1.42978e-05	0.000189198	0.146691	8	hsa-miR-93-5p	hsa-miR-26b-5p	hsa-miR-21-5p	hsa-miR-19b-3p	hsa-let-7g-5p	hsa-let-7e-5p	hsa-miR-20a-5p	hsa-miR-17-5p
SUCO	1.42978e-05	0.000189198	0.146691	8	hsa-miR-93-5p	hsa-miR-26b-5p	hsa-miR-142-3p	hsa-miR-20a-5p	hsa-miR-27a-3p	hsa-miR-27b-3p	hsa-miR-128-3p	hsa-miR-17-5p
ULK1	1.42978e-05	0.000189198	0.146691	8	hsa-miR-186-5p	hsa-miR-16-5p	hsa-miR-17-5p	hsa-miR-20a-5p	hsa-miR-93-5p	hsa-miR-142-5p	hsa-miR-181b-5p	hsa-miR-181a-5p
CEP135	1.61776e-05	0.000209827	0.149096	8	hsa-miR-98-5p	hsa-let-7a-5p	hsa-let-7b-5p	hsa-let-7d-5p	hsa-let-7e-5p	hsa-let-7f-5p	hsa-let-7g-5p	hsa-let-7i-5p
DNAH9	1.61776e-05	0.000209827	0.149096	8	hsa-miR-98-5p	hsa-let-7i-5p	hsa-let-7g-5p	hsa-let-7f-5p	hsa-let-7e-5p	hsa-let-7d-5p	hsa-let-7b-5p	hsa-let-7a-5p
LIN28B	1.61776e-05	0.000209827	0.149096	8	hsa-let-7b-5p	hsa-let-7d-5p	hsa-miR-100-5p	hsa-miR-26a-5p	hsa-miR-30d-5p	hsa-miR-30b-5p	hsa-let-7a-5p	hsa-miR-101-3p
RRAD	1.61776e-05	0.000209827	0.149096	8	hsa-miR-98-5p	hsa-let-7i-5p	hsa-let-7g-5p	hsa-let-7f-5p	hsa-let-7e-5p	hsa-let-7d-5p	hsa-let-7b-5p	hsa-let-7a-5p
KIAA0930	1.82615e-05	0.000234861	0.151501	8	hsa-let-7d-5p	hsa-miR-98-5p	hsa-let-7g-5p	hsa-let-7f-5p	hsa-let-7e-5p	hsa-let-7b-5p	hsa-let-7a-5p	hsa-let-7i-5p
POLR3D	1.82615e-05	0.000234861	0.151501	8	hsa-let-7e-5p	hsa-let-7a-5p	hsa-let-7b-5p	hsa-let-7d-5p	hsa-let-7f-5p	hsa-miR-98-5p	hsa-let-7g-5p	hsa-let-7i-5p
ZBTB4	1.82615e-05	0.000234861	0.151501	8	hsa-miR-19b-3p	hsa-miR-186-5p	hsa-miR-181b-5p	hsa-miR-30d-5p	hsa-miR-93-5p	hsa-miR-17-5p	hsa-miR-20a-5p	hsa-miR-181a-5p
MMS22L	2.05671e-05	0.000259412	0.153905	8	hsa-let-7b-5p	hsa-miR-155-5p	hsa-miR-128-3p	hsa-miR-1-3p	hsa-miR-101-3p	hsa-miR-27a-3p	hsa-miR-196b-5p	hsa-miR-27b-3p
SOWAHC	2.05671e-05	0.000259412	0.153905	8	hsa-miR-340-5p	hsa-miR-103a-3p	hsa-miR-93-5p	hsa-miR-26b-5p	hsa-miR-21-5p	hsa-miR-16-5p	hsa-miR-3529-3p	hsa-miR-7847-3p
HASPIN	2.3113e-05	0.000285761	0.15631	8	hsa-miR-98-5p	hsa-let-7i-5p	hsa-let-7g-5p	hsa-let-7f-5p	hsa-let-7e-5p	hsa-let-7d-5p	hsa-let-7b-5p	hsa-let-7a-5p
PLCG2	2.59189e-05	0.000306717	0.158715	8	hsa-miR-98-5p	hsa-let-7i-5p	hsa-let-7g-5p	hsa-let-7f-5p	hsa-let-7e-5p	hsa-let-7d-5p	hsa-let-7b-5p	hsa-let-7a-5p
SEC16A	2.59189e-05	0.000306717	0.158715	8	hsa-miR-1-3p	hsa-let-7b-5p	hsa-miR-27b-3p	hsa-miR-93-5p	hsa-miR-27a-3p	hsa-miR-20a-5p	hsa-miR-17-5p	hsa-miR-128-3p
RUNX1	2.90056e-05	0.000332005	0.16112	8	hsa-miR-27a-3p	hsa-miR-17-5p	hsa-miR-20a-5p	hsa-miR-27b-3p	hsa-miR-128-3p	hsa-miR-101-3p	hsa-miR-181a-5p	hsa-miR-378a-3p
SIKE1	2.90056e-05	0.000332005	0.16112	8	hsa-let-7b-5p	hsa-miR-146a-5p	hsa-miR-20a-5p	hsa-miR-7847-3p	hsa-miR-30d-5p	hsa-miR-30b-5p	hsa-miR-93-5p	hsa-miR-17-5p
DEGS1	3.23952e-05	0.000368959	0.163524	8	hsa-miR-155-5p	hsa-miR-19b-3p	hsa-let-7a-5p	hsa-miR-340-5p	hsa-miR-142-5p	hsa-miR-93-5p	hsa-miR-20a-5p	hsa-miR-17-5p
NFATC2IP	4.01779e-05	0.000435395	0.168334	8	hsa-miR-155-5p	hsa-let-7a-5p	hsa-miR-19b-3p	hsa-miR-92a-3p	hsa-miR-142-3p	hsa-miR-17-5p	hsa-miR-20a-5p	hsa-miR-93-5p
H3F3C	4.46215e-05	0.000478454	0.170739	8	hsa-miR-1-3p	hsa-miR-92a-3p	hsa-miR-25-3p	hsa-miR-340-5p	hsa-miR-142-3p	hsa-miR-27b-3p	hsa-miR-27a-3p	hsa-miR-128-3p
TIAF1	4.94693e-05	0.00052796	0.173144	8	hsa-let-7a-5p	hsa-let-7b-5p	hsa-let-7d-5p	hsa-let-7e-5p	hsa-let-7f-5p	hsa-let-7g-5p	hsa-let-7i-5p	hsa-miR-98-5p
ZNF8	4.94693e-05	0.00052796	0.173144	8	hsa-miR-98-5p	hsa-let-7i-5p	hsa-let-7g-5p	hsa-let-7f-5p	hsa-let-7e-5p	hsa-let-7d-5p	hsa-let-7b-5p	hsa-let-7a-5p
AGMAT	5.47498e-05	0.000576696	0.175548	8	hsa-miR-1-3p	hsa-miR-26b-5p	hsa-let-7e-5p	hsa-miR-93-5p	hsa-miR-20a-5p	hsa-miR-17-5p	hsa-miR-92a-3p	hsa-miR-25-3p
KIAA1328	5.47498e-05	0.000576696	0.175548	8	hsa-miR-98-5p	hsa-let-7i-5p	hsa-let-7g-5p	hsa-let-7f-5p	hsa-let-7e-5p	hsa-let-7d-5p	hsa-let-7b-5p	hsa-let-7a-5p
CDKAL1	6.04933e-05	0.000623102	0.177953	8	hsa-let-7b-5p	hsa-miR-98-5p	hsa-let-7e-5p	hsa-let-7i-5p	hsa-let-7g-5p	hsa-let-7f-5p	hsa-let-7d-5p	hsa-let-7a-5p
SMAD2	8.08251e-05	0.000770152	0.185167	8	hsa-miR-155-5p	hsa-miR-148a-3p	hsa-miR-181a-5p	hsa-let-7g-5p	hsa-miR-146a-5p	hsa-miR-27a-3p	hsa-miR-27b-3p	hsa-miR-128-3p
AQP6	8.87518e-05	0.000831832	0.187572	8	hsa-let-7a-5p	hsa-let-7b-5p	hsa-let-7d-5p	hsa-let-7e-5p	hsa-let-7f-5p	hsa-let-7g-5p	hsa-let-7i-5p	hsa-miR-98-5p
RAN	9.73148e-05	0.000907445	0.189977	8	hsa-miR-186-5p	hsa-miR-16-5p	hsa-miR-20a-5p	hsa-miR-19b-3p	hsa-miR-93-5p	hsa-miR-17-5p	hsa-miR-181b-5p	hsa-miR-181a-5p
TRMO	9.73148e-05	0.000907445	0.189977	8	hsa-miR-98-5p	hsa-let-7i-5p	hsa-let-7g-5p	hsa-let-7f-5p	hsa-let-7e-5p	hsa-let-7d-5p	hsa-let-7b-5p	hsa-let-7a-5p
E2F6	0.00011651	0.00105319	0.194786	8	hsa-let-7b-5p	hsa-miR-98-5p	hsa-let-7i-5p	hsa-let-7g-5p	hsa-let-7f-5p	hsa-let-7e-5p	hsa-let-7a-5p	hsa-let-7d-5p
DDIT4	0.000127226	0.00109664	0.197191	8	hsa-miR-181a-5p	hsa-miR-101-3p	hsa-miR-181b-5p	hsa-miR-25-3p	hsa-miR-92a-3p	hsa-miR-26b-5p	hsa-miR-26a-5p	hsa-miR-3529-3p
MECP2	0.000127226	0.00109664	0.197191	8	hsa-miR-155-5p	hsa-miR-148b-3p	hsa-miR-92a-3p	hsa-miR-340-5p	hsa-miR-20a-5p	hsa-miR-17-5p	hsa-miR-93-5p	hsa-miR-19b-3p
PER2	0.000127226	0.00109664	0.197191	8	hsa-miR-21-5p	hsa-miR-186-5p	hsa-miR-92a-3p	hsa-miR-25-3p	hsa-miR-30d-5p	hsa-miR-30b-5p	hsa-miR-181b-5p	hsa-miR-181a-5p
POLL	0.000127226	0.00109664	0.197191	8	hsa-let-7a-5p	hsa-let-7b-5p	hsa-let-7d-5p	hsa-let-7e-5p	hsa-let-7f-5p	hsa-let-7g-5p	hsa-let-7i-5p	hsa-miR-98-5p
G3BP2	0.000138747	0.00117097	0.199596	8	hsa-miR-1-3p	hsa-miR-103a-3p	hsa-miR-26b-5p	hsa-miR-16-5p	hsa-miR-92a-3p	hsa-miR-19b-3p	hsa-miR-181b-5p	hsa-miR-181a-5p
HOXA10	0.000138747	0.00117097	0.199596	8	hsa-miR-196b-5p	hsa-miR-27a-3p	hsa-miR-340-5p	hsa-miR-142-3p	hsa-miR-128-3p	hsa-miR-27b-3p	hsa-miR-142-5p	hsa-miR-16-5p
SMAD5	0.000138747	0.00117097	0.199596	8	hsa-miR-155-5p	hsa-miR-186-5p	hsa-miR-16-5p	hsa-miR-17-5p	hsa-miR-19b-3p	hsa-miR-20a-5p	hsa-miR-93-5p	hsa-miR-27a-3p
PCGF3	0.000151118	0.00125223	0.202001	8	hsa-let-7d-5p	hsa-let-7b-5p	hsa-let-7a-5p	hsa-let-7e-5p	hsa-let-7f-5p	hsa-miR-98-5p	hsa-let-7g-5p	hsa-let-7i-5p
SLC19A3	0.00016439	0.0013537	0.204406	8	hsa-miR-98-5p	hsa-let-7i-5p	hsa-let-7g-5p	hsa-let-7f-5p	hsa-let-7e-5p	hsa-let-7d-5p	hsa-let-7b-5p	hsa-let-7a-5p
NHLRC2	0.00017861	0.00145899	0.20681	8	hsa-let-7d-5p	hsa-let-7a-5p	hsa-let-7b-5p	hsa-let-7e-5p	hsa-let-7f-5p	hsa-let-7g-5p	hsa-let-7i-5p	hsa-miR-98-5p
CCSER2	0.000193832	0.00154073	0.209215	8	hsa-miR-26b-5p	hsa-miR-20a-5p	hsa-miR-532-5p	hsa-miR-25-3p	hsa-miR-92a-3p	hsa-miR-19b-3p	hsa-miR-93-5p	hsa-miR-17-5p
YAE1D1	0.000227497	0.0017188	0.214025	8	hsa-miR-98-5p	hsa-let-7i-5p	hsa-let-7g-5p	hsa-let-7f-5p	hsa-let-7e-5p	hsa-let-7d-5p	hsa-let-7b-5p	hsa-let-7a-5p
MAP2K7	0.000246053	0.0018318	0.216429	8	hsa-miR-98-5p	hsa-let-7i-5p	hsa-let-7g-5p	hsa-let-7f-5p	hsa-let-7e-5p	hsa-let-7d-5p	hsa-let-7b-5p	hsa-let-7a-5p
RPL14	0.000246053	0.0018318	0.216429	8	hsa-miR-16-5p	hsa-miR-769-5p	hsa-miR-186-5p	hsa-miR-181a-5p	hsa-miR-100-5p	hsa-miR-93-5p	hsa-miR-20a-5p	hsa-miR-17-5p
HNRNPF	0.000265838	0.00195211	0.218834	8	hsa-miR-27b-3p	hsa-miR-92a-3p	hsa-miR-16-5p	hsa-let-7b-5p	hsa-miR-27a-3p	hsa-miR-128-3p	hsa-miR-101-3p	hsa-miR-19b-3p
IL6R	0.000333187	0.00234645	0.226048	8	hsa-miR-98-5p	hsa-let-7a-5p	hsa-let-7b-5p	hsa-let-7d-5p	hsa-let-7e-5p	hsa-let-7f-5p	hsa-let-7g-5p	hsa-let-7i-5p
NOA1	0.000333187	0.00234645	0.226048	8	hsa-miR-98-5p	hsa-let-7i-5p	hsa-let-7g-5p	hsa-let-7f-5p	hsa-let-7e-5p	hsa-let-7d-5p	hsa-let-7b-5p	hsa-let-7a-5p
MARCH6	0.00038541	0.00246625	0.230858	8	hsa-miR-25-3p	hsa-miR-16-5p	hsa-let-7b-5p	hsa-miR-93-5p	hsa-miR-20a-5p	hsa-miR-17-5p	hsa-miR-30d-5p	hsa-miR-30b-5p
CLIC4	0.000413928	0.00262489	0.233263	8	hsa-miR-155-5p	hsa-miR-142-3p	hsa-miR-26a-5p	hsa-miR-19b-3p	hsa-miR-101-3p	hsa-miR-93-5p	hsa-miR-20a-5p	hsa-miR-17-5p
ANKFY1	0.000444149	0.00280101	0.235668	8	hsa-miR-155-5p	hsa-miR-128-3p	hsa-miR-1-3p	hsa-miR-103a-3p	hsa-miR-101-3p	hsa-miR-93-5p	hsa-miR-20a-5p	hsa-miR-17-5p
SRSF1	0.000444149	0.00280101	0.235668	8	hsa-miR-103a-3p	hsa-miR-16-5p	hsa-miR-423-3p	hsa-miR-155-5p	hsa-miR-7847-3p	hsa-miR-128-3p	hsa-miR-27a-3p	hsa-miR-27b-3p
SGPL1	0.000583602	0.0035112	0.245287	8	hsa-miR-155-5p	hsa-miR-27a-3p	hsa-miR-27b-3p	hsa-miR-128-3p	hsa-miR-101-3p	hsa-miR-93-5p	hsa-miR-20a-5p	hsa-miR-17-5p
EN2	0.000623515	0.00372199	0.247691	8	hsa-miR-103a-3p	hsa-miR-16-5p	hsa-let-7e-5p	hsa-miR-27a-3p	hsa-miR-27b-3p	hsa-miR-128-3p	hsa-miR-181b-5p	hsa-miR-181a-5p
TMEM2	0.000665618	0.00394758	0.250096	8	hsa-let-7b-5p	hsa-miR-98-5p	hsa-miR-26b-5p	hsa-miR-21-5p	hsa-let-7d-5p	hsa-miR-186-5p	hsa-miR-19b-3p	hsa-miR-26a-5p
FGF2	0.000709999	0.0041437	0.252501	8	hsa-miR-16-5p	hsa-miR-155-5p	hsa-miR-186-5p	hsa-miR-103a-3p	hsa-miR-92a-3p	hsa-miR-25-3p	hsa-miR-101-3p	hsa-miR-3529-3p
NR2F6	0.000709999	0.0041437	0.252501	8	hsa-miR-98-5p	hsa-miR-30d-5p	hsa-miR-142-3p	hsa-miR-93-5p	hsa-miR-20a-5p	hsa-miR-17-5p	hsa-miR-30e-3p	hsa-miR-101-3p
TET3	0.000756749	0.00435273	0.254906	8	hsa-miR-98-5p	hsa-miR-26b-5p	hsa-miR-26a-5p	hsa-miR-17-5p	hsa-miR-20a-5p	hsa-miR-93-5p	hsa-miR-142-3p	hsa-miR-16-5p
ITGA2	0.000805962	0.00460974	0.257311	8	hsa-miR-16-5p	hsa-miR-103a-3p	hsa-miR-19b-3p	hsa-miR-93-5p	hsa-miR-20a-5p	hsa-miR-17-5p	hsa-miR-26a-5p	hsa-miR-26b-5p
TBL1XR1	0.000805962	0.00460974	0.257311	8	hsa-miR-148b-3p	hsa-miR-21-5p	hsa-miR-93-5p	hsa-miR-20a-5p	hsa-miR-17-5p	hsa-miR-181a-5p	hsa-miR-181b-5p	hsa-miR-16-5p
SRSF2	0.00102937	0.00544819	0.26693	8	hsa-miR-155-5p	hsa-miR-93-5p	hsa-miR-186-5p	hsa-let-7e-5p	hsa-let-7a-5p	hsa-miR-20a-5p	hsa-miR-30e-3p	hsa-miR-17-5p
RACGAP1	0.00109236	0.0055325	0.269334	8	hsa-miR-26b-5p	hsa-miR-16-5p	hsa-let-7e-5p	hsa-miR-103a-3p	hsa-miR-20a-5p	hsa-miR-17-5p	hsa-miR-93-5p	hsa-miR-19b-3p
CSNK2A1	0.00115842	0.00580923	0.271739	8	hsa-miR-186-5p	hsa-let-7b-5p	hsa-let-7a-5p	hsa-miR-103a-3p	hsa-miR-148a-3p	hsa-miR-148b-3p	hsa-miR-199b-5p	hsa-miR-19b-3p
MLXIP	0.00115842	0.00580923	0.271739	8	hsa-miR-98-5p	hsa-miR-26b-5p	hsa-miR-20a-5p	hsa-miR-30d-5p	hsa-miR-30b-5p	hsa-miR-93-5p	hsa-miR-17-5p	hsa-miR-16-5p
FZD6	0.00130016	0.00640742	0.276549	8	hsa-miR-101-3p	hsa-miR-92a-3p	hsa-miR-3529-3p	hsa-miR-19b-3p	hsa-miR-16-5p	hsa-miR-103a-3p	hsa-miR-30e-3p	hsa-miR-21-5p
TRAPPC2	0.00130016	0.00640742	0.276549	8	hsa-miR-21-5p	hsa-miR-92a-3p	hsa-miR-25-3p	hsa-miR-340-5p	hsa-miR-142-5p	hsa-miR-93-5p	hsa-miR-20a-5p	hsa-miR-17-5p
DDX6	0.00137607	0.00669537	0.278953	8	hsa-miR-1-3p	hsa-miR-26b-5p	hsa-miR-19b-3p	hsa-miR-92a-3p	hsa-miR-16-5p	hsa-miR-128-3p	hsa-miR-148a-3p	hsa-miR-148b-3p
RORA	0.00145549	0.00705927	0.281358	8	hsa-miR-92a-3p	hsa-miR-19b-3p	hsa-miR-101-3p	hsa-miR-186-5p	hsa-miR-17-5p	hsa-miR-20a-5p	hsa-miR-93-5p	hsa-miR-155-5p
SPRED1	0.00145549	0.00705927	0.281358	8	hsa-miR-126-3p	hsa-miR-103a-3p	hsa-miR-93-5p	hsa-miR-16-5p	hsa-miR-17-5p	hsa-miR-20a-5p	hsa-miR-1-3p	hsa-miR-155-5p
HNRNPU	0.00162531	0.00774751	0.286168	8	hsa-miR-1-3p	hsa-miR-186-5p	hsa-miR-27b-3p	hsa-miR-26a-5p	hsa-miR-17-5p	hsa-miR-30e-3p	hsa-miR-19b-3p	hsa-miR-101-3p
PARD6B	0.00201229	0.009305	0.295787	8	hsa-miR-1-3p	hsa-miR-17-5p	hsa-miR-20a-5p	hsa-miR-93-5p	hsa-miR-146b-5p	hsa-miR-146a-5p	hsa-miR-92a-3p	hsa-miR-25-3p
YWHAE	0.00201229	0.009305	0.295787	8	hsa-miR-30e-3p	hsa-miR-186-5p	hsa-miR-100-5p	hsa-miR-26a-5p	hsa-let-7e-5p	hsa-let-7b-5p	hsa-miR-142-3p	hsa-miR-769-5p
ZNF207	0.00223145	0.00975341	0.300596	8	hsa-miR-155-5p	hsa-miR-1-3p	hsa-miR-26b-5p	hsa-miR-21-5p	hsa-miR-16-5p	hsa-miR-26a-5p	hsa-let-7b-5p	hsa-miR-101-3p
ZNF426	0.0030042	0.0127006	0.315025	8	hsa-miR-181a-5p	hsa-let-7b-5p	hsa-miR-186-5p	hsa-miR-26b-5p	hsa-miR-26a-5p	hsa-miR-93-5p	hsa-miR-20a-5p	hsa-miR-17-5p
IKZF3	0.00346223	0.0139373	0.322239	8	hsa-miR-98-5p	hsa-let-7i-5p	hsa-let-7g-5p	hsa-let-7f-5p	hsa-let-7e-5p	hsa-let-7d-5p	hsa-let-7b-5p	hsa-let-7a-5p
CASTOR2	0.0116483	0.0366668	0.394382	8	hsa-let-7a-5p	hsa-let-7b-5p	hsa-let-7d-5p	hsa-let-7e-5p	hsa-let-7f-5p	hsa-let-7g-5p	hsa-let-7i-5p	hsa-miR-98-5p
KIAA1551	0.0116483	0.0366668	0.394382	8	hsa-miR-21-5p	hsa-miR-27a-3p	hsa-miR-181a-5p	hsa-miR-181b-5p	hsa-miR-27b-3p	hsa-miR-93-5p	hsa-miR-20a-5p	hsa-miR-17-5p
DCAF7	0.0162997	0.0451355	0.41843	8	hsa-miR-155-5p	hsa-miR-19b-3p	hsa-miR-16-5p	hsa-miR-26a-5p	hsa-let-7b-5p	hsa-miR-128-3p	hsa-miR-27a-3p	hsa-miR-27b-3p
AGO3	0.020903	0.0487542	0.437668	8	hsa-let-7b-5p	hsa-miR-93-5p	hsa-miR-20a-5p	hsa-miR-17-5p	hsa-miR-103a-3p	hsa-miR-148b-3p	hsa-miR-148a-3p	hsa-miR-19b-3p
UBN2	0.0215381	0.0495166	0.440073	8	hsa-miR-103a-3p	hsa-miR-16-5p	hsa-miR-100-5p	hsa-let-7e-5p	hsa-miR-19b-3p	hsa-miR-101-3p	hsa-miR-26a-5p	hsa-miR-26b-5p
YIPF4	0.0215381	0.0495166	0.440073	8	hsa-miR-16-5p	hsa-miR-25-3p	hsa-miR-92a-3p	hsa-miR-93-5p	hsa-miR-20a-5p	hsa-miR-17-5p	hsa-miR-27b-3p	hsa-miR-27a-3p
FBXO3	2.21512076898434e-11	3.62211801456957e-9	0.0247348	7	hsa-miR-142-3p	hsa-miR-30b-5p	hsa-miR-26b-5p	hsa-miR-21-5p	hsa-let-7d-5p	hsa-miR-20a-5p	hsa-miR-16-5p
UBR5	9.95866684195962e-10	8.29013747925675e-8	0.035728	7	hsa-miR-1-3p	hsa-miR-93-5p	hsa-miR-21-5p	hsa-miR-20a-5p	hsa-miR-27b-3p	hsa-miR-27a-3p	hsa-miR-17-5p
VPS13C	9.95866684195962e-10	8.29013747925675e-8	0.035728	7	hsa-miR-128-3p	hsa-miR-26b-5p	hsa-miR-378a-3p	hsa-miR-186-5p	hsa-miR-20a-5p	hsa-miR-93-5p	hsa-miR-17-5p
INPP5F	1.96280324517584e-9	1.351382655344e-7	0.0384763	7	hsa-miR-1-3p	hsa-miR-155-5p	hsa-miR-186-5p	hsa-miR-20a-5p	hsa-miR-142-3p	hsa-miR-93-5p	hsa-miR-17-5p
SLC4A7	1.96280324517584e-9	1.351382655344e-7	0.0384763	7	hsa-miR-19b-3p	hsa-miR-25-3p	hsa-miR-20a-5p	hsa-miR-30d-5p	hsa-miR-30b-5p	hsa-miR-93-5p	hsa-miR-17-5p
RAB12	3.62679446046363e-9	2.24395654557199e-7	0.0412246	7	hsa-miR-186-5p	hsa-miR-148a-3p	hsa-miR-16-5p	hsa-miR-17-5p	hsa-miR-20a-5p	hsa-miR-93-5p	hsa-miR-148b-3p
RPA2	3.62679446046363e-9	2.24395654557199e-7	0.0412246	7	hsa-miR-93-5p	hsa-miR-19b-3p	hsa-miR-92a-3p	hsa-miR-20a-5p	hsa-miR-30d-5p	hsa-miR-30b-5p	hsa-miR-17-5p
SMAD1	3.62679446046363e-9	2.24395654557199e-7	0.0412246	7	hsa-miR-155-5p	hsa-miR-26a-5p	hsa-miR-30b-5p	hsa-miR-30d-5p	hsa-miR-16-5p	hsa-miR-186-5p	hsa-miR-26b-5p
TUBB4B	3.62679446046363e-9	2.24395654557199e-7	0.0412246	7	hsa-miR-16-5p	hsa-miR-186-5p	hsa-miR-128-3p	hsa-miR-92a-3p	hsa-miR-25-3p	hsa-miR-17-5p	hsa-let-7e-5p
ANKIB1	6.35396272545735e-9	3.56952372251613e-7	0.043973	7	hsa-miR-1-3p	hsa-miR-25-3p	hsa-miR-17-5p	hsa-miR-19b-3p	hsa-miR-20a-5p	hsa-miR-93-5p	hsa-miR-92a-3p
TIMP3	6.35396272545735e-9	3.56952372251613e-7	0.043973	7	hsa-miR-181b-5p	hsa-miR-21-5p	hsa-miR-1-3p	hsa-miR-103a-3p	hsa-miR-16-5p	hsa-let-7e-5p	hsa-miR-17-5p
UBAP2L	6.35396272545735e-9	3.56952372251613e-7	0.043973	7	hsa-let-7b-5p	hsa-miR-93-5p	hsa-miR-92a-3p	hsa-miR-25-3p	hsa-let-7f-5p	hsa-let-7e-5p	hsa-let-7a-5p
CUL5	1.06447919275226e-8	5.35573404836948e-7	0.0467213	7	hsa-miR-19b-3p	hsa-miR-148b-3p	hsa-miR-100-5p	hsa-miR-92a-3p	hsa-miR-181a-5p	hsa-miR-181b-5p	hsa-miR-142-3p
PDHX	1.06447919275226e-8	5.35573404836948e-7	0.0467213	7	hsa-miR-26b-5p	hsa-miR-16-5p	hsa-let-7b-5p	hsa-miR-181b-5p	hsa-miR-27b-3p	hsa-miR-27a-3p	hsa-miR-128-3p
IRAK1	1.71656376724962e-8	8.1867575087004e-7	0.0494696	7	hsa-miR-146a-5p	hsa-miR-146b-5p	hsa-miR-423-3p	hsa-miR-92a-3p	hsa-miR-17-5p	hsa-miR-21-5p	hsa-miR-142-3p
DNAJC27	2.67839483083409e-8	1.17032e-06	0.0522179	7	hsa-miR-17-5p	hsa-miR-186-5p	hsa-miR-128-3p	hsa-miR-27a-3p	hsa-miR-20a-5p	hsa-miR-92a-3p	hsa-miR-93-5p
FAM57A	4.06071870554968e-8	1.66e-06	0.0549662	7	hsa-miR-1-3p	hsa-miR-98-5p	hsa-miR-186-5p	hsa-miR-93-5p	hsa-let-7b-5p	hsa-miR-20a-5p	hsa-miR-17-5p
DUSP5	6.00254186307407e-8	2.19861e-06	0.0577145	7	hsa-miR-181a-5p	hsa-miR-27b-3p	hsa-miR-27a-3p	hsa-miR-25-3p	hsa-miR-92a-3p	hsa-miR-181b-5p	hsa-miR-26a-5p
USP3	6.00254186307407e-8	2.19861e-06	0.0577145	7	hsa-miR-98-5p	hsa-miR-26b-5p	hsa-miR-17-5p	hsa-miR-20a-5p	hsa-miR-93-5p	hsa-miR-26a-5p	hsa-miR-16-5p
DDX5	8.67574992593446e-8	2.99788e-06	0.0604628	7	hsa-miR-1-3p	hsa-miR-340-5p	hsa-miR-93-5p	hsa-miR-92a-3p	hsa-miR-20a-5p	hsa-miR-142-5p	hsa-miR-17-5p
PBRM1	8.67574992593446e-8	2.99788e-06	0.0604628	7	hsa-miR-155-5p	hsa-miR-93-5p	hsa-miR-21-5p	hsa-miR-30d-5p	hsa-miR-30b-5p	hsa-miR-181b-5p	hsa-miR-181a-5p
SOCS6	8.67574992593446e-8	2.99788e-06	0.0604628	7	hsa-miR-17-5p	hsa-miR-155-5p	hsa-miR-21-5p	hsa-miR-26b-5p	hsa-miR-27a-3p	hsa-miR-27b-3p	hsa-miR-142-3p
ATG2B	1.22900786775918e-7	3.77652e-06	0.0632111	7	hsa-miR-30d-5p	hsa-miR-20a-5p	hsa-miR-19b-3p	hsa-miR-181b-5p	hsa-miR-181a-5p	hsa-miR-93-5p	hsa-miR-17-5p
FLNA	1.22900786775918e-7	3.77652e-06	0.0632111	7	hsa-miR-155-5p	hsa-miR-1-3p	hsa-miR-378a-3p	hsa-miR-92a-3p	hsa-miR-20a-5p	hsa-miR-16-5p	hsa-let-7b-5p
KMT5B	1.22900786775918e-7	3.77652e-06	0.0632111	7	hsa-miR-93-5p	hsa-miR-27a-3p	hsa-miR-19b-3p	hsa-miR-128-3p	hsa-miR-20a-5p	hsa-miR-17-5p	hsa-miR-92a-3p
TLR4	1.70984267489933e-7	4.90816e-06	0.0659594	7	hsa-let-7i-5p	hsa-miR-146a-5p	hsa-miR-1-3p	hsa-miR-21-5p	hsa-miR-146b-5p	hsa-let-7b-5p	hsa-miR-26b-5p
AP3D1	2.34024978515375e-7	6.45472e-06	0.0687077	7	hsa-miR-1-3p	hsa-miR-16-5p	hsa-miR-92a-3p	hsa-miR-20a-5p	hsa-miR-27b-3p	hsa-miR-27a-3p	hsa-miR-128-3p
BRCA1	3.15587588218373e-7	7.98297e-06	0.0714561	7	hsa-miR-146a-5p	hsa-miR-16-5p	hsa-miR-21-5p	hsa-miR-186-5p	hsa-miR-181a-5p	hsa-miR-26b-5p	hsa-miR-26a-5p
OTUD1	3.15587588218373e-7	7.98297e-06	0.0714561	7	hsa-miR-340-5p	hsa-miR-181a-5p	hsa-miR-19b-3p	hsa-miR-21-5p	hsa-miR-181b-5p	hsa-miR-26a-5p	hsa-miR-26b-5p
CPOX	4.19846983209885e-7	1.01172e-05	0.0742044	7	hsa-miR-1-3p	hsa-miR-98-5p	hsa-miR-20a-5p	hsa-miR-181b-5p	hsa-miR-181a-5p	hsa-miR-93-5p	hsa-miR-17-5p
MPL	4.19846983209885e-7	1.01172e-05	0.0742044	7	hsa-let-7e-5p	hsa-let-7a-5p	hsa-let-7d-5p	hsa-let-7f-5p	hsa-miR-98-5p	hsa-miR-1-3p	hsa-miR-7847-3p
REV3L	5.51653697795632e-7	1.2821e-05	0.0769527	7	hsa-miR-340-5p	hsa-miR-93-5p	hsa-miR-21-5p	hsa-miR-25-3p	hsa-miR-92a-3p	hsa-miR-30d-5p	hsa-miR-30b-5p
PDK1	7.16602010889894e-7	1.572e-05	0.079701	7	hsa-miR-155-5p	hsa-miR-26b-5p	hsa-let-7b-5p	hsa-miR-27a-3p	hsa-miR-27b-3p	hsa-miR-128-3p	hsa-miR-101-3p
EML4	1.17245e-06	2.4126e-05	0.0851976	7	hsa-miR-1-3p	hsa-miR-30b-5p	hsa-miR-16-5p	hsa-miR-148b-3p	hsa-miR-30d-5p	hsa-miR-142-3p	hsa-miR-103a-3p
SOCS3	1.47889e-06	2.94396e-05	0.0879459	7	hsa-let-7f-5p	hsa-miR-155-5p	hsa-miR-30d-5p	hsa-miR-30b-5p	hsa-miR-340-5p	hsa-miR-19b-3p	hsa-miR-16-5p
USP28	1.47889e-06	2.94396e-05	0.0879459	7	hsa-miR-181a-5p	hsa-miR-340-5p	hsa-miR-25-3p	hsa-miR-92a-3p	hsa-miR-20a-5p	hsa-miR-93-5p	hsa-miR-17-5p
WNT5A	1.47889e-06	2.94396e-05	0.0879459	7	hsa-miR-155-5p	hsa-miR-186-5p	hsa-miR-21-5p	hsa-miR-16-5p	hsa-miR-92a-3p	hsa-miR-26b-5p	hsa-miR-26a-5p
ICAM1	2.29541e-06	4.22069e-05	0.0934425	7	hsa-miR-17-5p	hsa-miR-155-5p	hsa-miR-21-5p	hsa-miR-98-5p	hsa-miR-146a-5p	hsa-miR-93-5p	hsa-miR-92a-3p
HAUS8	2.8275e-06	5.04706e-05	0.0961908	7	hsa-miR-93-5p	hsa-miR-26b-5p	hsa-miR-20a-5p	hsa-miR-26a-5p	hsa-miR-340-5p	hsa-miR-142-5p	hsa-miR-17-5p
MIB1	2.8275e-06	5.04706e-05	0.0961908	7	hsa-miR-103a-3p	hsa-miR-21-5p	hsa-miR-16-5p	hsa-let-7b-5p	hsa-let-7a-5p	hsa-miR-30d-5p	hsa-miR-30b-5p
CCNA2	4.20389e-06	6.94856e-05	0.101687	7	hsa-let-7b-5p	hsa-miR-146a-5p	hsa-miR-98-5p	hsa-miR-27b-3p	hsa-miR-148a-3p	hsa-miR-148b-3p	hsa-miR-19b-3p
EGLN3	4.20389e-06	6.94856e-05	0.101687	7	hsa-miR-20a-5p	hsa-miR-98-5p	hsa-miR-93-5p	hsa-miR-19b-3p	hsa-let-7i-5p	hsa-miR-142-5p	hsa-miR-17-5p
GANAB	4.20389e-06	6.94856e-05	0.101687	7	hsa-miR-181b-5p	hsa-miR-181a-5p	hsa-miR-92a-3p	hsa-miR-17-5p	hsa-miR-155-5p	hsa-miR-16-5p	hsa-miR-1273c
CD46	6.09887e-06	9.74649e-05	0.107184	7	hsa-miR-340-5p	hsa-miR-186-5p	hsa-miR-181a-5p	hsa-miR-101-3p	hsa-miR-98-5p	hsa-miR-93-5p	hsa-miR-19b-3p
HUWE1	6.09887e-06	9.74649e-05	0.107184	7	hsa-miR-186-5p	hsa-miR-181b-5p	hsa-miR-181a-5p	hsa-miR-93-5p	hsa-miR-17-5p	hsa-let-7b-5p	hsa-let-7a-5p
PIK3CG	6.09887e-06	9.74649e-05	0.107184	7	hsa-miR-126-3p	hsa-miR-148b-3p	hsa-miR-26b-5p	hsa-miR-27a-3p	hsa-miR-142-3p	hsa-miR-196b-5p	hsa-miR-26a-5p
ATP13A3	7.28494e-06	0.000110079	0.109932	7	hsa-miR-103a-3p	hsa-miR-98-5p	hsa-miR-16-5p	hsa-miR-340-5p	hsa-miR-146b-5p	hsa-miR-146a-5p	hsa-miR-142-5p
HIPK1	7.28494e-06	0.000110079	0.109932	7	hsa-miR-26b-5p	hsa-miR-19b-3p	hsa-miR-92a-3p	hsa-let-7e-5p	hsa-let-7b-5p	hsa-miR-7847-3p	hsa-miR-3529-3p
RNASEH1	7.28494e-06	0.000110079	0.109932	7	hsa-miR-26b-5p	hsa-miR-186-5p	hsa-miR-93-5p	hsa-miR-20a-5p	hsa-miR-17-5p	hsa-miR-340-5p	hsa-miR-142-5p
ETF1	8.65686e-06	0.00012271	0.112681	7	hsa-miR-423-3p	hsa-miR-128-3p	hsa-miR-20a-5p	hsa-miR-26b-5p	hsa-miR-26a-5p	hsa-miR-93-5p	hsa-miR-17-5p
PUM1	8.65686e-06	0.00012271	0.112681	7	hsa-miR-423-3p	hsa-miR-181a-5p	hsa-miR-16-5p	hsa-let-7b-5p	hsa-miR-186-5p	hsa-miR-142-3p	hsa-miR-340-5p
SERP1	8.65686e-06	0.00012271	0.112681	7	hsa-miR-1-3p	hsa-miR-98-5p	hsa-miR-186-5p	hsa-miR-26b-5p	hsa-miR-26a-5p	hsa-miR-27a-3p	hsa-miR-27b-3p
BTN3A3	1.0237e-05	0.000143552	0.115429	7	hsa-miR-26b-5p	hsa-miR-21-5p	hsa-miR-20a-5p	hsa-miR-16-5p	hsa-miR-186-5p	hsa-miR-93-5p	hsa-miR-17-5p
MTMR12	1.0237e-05	0.000143552	0.115429	7	hsa-miR-1-3p	hsa-miR-181a-5p	hsa-miR-21-5p	hsa-miR-7847-3p	hsa-miR-26b-5p	hsa-miR-26a-5p	hsa-miR-19b-3p
SP4	1.0237e-05	0.000143552	0.115429	7	hsa-miR-27a-3p	hsa-miR-26b-5p	hsa-miR-17-5p	hsa-miR-20a-5p	hsa-miR-93-5p	hsa-miR-30d-5p	hsa-miR-30b-5p
WDR33	1.0237e-05	0.000143552	0.115429	7	hsa-miR-186-5p	hsa-miR-1-3p	hsa-miR-98-5p	hsa-miR-93-5p	hsa-miR-19b-3p	hsa-let-7b-5p	hsa-miR-378a-3p
RB1	1.64779e-05	0.000213118	0.123674	7	hsa-miR-26a-5p	hsa-miR-17-5p	hsa-miR-20a-5p	hsa-miR-93-5p	hsa-miR-21-5p	hsa-miR-100-5p	hsa-miR-26b-5p
ZFP36L2	1.64779e-05	0.000213118	0.123674	7	hsa-miR-186-5p	hsa-miR-181a-5p	hsa-miR-27a-3p	hsa-miR-27b-3p	hsa-miR-142-3p	hsa-miR-101-3p	hsa-miR-181b-5p
MORF4L1	1.91523e-05	0.000244089	0.126422	7	hsa-miR-148b-3p	hsa-miR-142-3p	hsa-miR-16-5p	hsa-miR-340-5p	hsa-miR-17-5p	hsa-miR-20a-5p	hsa-miR-93-5p
SLC30A1	1.91523e-05	0.000244089	0.126422	7	hsa-miR-155-5p	hsa-miR-16-5p	hsa-let-7b-5p	hsa-miR-186-5p	hsa-miR-20a-5p	hsa-miR-93-5p	hsa-miR-17-5p
SYPL1	1.91523e-05	0.000244089	0.126422	7	hsa-miR-155-5p	hsa-miR-340-5p	hsa-miR-30b-5p	hsa-miR-1-3p	hsa-miR-16-5p	hsa-miR-142-3p	hsa-miR-3529-3p
LONRF1	2.21761e-05	0.000278555	0.129171	7	hsa-miR-769-5p	hsa-miR-128-3p	hsa-miR-19b-3p	hsa-miR-27a-3p	hsa-miR-27b-3p	hsa-miR-181b-5p	hsa-miR-181a-5p
PAFAH1B1	2.21761e-05	0.000278555	0.129171	7	hsa-miR-101-3p	hsa-miR-100-5p	hsa-miR-92a-3p	hsa-miR-17-5p	hsa-miR-20a-5p	hsa-miR-93-5p	hsa-miR-16-5p
TMCC1	2.21761e-05	0.000278555	0.129171	7	hsa-miR-1-3p	hsa-miR-103a-3p	hsa-miR-16-5p	hsa-miR-181b-5p	hsa-miR-181a-5p	hsa-miR-26a-5p	hsa-miR-26b-5p
DEPDC1	2.5584e-05	0.000306717	0.131919	7	hsa-miR-340-5p	hsa-miR-186-5p	hsa-miR-17-5p	hsa-miR-142-3p	hsa-miR-26b-5p	hsa-miR-26a-5p	hsa-miR-19b-3p
TAB2	2.5584e-05	0.000306717	0.131919	7	hsa-miR-155-5p	hsa-let-7b-5p	hsa-miR-181a-5p	hsa-miR-98-5p	hsa-let-7f-5p	hsa-let-7a-5p	hsa-miR-142-3p
RAB14	2.94131e-05	0.00033625	0.134667	7	hsa-miR-155-5p	hsa-miR-19b-3p	hsa-miR-148a-3p	hsa-miR-148b-3p	hsa-miR-3529-3p	hsa-miR-27a-3p	hsa-miR-27b-3p
BCAT1	3.37029e-05	0.000379137	0.137415	7	hsa-miR-155-5p	hsa-miR-21-5p	hsa-miR-769-5p	hsa-let-7b-5p	hsa-let-7a-5p	hsa-miR-92a-3p	hsa-miR-25-3p
CDC25A	3.37029e-05	0.000379137	0.137415	7	hsa-miR-21-5p	hsa-let-7b-5p	hsa-miR-103a-3p	hsa-miR-98-5p	hsa-miR-16-5p	hsa-let-7i-5p	hsa-miR-92a-3p
GNB5	3.37029e-05	0.000379137	0.137415	7	hsa-miR-128-3p	hsa-miR-148a-3p	hsa-miR-27a-3p	hsa-miR-26b-5p	hsa-miR-93-5p	hsa-miR-20a-5p	hsa-miR-17-5p
CAB39	3.84955e-05	0.000419148	0.140164	7	hsa-miR-155-5p	hsa-miR-19b-3p	hsa-miR-27a-3p	hsa-miR-27b-3p	hsa-miR-340-5p	hsa-miR-103a-3p	hsa-miR-378a-3p
SGMS1	3.84955e-05	0.000419148	0.140164	7	hsa-miR-98-5p	hsa-miR-93-5p	hsa-miR-142-3p	hsa-miR-20a-5p	hsa-miR-17-5p	hsa-miR-27b-3p	hsa-miR-27a-3p
C16orf70	4.38354e-05	0.000472793	0.142912	7	hsa-miR-93-5p	hsa-miR-19b-3p	hsa-miR-26a-5p	hsa-miR-26b-5p	hsa-miR-17-5p	hsa-miR-20a-5p	hsa-miR-142-3p
CPEB3	4.97699e-05	0.000529318	0.14566	7	hsa-miR-26a-5p	hsa-miR-21-5p	hsa-let-7b-5p	hsa-miR-16-5p	hsa-miR-103a-3p	hsa-miR-25-3p	hsa-miR-92a-3p
ITGB1	4.97699e-05	0.000529318	0.14566	7	hsa-miR-769-5p	hsa-miR-186-5p	hsa-miR-25-3p	hsa-miR-3529-3p	hsa-miR-93-5p	hsa-miR-20a-5p	hsa-miR-17-5p
YWHAQ	4.97699e-05	0.000529318	0.14566	7	hsa-miR-1-3p	hsa-miR-423-3p	hsa-miR-93-5p	hsa-miR-92a-3p	hsa-let-7f-5p	hsa-let-7e-5p	hsa-miR-16-5p
HIST2H2AA3	5.6349e-05	0.000581722	0.148409	7	hsa-miR-100-5p	hsa-miR-92a-3p	hsa-miR-26a-5p	hsa-miR-25-3p	hsa-miR-17-5p	hsa-miR-27b-3p	hsa-miR-27a-3p
AGO4	6.36254e-05	0.000644603	0.151157	7	hsa-let-7a-5p	hsa-miR-155-5p	hsa-miR-21-5p	hsa-miR-92a-3p	hsa-miR-20a-5p	hsa-miR-16-5p	hsa-miR-101-3p
ZNF35	6.36254e-05	0.000644603	0.151157	7	hsa-miR-340-5p	hsa-miR-181a-5p	hsa-miR-26b-5p	hsa-miR-21-5p	hsa-miR-93-5p	hsa-miR-20a-5p	hsa-miR-17-5p
RNF111	7.16548e-05	0.000698767	0.153905	7	hsa-miR-186-5p	hsa-miR-98-5p	hsa-miR-26b-5p	hsa-miR-19b-3p	hsa-miR-16-5p	hsa-miR-21-5p	hsa-miR-101-3p
CARM1	8.04956e-05	0.00076781	0.156654	7	hsa-miR-92a-3p	hsa-let-7e-5p	hsa-miR-181a-5p	hsa-miR-181b-5p	hsa-miR-27a-3p	hsa-miR-27b-3p	hsa-miR-16-5p
CEP55	8.04956e-05	0.00076781	0.156654	7	hsa-miR-155-5p	hsa-miR-103a-3p	hsa-miR-16-5p	hsa-miR-27a-3p	hsa-miR-19b-3p	hsa-miR-148a-3p	hsa-miR-148b-3p
GNG12	8.04956e-05	0.00076781	0.156654	7	hsa-miR-186-5p	hsa-miR-27b-3p	hsa-miR-27a-3p	hsa-miR-128-3p	hsa-miR-103a-3p	hsa-miR-16-5p	hsa-miR-3529-3p
SUZ12	8.04956e-05	0.00076781	0.156654	7	hsa-miR-101-3p	hsa-miR-155-5p	hsa-miR-21-5p	hsa-let-7e-5p	hsa-miR-128-3p	hsa-miR-19b-3p	hsa-miR-423-3p
HNRNPA2B1	9.02093e-05	0.000843766	0.159402	7	hsa-miR-103a-3p	hsa-miR-16-5p	hsa-miR-27b-3p	hsa-miR-92a-3p	hsa-let-7f-5p	hsa-miR-340-5p	hsa-miR-3529-3p
KIF23	0.000100861	0.000936694	0.16215	7	hsa-miR-16-5p	hsa-miR-25-3p	hsa-miR-20a-5p	hsa-miR-340-5p	hsa-miR-17-5p	hsa-miR-93-5p	hsa-miR-103a-3p
PTAR1	0.000100861	0.000936694	0.16215	7	hsa-miR-1-3p	hsa-miR-21-5p	hsa-miR-155-5p	hsa-miR-92a-3p	hsa-miR-25-3p	hsa-miR-30d-5p	hsa-miR-30b-5p
MTMR9	0.000112517	0.00102214	0.164899	7	hsa-miR-148a-3p	hsa-miR-21-5p	hsa-miR-142-3p	hsa-miR-93-5p	hsa-miR-20a-5p	hsa-miR-17-5p	hsa-miR-3529-3p
PRKAA1	0.000112517	0.00102214	0.164899	7	hsa-miR-19b-3p	hsa-miR-148b-3p	hsa-miR-128-3p	hsa-miR-26a-5p	hsa-miR-26b-5p	hsa-miR-101-3p	hsa-miR-16-5p
ZNRF3	0.000112517	0.00102214	0.164899	7	hsa-miR-103a-3p	hsa-miR-16-5p	hsa-miR-146b-5p	hsa-miR-103b	hsa-miR-92a-3p	hsa-miR-25-3p	hsa-miR-93-5p
MTMR3	0.000125249	0.00109664	0.167647	7	hsa-miR-181a-5p	hsa-miR-27b-3p	hsa-miR-17-5p	hsa-miR-20a-5p	hsa-miR-93-5p	hsa-miR-16-5p	hsa-miR-103a-3p
INO80D	0.000154239	0.00127241	0.173144	7	hsa-miR-101-3p	hsa-miR-27a-3p	hsa-miR-128-3p	hsa-miR-16-5p	hsa-miR-340-5p	hsa-miR-181b-5p	hsa-miR-181a-5p
MRPS27	0.000154239	0.00127241	0.173144	7	hsa-miR-155-5p	hsa-miR-27b-3p	hsa-miR-27a-3p	hsa-miR-1-3p	hsa-miR-148b-3p	hsa-miR-148a-3p	hsa-miR-128-3p
SLC26A2	0.000154239	0.00127241	0.173144	7	hsa-miR-21-5p	hsa-miR-26b-5p	hsa-miR-26a-5p	hsa-miR-27b-3p	hsa-miR-27a-3p	hsa-miR-128-3p	hsa-miR-199b-5p
FOXO3	0.000170655	0.00139901	0.175892	7	hsa-miR-155-5p	hsa-miR-26a-5p	hsa-miR-126-3p	hsa-miR-21-5p	hsa-miR-340-5p	hsa-miR-142-5p	hsa-miR-93-5p
HOXA9	0.000170655	0.00139901	0.175892	7	hsa-miR-126-3p	hsa-miR-340-5p	hsa-miR-101-3p	hsa-miR-26b-5p	hsa-miR-21-5p	hsa-miR-196b-5p	hsa-miR-142-3p
TAF13	0.000170655	0.00139901	0.175892	7	hsa-miR-26b-5p	hsa-miR-26a-5p	hsa-miR-142-5p	hsa-miR-340-5p	hsa-miR-103a-3p	hsa-miR-16-5p	hsa-miR-101-3p
TMEM30A	0.000170655	0.00139901	0.175892	7	hsa-miR-128-3p	hsa-miR-27a-3p	hsa-miR-26b-5p	hsa-miR-100-5p	hsa-miR-26a-5p	hsa-miR-181b-5p	hsa-miR-181a-5p
TROVE2	0.000170655	0.00139901	0.175892	7	hsa-miR-155-5p	hsa-miR-128-3p	hsa-miR-1-3p	hsa-let-7b-5p	hsa-miR-27a-3p	hsa-miR-27b-3p	hsa-miR-142-3p
LHFPL2	0.000188462	0.00149935	0.17864	7	hsa-miR-93-5p	hsa-let-7e-5p	hsa-let-7a-5p	hsa-miR-92a-3p	hsa-miR-25-3p	hsa-miR-30d-5p	hsa-miR-30b-5p
N4BP1	0.000188462	0.00149935	0.17864	7	hsa-miR-103a-3p	hsa-miR-16-5p	hsa-miR-93-5p	hsa-miR-155-5p	hsa-miR-20a-5p	hsa-miR-101-3p	hsa-miR-17-5p
SEPT2	0.000188462	0.00149935	0.17864	7	hsa-miR-20a-5p	hsa-miR-17-5p	hsa-miR-181a-5p	hsa-miR-181b-5p	hsa-miR-16-5p	hsa-miR-93-5p	hsa-miR-21-5p
CSDE1	0.000207747	0.00164705	0.181388	7	hsa-miR-340-5p	hsa-miR-16-5p	hsa-miR-92a-3p	hsa-miR-186-5p	hsa-miR-93-5p	hsa-miR-20a-5p	hsa-miR-17-5p
ACTC1	0.0002286	0.00172004	0.184137	7	hsa-miR-1-3p	hsa-miR-142-5p	hsa-miR-25-3p	hsa-miR-30b-5p	hsa-miR-30d-5p	hsa-miR-340-5p	hsa-miR-92a-3p
CLOCK	0.0002286	0.00172004	0.184137	7	hsa-miR-142-3p	hsa-miR-26b-5p	hsa-miR-21-5p	hsa-miR-20a-5p	hsa-miR-19b-3p	hsa-miR-93-5p	hsa-miR-17-5p
PIK3R1	0.0002286	0.00172004	0.184137	7	hsa-miR-21-5p	hsa-let-7a-5p	hsa-miR-155-5p	hsa-miR-16-5p	hsa-miR-103a-3p	hsa-miR-128-3p	hsa-miR-126-3p
RGMB	0.0002286	0.00172004	0.184137	7	hsa-miR-769-5p	hsa-miR-30b-5p	hsa-miR-27b-3p	hsa-miR-17-5p	hsa-miR-20a-5p	hsa-miR-93-5p	hsa-miR-142-5p
SLC25A44	0.0002286	0.00172004	0.184137	7	hsa-miR-26b-5p	hsa-miR-92a-3p	hsa-miR-17-5p	hsa-miR-20a-5p	hsa-miR-93-5p	hsa-miR-27a-3p	hsa-miR-27b-3p
ACSL4	0.000251115	0.00184993	0.186885	7	hsa-miR-378a-3p	hsa-miR-17-5p	hsa-miR-20a-5p	hsa-miR-93-5p	hsa-miR-142-3p	hsa-miR-186-5p	hsa-miR-19b-3p
GSK3B	0.000251115	0.00184993	0.186885	7	hsa-miR-26a-5p	hsa-miR-155-5p	hsa-miR-92a-3p	hsa-miR-26b-5p	hsa-miR-16-5p	hsa-miR-769-5p	hsa-miR-27a-3p
MAP1B	0.000251115	0.00184993	0.186885	7	hsa-miR-30d-5p	hsa-miR-92a-3p	hsa-miR-25-3p	hsa-miR-26a-5p	hsa-miR-26b-5p	hsa-miR-27b-3p	hsa-miR-27a-3p
SLC5A3	0.000251115	0.00184993	0.186885	7	hsa-miR-128-3p	hsa-miR-93-5p	hsa-miR-26b-5p	hsa-miR-21-5p	hsa-miR-17-5p	hsa-miR-20a-5p	hsa-miR-26a-5p
AKT1	0.000301525	0.00219306	0.192382	7	hsa-miR-26b-5p	hsa-miR-100-5p	hsa-miR-155-5p	hsa-miR-378a-3p	hsa-miR-196b-5p	hsa-miR-340-5p	hsa-miR-126-3p
B4GALT1	0.000301525	0.00219306	0.192382	7	hsa-miR-155-5p	hsa-miR-128-3p	hsa-miR-1-3p	hsa-miR-16-5p	hsa-miR-30d-5p	hsa-miR-30b-5p	hsa-miR-19b-3p
TMEM64	0.000301525	0.00219306	0.192382	7	hsa-miR-186-5p	hsa-miR-181a-5p	hsa-let-7a-5p	hsa-miR-20a-5p	hsa-miR-17-5p	hsa-miR-93-5p	hsa-miR-19b-3p
CD55	0.000329624	0.00234645	0.19513	7	hsa-miR-16-5p	hsa-let-7a-5p	hsa-miR-26b-5p	hsa-miR-26a-5p	hsa-miR-340-5p	hsa-miR-142-5p	hsa-miR-532-5p
NUS1	0.000329624	0.00234645	0.19513	7	hsa-miR-19b-3p	hsa-miR-27a-3p	hsa-miR-27b-3p	hsa-miR-128-3p	hsa-miR-103a-3p	hsa-miR-26b-5p	hsa-miR-26a-5p
CFL2	0.000426798	0.00269902	0.203375	7	hsa-miR-16-5p	hsa-miR-155-5p	hsa-let-7a-5p	hsa-miR-20a-5p	hsa-miR-19b-3p	hsa-miR-17-5p	hsa-miR-93-5p
OSBPL10	0.000426798	0.00269902	0.203375	7	hsa-miR-155-5p	hsa-miR-1-3p	hsa-miR-98-5p	hsa-let-7b-5p	hsa-miR-27b-3p	hsa-miR-27a-3p	hsa-miR-103b
STX16	0.000426798	0.00269902	0.203375	7	hsa-miR-93-5p	hsa-miR-19b-3p	hsa-miR-148a-3p	hsa-miR-148b-3p	hsa-miR-101-3p	hsa-miR-30b-5p	hsa-miR-30d-5p
LAMC1	0.000463863	0.00290732	0.206123	7	hsa-miR-16-5p	hsa-miR-98-5p	hsa-miR-92a-3p	hsa-miR-20a-5p	hsa-miR-142-3p	hsa-miR-93-5p	hsa-miR-17-5p
NARS	0.000463863	0.00290732	0.206123	7	hsa-miR-155-5p	hsa-miR-16-5p	hsa-let-7f-5p	hsa-miR-142-5p	hsa-miR-93-5p	hsa-miR-20a-5p	hsa-miR-17-5p
SEC24A	0.000463863	0.00290732	0.206123	7	hsa-miR-16-5p	hsa-miR-92a-3p	hsa-miR-30d-5p	hsa-miR-30b-5p	hsa-miR-186-5p	hsa-miR-27b-3p	hsa-miR-27a-3p
JARID2	0.000503466	0.00312558	0.208872	7	hsa-miR-155-5p	hsa-miR-26b-5p	hsa-miR-19b-3p	hsa-miR-16-5p	hsa-miR-340-5p	hsa-miR-148a-3p	hsa-miR-148b-3p
TPRG1L	0.000503466	0.00312558	0.208872	7	hsa-miR-21-5p	hsa-miR-17-5p	hsa-miR-20a-5p	hsa-miR-93-5p	hsa-miR-30d-5p	hsa-miR-30b-5p	hsa-miR-19b-3p
GRK2	0.000590784	0.00353351	0.214368	7	hsa-miR-181a-5p	hsa-miR-181b-5p	hsa-miR-340-5p	hsa-miR-7847-3p	hsa-miR-769-5p	hsa-miR-26a-5p	hsa-miR-26b-5p
PDCD4	0.000590784	0.00353351	0.214368	7	hsa-miR-16-5p	hsa-miR-1-3p	hsa-miR-21-5p	hsa-miR-155-5p	hsa-miR-340-5p	hsa-miR-181b-5p	hsa-miR-93-5p
SLC7A1	0.000590784	0.00353351	0.214368	7	hsa-miR-16-5p	hsa-miR-155-5p	hsa-miR-92a-3p	hsa-miR-26b-5p	hsa-miR-26a-5p	hsa-miR-181b-5p	hsa-miR-181a-5p
AKIRIN1	0.00063876	0.00380802	0.217116	7	hsa-miR-27a-3p	hsa-miR-27b-3p	hsa-miR-26a-5p	hsa-miR-26b-5p	hsa-miR-30d-5p	hsa-miR-30b-5p	hsa-miR-128-3p
POLR1B	0.00063876	0.00380802	0.217116	7	hsa-miR-155-5p	hsa-let-7b-5p	hsa-miR-186-5p	hsa-miR-93-5p	hsa-miR-20a-5p	hsa-miR-17-5p	hsa-miR-128-3p
DLC1	0.000689794	0.00403864	0.219865	7	hsa-let-7b-5p	hsa-miR-186-5p	hsa-miR-16-5p	hsa-let-7d-5p	hsa-miR-20a-5p	hsa-miR-340-5p	hsa-miR-142-5p
GID4	0.000744023	0.00429031	0.222613	7	hsa-miR-26b-5p	hsa-miR-21-5p	hsa-miR-17-5p	hsa-miR-20a-5p	hsa-miR-93-5p	hsa-miR-25-3p	hsa-miR-92a-3p
RBPJ	0.000744023	0.00429031	0.222613	7	hsa-miR-155-5p	hsa-let-7b-5p	hsa-miR-16-5p	hsa-miR-532-5p	hsa-miR-186-5p	hsa-miR-25-3p	hsa-miR-92a-3p
SCML2	0.000744023	0.00429031	0.222613	7	hsa-miR-340-5p	hsa-miR-769-5p	hsa-miR-423-3p	hsa-miR-92a-3p	hsa-let-7b-5p	hsa-miR-30d-5p	hsa-miR-30b-5p
RIF1	0.000862642	0.00487907	0.22811	7	hsa-miR-155-5p	hsa-miR-103a-3p	hsa-miR-16-5p	hsa-miR-186-5p	hsa-miR-93-5p	hsa-miR-30b-5p	hsa-miR-30d-5p
RPF2	0.000862642	0.00487907	0.22811	7	hsa-miR-340-5p	hsa-miR-19b-3p	hsa-miR-142-5p	hsa-miR-93-5p	hsa-miR-20a-5p	hsa-miR-17-5p	hsa-miR-3529-3p
APP	0.000927326	0.00522877	0.230858	7	hsa-miR-101-3p	hsa-miR-20a-5p	hsa-miR-17-5p	hsa-let-7d-5p	hsa-let-7a-5p	hsa-miR-16-5p	hsa-miR-423-3p
ZBTB33	0.000927326	0.00522877	0.230858	7	hsa-miR-93-5p	hsa-miR-186-5p	hsa-miR-17-5p	hsa-miR-20a-5p	hsa-miR-181a-5p	hsa-miR-181b-5p	hsa-miR-16-5p
BTBD3	0.00114471	0.00574678	0.239103	7	hsa-miR-148b-3p	hsa-miR-181a-5p	hsa-miR-148a-3p	hsa-miR-98-5p	hsa-miR-21-5p	hsa-miR-19b-3p	hsa-miR-26a-5p
MAVS	0.00122548	0.00610207	0.241851	7	hsa-miR-155-5p	hsa-miR-186-5p	hsa-miR-92a-3p	hsa-miR-17-5p	hsa-miR-20a-5p	hsa-miR-93-5p	hsa-miR-19b-3p
UBE2H	0.00122548	0.00610207	0.241851	7	hsa-miR-155-5p	hsa-miR-92a-3p	hsa-let-7e-5p	hsa-miR-142-5p	hsa-miR-16-5p	hsa-miR-26b-5p	hsa-miR-26a-5p
CALM1	0.00131067	0.00643185	0.2446	7	hsa-miR-1-3p	hsa-let-7f-5p	hsa-miR-19b-3p	hsa-miR-340-5p	hsa-miR-196b-5p	hsa-miR-142-3p	hsa-miR-142-5p
CTC1	0.00192439	0.00896776	0.261089	7	hsa-miR-769-5p	hsa-miR-100-5p	hsa-miR-93-5p	hsa-miR-92a-3p	hsa-miR-26a-5p	hsa-miR-25-3p	hsa-let-7e-5p
HOXC8	0.00192439	0.00896776	0.261089	7	hsa-miR-196b-5p	hsa-miR-148a-3p	hsa-miR-19b-3p	hsa-miR-26a-5p	hsa-miR-16-5p	hsa-miR-92a-3p	hsa-miR-25-3p
ACTR2	0.00204543	0.009305	0.263838	7	hsa-miR-155-5p	hsa-miR-93-5p	hsa-miR-21-5p	hsa-miR-16-5p	hsa-miR-103a-3p	hsa-miR-20a-5p	hsa-miR-17-5p
MAP3K2	0.00204543	0.009305	0.263838	7	hsa-miR-26a-5p	hsa-miR-21-5p	hsa-miR-20a-5p	hsa-miR-196b-5p	hsa-miR-93-5p	hsa-miR-17-5p	hsa-miR-186-5p
ERGIC2	0.00230527	0.0100282	0.269334	7	hsa-miR-98-5p	hsa-let-7b-5p	hsa-miR-92a-3p	hsa-miR-93-5p	hsa-miR-20a-5p	hsa-miR-17-5p	hsa-miR-25-3p
REST	0.00259004	0.0111019	0.274831	7	hsa-miR-21-5p	hsa-miR-17-5p	hsa-miR-20a-5p	hsa-miR-93-5p	hsa-miR-142-5p	hsa-miR-7847-3p	hsa-miR-378a-3p
SOCS5	0.00274227	0.011685	0.277579	7	hsa-miR-21-5p	hsa-miR-16-5p	hsa-miR-92a-3p	hsa-miR-93-5p	hsa-miR-20a-5p	hsa-miR-17-5p	hsa-miR-142-3p
C17orf75	0.00324075	0.0134889	0.285824	7	hsa-miR-16-5p	hsa-miR-128-3p	hsa-miR-25-3p	hsa-miR-92a-3p	hsa-miR-17-5p	hsa-miR-20a-5p	hsa-miR-93-5p
HNRNPUL1	0.00324075	0.0134889	0.285824	7	hsa-miR-423-3p	hsa-let-7f-5p	hsa-let-7e-5p	hsa-let-7b-5p	hsa-let-7a-5p	hsa-miR-19b-3p	hsa-miR-7847-3p
CAPN15	0.00380621	0.0148947	0.294069	7	hsa-miR-98-5p	hsa-miR-17-5p	hsa-miR-20a-5p	hsa-miR-93-5p	hsa-miR-142-5p	hsa-miR-27a-3p	hsa-miR-27b-3p
CREB1	0.00380621	0.0148947	0.294069	7	hsa-miR-103a-3p	hsa-miR-181b-5p	hsa-miR-27b-3p	hsa-miR-17-5p	hsa-miR-20a-5p	hsa-miR-93-5p	hsa-miR-19b-3p
SRSF7	0.00401056	0.0156409	0.296817	7	hsa-miR-1-3p	hsa-miR-181a-5p	hsa-miR-19b-3p	hsa-miR-340-5p	hsa-miR-142-5p	hsa-miR-30d-5p	hsa-miR-30b-5p
AVL9	0.00444434	0.0171164	0.302314	7	hsa-miR-103a-3p	hsa-miR-16-5p	hsa-miR-146b-5p	hsa-miR-146a-5p	hsa-miR-186-5p	hsa-miR-30d-5p	hsa-miR-30b-5p
KMT2A	0.00467419	0.0177895	0.305062	7	hsa-miR-16-5p	hsa-let-7d-5p	hsa-miR-17-5p	hsa-miR-142-3p	hsa-miR-27a-3p	hsa-miR-27b-3p	hsa-miR-30e-3p
MAT2A	0.00491298	0.0186735	0.307811	7	hsa-miR-26b-5p	hsa-miR-196b-5p	hsa-miR-186-5p	hsa-miR-340-5p	hsa-miR-26a-5p	hsa-miR-7847-3p	hsa-miR-142-5p
TBC1D13	0.00596188	0.021451	0.318804	7	hsa-miR-26b-5p	hsa-miR-19b-3p	hsa-let-7b-5p	hsa-miR-26a-5p	hsa-miR-142-3p	hsa-miR-181a-5p	hsa-miR-181b-5p
ZNF805	0.00596188	0.021451	0.318804	7	hsa-miR-186-5p	hsa-miR-93-5p	hsa-let-7e-5p	hsa-let-7b-5p	hsa-miR-17-5p	hsa-miR-20a-5p	hsa-miR-142-5p
ZNF107	0.00624865	0.0221435	0.321552	7	hsa-miR-340-5p	hsa-miR-181b-5p	hsa-miR-181a-5p	hsa-miR-93-5p	hsa-miR-20a-5p	hsa-miR-17-5p	hsa-miR-19b-3p
MSMO1	0.00685321	0.0241272	0.327049	7	hsa-miR-26b-5p	hsa-let-7e-5p	hsa-miR-17-5p	hsa-miR-19b-3p	hsa-miR-20a-5p	hsa-miR-93-5p	hsa-miR-769-5p
CEP97	0.00717144	0.0245125	0.329797	7	hsa-miR-21-5p	hsa-miR-92a-3p	hsa-miR-20a-5p	hsa-miR-142-5p	hsa-miR-93-5p	hsa-miR-17-5p	hsa-miR-769-5p
DAZAP2	0.00750062	0.0255233	0.332545	7	hsa-miR-100-5p	hsa-miR-128-3p	hsa-miR-181a-5p	hsa-miR-181b-5p	hsa-miR-101-3p	hsa-miR-27b-3p	hsa-miR-27a-3p
GPRC5A	0.00750062	0.0255233	0.332545	7	hsa-miR-26b-5p	hsa-miR-148a-3p	hsa-miR-148b-3p	hsa-miR-7847-3p	hsa-miR-103a-3p	hsa-miR-16-5p	hsa-miR-30e-3p
KLHDC10	0.00855603	0.0286777	0.34079	7	hsa-miR-25-3p	hsa-miR-92a-3p	hsa-miR-16-5p	hsa-miR-26a-5p	hsa-miR-26b-5p	hsa-miR-30d-5p	hsa-miR-30b-5p
CRKL	0.0105549	0.0337705	0.354532	7	hsa-miR-126-3p	hsa-miR-98-5p	hsa-miR-16-5p	hsa-let-7b-5p	hsa-miR-3529-3p	hsa-miR-340-5p	hsa-miR-103a-3p
ARL5B	0.0109927	0.0349878	0.35728	7	hsa-miR-155-5p	hsa-miR-186-5p	hsa-miR-340-5p	hsa-miR-142-3p	hsa-miR-27b-3p	hsa-miR-27a-3p	hsa-miR-128-3p
SETD5	0.0109927	0.0349878	0.35728	7	hsa-miR-26b-5p	hsa-miR-16-5p	hsa-let-7b-5p	hsa-miR-92a-3p	hsa-miR-30d-5p	hsa-miR-30b-5p	hsa-miR-423-3p
RCC2	0.0133838	0.0409611	0.371022	7	hsa-miR-1-3p	hsa-miR-92a-3p	hsa-miR-148a-3p	hsa-miR-148b-3p	hsa-miR-196b-5p	hsa-miR-7847-3p	hsa-miR-378a-3p
HSPA4L	0.0167271	0.0451355	0.387512	7	hsa-miR-155-5p	hsa-miR-16-5p	hsa-miR-93-5p	hsa-miR-20a-5p	hsa-miR-17-5p	hsa-miR-196b-5p	hsa-miR-3529-3p
SETD1B	0.0167271	0.0451355	0.387512	7	hsa-miR-103a-3p	hsa-miR-27a-3p	hsa-miR-16-5p	hsa-miR-92a-3p	hsa-miR-25-3p	hsa-miR-21-5p	hsa-miR-27b-3p
RAD51	0.0206307	0.0481313	0.404002	7	hsa-miR-103a-3p	hsa-miR-155-5p	hsa-miR-142-3p	hsa-miR-769-5p	hsa-miR-25-3p	hsa-miR-7847-3p	hsa-miR-92a-3p
KCTD14	3.73375766527458e-11	5.69833649015322e-9	0.0192382	6	hsa-miR-148b-3p	hsa-miR-128-3p	hsa-miR-101-3p	hsa-miR-98-5p	hsa-miR-27a-3p	hsa-miR-26b-5p
SNX6	2.5756160184638e-10	2.84155613024976e-8	0.0224445	6	hsa-miR-1-3p	hsa-miR-155-5p	hsa-miR-16-5p	hsa-miR-186-5p	hsa-let-7a-5p	hsa-miR-98-5p
ALG3	1.01526139223096e-9	8.30066836487402e-8	0.0256509	6	hsa-let-7b-5p	hsa-miR-16-5p	hsa-miR-1-3p	hsa-miR-98-5p	hsa-miR-26b-5p	hsa-miR-100-5p
PPAN	1.01526139223096e-9	8.30066836487402e-8	0.0256509	6	hsa-miR-98-5p	hsa-miR-16-5p	hsa-miR-423-3p	hsa-miR-93-5p	hsa-miR-92a-3p	hsa-miR-20a-5p
PAXBP1	7.3945564270613e-9	3.95976334518131e-7	0.0320636	6	hsa-miR-155-5p	hsa-miR-1-3p	hsa-miR-196b-5p	hsa-miR-27b-3p	hsa-let-7d-5p	hsa-let-7a-5p
SPRY2	7.3945564270613e-9	3.95976334518131e-7	0.0320636	6	hsa-miR-21-5p	hsa-miR-27a-3p	hsa-miR-1-3p	hsa-miR-181a-5p	hsa-miR-148a-3p	hsa-miR-26b-5p
RAPGEF4	1.60313853373192e-8	7.72628397546484e-7	0.03527	6	hsa-miR-98-5p	hsa-miR-26b-5p	hsa-miR-17-5p	hsa-miR-19b-3p	hsa-miR-20a-5p	hsa-miR-93-5p
ATG16L1	3.15963660318491e-8	1.32113e-06	0.0384763	6	hsa-miR-92a-3p	hsa-miR-93-5p	hsa-miR-17-5p	hsa-miR-19b-3p	hsa-miR-20a-5p	hsa-miR-142-3p
GAK	3.15963660318491e-8	1.32113e-06	0.0384763	6	hsa-miR-1-3p	hsa-miR-92a-3p	hsa-miR-20a-5p	hsa-miR-19b-3p	hsa-miR-93-5p	hsa-miR-17-5p
ND2	3.15963660318491e-8	1.32113e-06	0.0384763	6	hsa-miR-148b-3p	hsa-miR-181a-5p	hsa-miR-17-5p	hsa-let-7e-5p	hsa-let-7b-5p	hsa-let-7a-5p
ND5	3.15963660318491e-8	1.32113e-06	0.0384763	6	hsa-miR-196b-5p	hsa-miR-186-5p	hsa-let-7f-5p	hsa-let-7e-5p	hsa-let-7b-5p	hsa-let-7a-5p
SACM1L	3.15963660318491e-8	1.32113e-06	0.0384763	6	hsa-miR-155-5p	hsa-miR-101-3p	hsa-miR-26b-5p	hsa-miR-21-5p	hsa-miR-16-5p	hsa-miR-92a-3p
FBXO11	5.78253654726945e-8	2.19861e-06	0.0416827	6	hsa-miR-181a-5p	hsa-miR-101-3p	hsa-miR-26b-5p	hsa-miR-21-5p	hsa-miR-26a-5p	hsa-miR-181b-5p
LRRC8D	5.78253654726945e-8	2.19861e-06	0.0416827	6	hsa-miR-1-3p	hsa-miR-26b-5p	hsa-miR-30d-5p	hsa-miR-181a-5p	hsa-miR-181b-5p	hsa-miR-30b-5p
MSL3	5.78253654726945e-8	2.19861e-06	0.0416827	6	hsa-miR-186-5p	hsa-miR-148a-3p	hsa-miR-92a-3p	hsa-miR-26a-5p	hsa-miR-16-5p	hsa-let-7f-5p
RPSA	5.78253654726945e-8	2.19861e-06	0.0416827	6	hsa-miR-16-5p	hsa-miR-25-3p	hsa-miR-17-5p	hsa-let-7e-5p	hsa-let-7b-5p	hsa-let-7a-5p
SYNE2	5.78253654726945e-8	2.19861e-06	0.0416827	6	hsa-miR-155-5p	hsa-miR-148b-3p	hsa-miR-1-3p	hsa-miR-26b-5p	hsa-miR-21-5p	hsa-let-7b-5p
TLE4	5.78253654726945e-8	2.19861e-06	0.0416827	6	hsa-miR-155-5p	hsa-miR-186-5p	hsa-miR-103a-3p	hsa-miR-26b-5p	hsa-miR-16-5p	hsa-let-7d-5p
GBF1	9.97222871433335e-8	3.3449e-06	0.0448891	6	hsa-let-7f-5p	hsa-let-7b-5p	hsa-let-7a-5p	hsa-miR-17-5p	hsa-miR-20a-5p	hsa-miR-93-5p
RBBP7	9.97222871433335e-8	3.3449e-06	0.0448891	6	hsa-miR-93-5p	hsa-miR-30e-3p	hsa-miR-30b-5p	hsa-miR-92a-3p	hsa-miR-20a-5p	hsa-miR-17-5p
NRP1	1.63785948931913e-7	4.77639e-06	0.0480954	6	hsa-miR-1-3p	hsa-miR-186-5p	hsa-miR-181a-5p	hsa-miR-16-5p	hsa-miR-26a-5p	hsa-miR-148a-3p
ANKRD17	2.58245140655787e-7	6.71804e-06	0.0513018	6	hsa-miR-1-3p	hsa-miR-16-5p	hsa-miR-186-5p	hsa-let-7b-5p	hsa-let-7a-5p	hsa-miR-101-3p
FAS	2.58245140655787e-7	6.71804e-06	0.0513018	6	hsa-miR-21-5p	hsa-miR-146a-5p	hsa-miR-98-5p	hsa-miR-196b-5p	hsa-miR-19b-3p	hsa-miR-17-5p
GPM6B	2.58245140655787e-7	6.71804e-06	0.0513018	6	hsa-miR-155-5p	hsa-let-7e-5p	hsa-let-7b-5p	hsa-let-7a-5p	hsa-miR-146b-5p	hsa-miR-146a-5p
ITSN2	3.9329987632575e-7	9.73364e-06	0.0545081	6	hsa-miR-148b-3p	hsa-miR-21-5p	hsa-miR-186-5p	hsa-miR-128-3p	hsa-miR-27a-3p	hsa-miR-27b-3p
JAK1	3.9329987632575e-7	9.73364e-06	0.0545081	6	hsa-miR-17-5p	hsa-miR-128-3p	hsa-miR-20a-5p	hsa-miR-30d-5p	hsa-miR-30b-5p	hsa-miR-93-5p
ZNF629	3.9329987632575e-7	9.73364e-06	0.0545081	6	hsa-miR-186-5p	hsa-miR-92a-3p	hsa-let-7b-5p	hsa-let-7a-5p	hsa-miR-146b-5p	hsa-miR-146a-5p
APC	5.81366995652377e-7	1.33666e-05	0.0577145	6	hsa-miR-155-5p	hsa-miR-27a-3p	hsa-miR-21-5p	hsa-miR-186-5p	hsa-miR-148a-3p	hsa-miR-142-3p
NDE1	8.37328402118855e-7	1.78312e-05	0.0609209	6	hsa-miR-769-5p	hsa-miR-423-3p	hsa-miR-378a-3p	hsa-miR-181b-5p	hsa-miR-100-5p	hsa-miR-25-3p
STAG1	8.37328402118855e-7	1.78312e-05	0.0609209	6	hsa-miR-128-3p	hsa-miR-26b-5p	hsa-miR-92a-3p	hsa-miR-25-3p	hsa-miR-181a-5p	hsa-miR-181b-5p
TRAP1	8.37328402118855e-7	1.78312e-05	0.0609209	6	hsa-miR-16-5p	hsa-miR-186-5p	hsa-miR-92a-3p	hsa-miR-26a-5p	hsa-miR-25-3p	hsa-miR-17-5p
NCAPG	1.17878e-06	2.41479e-05	0.0641272	6	hsa-miR-21-5p	hsa-miR-155-5p	hsa-miR-1-3p	hsa-miR-16-5p	hsa-miR-181b-5p	hsa-miR-181a-5p
PA2G4	1.17878e-06	2.41479e-05	0.0641272	6	hsa-miR-146a-5p	hsa-miR-16-5p	hsa-miR-92a-3p	hsa-let-7e-5p	hsa-let-7b-5p	hsa-miR-423-3p
MTOR	1.62628e-06	3.16848e-05	0.0673336	6	hsa-miR-100-5p	hsa-miR-16-5p	hsa-miR-181b-5p	hsa-miR-101-3p	hsa-miR-196b-5p	hsa-miR-128-3p
CCNK	2.2036e-06	4.06823e-05	0.07054	6	hsa-let-7b-5p	hsa-miR-27a-3p	hsa-miR-181a-5p	hsa-miR-181b-5p	hsa-miR-27b-3p	hsa-miR-128-3p
EMSY	2.2036e-06	4.06823e-05	0.07054	6	hsa-miR-26b-5p	hsa-miR-20a-5p	hsa-miR-93-5p	hsa-miR-17-5p	hsa-miR-181a-5p	hsa-miR-181b-5p
STX12	2.2036e-06	4.06823e-05	0.07054	6	hsa-miR-26b-5p	hsa-miR-19b-3p	hsa-miR-30d-5p	hsa-miR-30b-5p	hsa-miR-3529-3p	hsa-miR-1-3p
ITCH	2.93797e-06	5.22388e-05	0.0737463	6	hsa-miR-20a-5p	hsa-miR-27b-3p	hsa-miR-27a-3p	hsa-miR-128-3p	hsa-miR-93-5p	hsa-miR-17-5p
ATP1A1	3.8603e-06	6.68218e-05	0.0769527	6	hsa-miR-340-5p	hsa-miR-26b-5p	hsa-miR-30d-5p	hsa-miR-92a-3p	hsa-miR-26a-5p	hsa-let-7b-5p
C8orf4	3.8603e-06	6.68218e-05	0.0769527	6	hsa-miR-128-3p	hsa-miR-98-5p	hsa-miR-340-5p	hsa-miR-27a-3p	hsa-miR-27b-3p	hsa-miR-101-3p
RPLP1	3.8603e-06	6.68218e-05	0.0769527	6	hsa-miR-26b-5p	hsa-miR-16-5p	hsa-miR-423-3p	hsa-miR-186-5p	hsa-miR-100-5p	hsa-miR-92a-3p
C2orf69	5.00544e-06	8.15566e-05	0.080159	6	hsa-miR-181b-5p	hsa-miR-181a-5p	hsa-miR-17-5p	hsa-miR-20a-5p	hsa-miR-93-5p	hsa-miR-92a-3p
PRDM1	5.00544e-06	8.15566e-05	0.080159	6	hsa-let-7a-5p	hsa-let-7b-5p	hsa-let-7f-5p	hsa-miR-30d-5p	hsa-miR-30b-5p	hsa-miR-101-3p
RPL9	5.00544e-06	8.15566e-05	0.080159	6	hsa-miR-16-5p	hsa-miR-186-5p	hsa-miR-93-5p	hsa-let-7a-5p	hsa-miR-92a-3p	hsa-miR-25-3p
ITPR1	6.41239e-06	0.000101842	0.0833654	6	hsa-miR-340-5p	hsa-miR-128-3p	hsa-miR-25-3p	hsa-miR-92a-3p	hsa-miR-16-5p	hsa-miR-19b-3p
MEIS1	6.41239e-06	0.000101842	0.0833654	6	hsa-miR-155-5p	hsa-miR-98-5p	hsa-let-7a-5p	hsa-miR-101-3p	hsa-miR-21-5p	hsa-miR-196b-5p
EED	8.12455e-06	0.000116245	0.0865718	6	hsa-miR-101-3p	hsa-miR-26b-5p	hsa-miR-30d-5p	hsa-miR-30b-5p	hsa-miR-181b-5p	hsa-miR-181a-5p
ITGA5	8.12455e-06	0.000116245	0.0865718	6	hsa-miR-92a-3p	hsa-miR-148b-3p	hsa-miR-98-5p	hsa-miR-148a-3p	hsa-miR-30e-3p	hsa-miR-26a-5p
JAG1	8.12455e-06	0.000116245	0.0865718	6	hsa-miR-21-5p	hsa-miR-98-5p	hsa-let-7b-5p	hsa-miR-199b-5p	hsa-miR-26a-5p	hsa-miR-26b-5p
NAA15	8.12455e-06	0.000116245	0.0865718	6	hsa-miR-16-5p	hsa-miR-103a-3p	hsa-miR-98-5p	hsa-let-7b-5p	hsa-miR-186-5p	hsa-miR-199b-5p
SQSTM1	8.12455e-06	0.000116245	0.0865718	6	hsa-miR-16-5p	hsa-miR-17-5p	hsa-miR-20a-5p	hsa-miR-93-5p	hsa-miR-146a-5p	hsa-miR-146b-5p
TMEM9B	8.12455e-06	0.000116245	0.0865718	6	hsa-miR-148a-3p	hsa-miR-19b-3p	hsa-miR-423-3p	hsa-miR-93-5p	hsa-miR-20a-5p	hsa-miR-17-5p
BAG2	1.01899e-05	0.000143552	0.0897781	6	hsa-miR-128-3p	hsa-miR-181a-5p	hsa-miR-93-5p	hsa-miR-142-5p	hsa-miR-27b-3p	hsa-miR-27a-3p
UBFD1	1.01899e-05	0.000143552	0.0897781	6	hsa-miR-103a-3p	hsa-miR-16-5p	hsa-miR-17-5p	hsa-miR-20a-5p	hsa-miR-93-5p	hsa-miR-7847-3p
HMGB3	1.55962e-05	0.000203729	0.0961908	6	hsa-miR-148b-3p	hsa-miR-21-5p	hsa-miR-93-5p	hsa-miR-17-5p	hsa-miR-20a-5p	hsa-miR-27b-3p
LAPTM4A	1.55962e-05	0.000203729	0.0961908	6	hsa-miR-17-5p	hsa-miR-20a-5p	hsa-miR-340-5p	hsa-miR-142-5p	hsa-miR-186-5p	hsa-miR-93-5p
SNRNP27	1.55962e-05	0.000203729	0.0961908	6	hsa-miR-100-5p	hsa-miR-27a-3p	hsa-miR-101-3p	hsa-miR-27b-3p	hsa-miR-128-3p	hsa-miR-186-5p
RRN3	1.90579e-05	0.000244074	0.0993972	6	hsa-miR-93-5p	hsa-miR-25-3p	hsa-miR-92a-3p	hsa-miR-142-5p	hsa-miR-20a-5p	hsa-miR-17-5p
ACVR1	2.31146e-05	0.000285761	0.102604	6	hsa-miR-148a-3p	hsa-miR-186-5p	hsa-miR-19b-3p	hsa-miR-148b-3p	hsa-miR-26a-5p	hsa-let-7b-5p
CCDC88C	2.78401e-05	0.000319463	0.10581	6	hsa-miR-1-3p	hsa-miR-93-5p	hsa-miR-20a-5p	hsa-miR-16-5p	hsa-miR-181b-5p	hsa-miR-181a-5p
GNA13	2.78401e-05	0.000319463	0.10581	6	hsa-miR-155-5p	hsa-miR-30b-5p	hsa-miR-1-3p	hsa-miR-26b-5p	hsa-miR-100-5p	hsa-miR-30d-5p
RASGRP3	2.78401e-05	0.000319463	0.10581	6	hsa-miR-21-5p	hsa-miR-30d-5p	hsa-miR-30b-5p	hsa-miR-26a-5p	hsa-miR-26b-5p	hsa-miR-30e-3p
AP3M1	3.3314e-05	0.000376148	0.109016	6	hsa-miR-101-3p	hsa-miR-21-5p	hsa-miR-100-5p	hsa-miR-25-3p	hsa-let-7b-5p	hsa-miR-16-5p
APPL1	3.3314e-05	0.000376148	0.109016	6	hsa-miR-340-5p	hsa-miR-21-5p	hsa-miR-423-3p	hsa-let-7e-5p	hsa-let-7b-5p	hsa-miR-92a-3p
ATXN7	3.3314e-05	0.000376148	0.109016	6	hsa-miR-423-3p	hsa-miR-92a-3p	hsa-miR-17-5p	hsa-miR-181b-5p	hsa-miR-181a-5p	hsa-miR-19b-3p
IER3	3.3314e-05	0.000376148	0.109016	6	hsa-miR-98-5p	hsa-miR-20a-5p	hsa-miR-27b-3p	hsa-miR-27a-3p	hsa-miR-93-5p	hsa-miR-17-5p
RAB34	3.3314e-05	0.000376148	0.109016	6	hsa-miR-155-5p	hsa-miR-1-3p	hsa-miR-148a-3p	hsa-miR-19b-3p	hsa-miR-142-5p	hsa-miR-148b-3p
C6orf120	3.96215e-05	0.000429875	0.112223	6	hsa-miR-27a-3p	hsa-miR-17-5p	hsa-miR-20a-5p	hsa-miR-93-5p	hsa-miR-27b-3p	hsa-miR-128-3p
KCTD12	3.96215e-05	0.000429875	0.112223	6	hsa-miR-142-3p	hsa-let-7b-5p	hsa-miR-186-5p	hsa-miR-30d-5p	hsa-miR-27b-3p	hsa-miR-27a-3p
ZFYVE21	3.96215e-05	0.000429875	0.112223	6	hsa-miR-25-3p	hsa-miR-92a-3p	hsa-miR-142-5p	hsa-miR-93-5p	hsa-miR-20a-5p	hsa-miR-17-5p
PPP6C	4.6854e-05	0.000501218	0.115429	6	hsa-miR-103a-3p	hsa-miR-16-5p	hsa-miR-92a-3p	hsa-miR-20a-5p	hsa-miR-93-5p	hsa-miR-17-5p
RNF2	4.6854e-05	0.000501218	0.115429	6	hsa-miR-181a-5p	hsa-miR-181b-5p	hsa-miR-155-5p	hsa-miR-186-5p	hsa-miR-26b-5p	hsa-miR-92a-3p
ARSJ	5.51089e-05	0.000576696	0.118635	6	hsa-miR-98-5p	hsa-miR-93-5p	hsa-miR-20a-5p	hsa-miR-17-5p	hsa-miR-181b-5p	hsa-miR-181a-5p
HOXD11	5.51089e-05	0.000576696	0.118635	6	hsa-let-7b-5p	hsa-miR-27b-3p	hsa-miR-27a-3p	hsa-miR-93-5p	hsa-miR-17-5p	hsa-miR-20a-5p
MATR3	5.51089e-05	0.000576696	0.118635	6	hsa-miR-155-5p	hsa-miR-1-3p	hsa-miR-26b-5p	hsa-miR-186-5p	hsa-miR-30b-5p	hsa-let-7e-5p
SASH1	5.51089e-05	0.000576696	0.118635	6	hsa-miR-21-5p	hsa-miR-93-5p	hsa-miR-181a-5p	hsa-miR-186-5p	hsa-miR-25-3p	hsa-miR-92a-3p
SOX5	5.51089e-05	0.000576696	0.118635	6	hsa-miR-21-5p	hsa-miR-1-3p	hsa-miR-26b-5p	hsa-miR-181a-5p	hsa-miR-16-5p	hsa-miR-3529-3p
PPIG	6.44897e-05	0.000644603	0.121842	6	hsa-let-7e-5p	hsa-miR-16-5p	hsa-miR-103a-3p	hsa-miR-340-5p	hsa-miR-142-5p	hsa-miR-186-5p
RNMT	6.44897e-05	0.000644603	0.121842	6	hsa-miR-103a-3p	hsa-miR-16-5p	hsa-let-7b-5p	hsa-let-7e-5p	hsa-miR-181b-5p	hsa-miR-181a-5p
ATG14	7.51062e-05	0.000726238	0.125048	6	hsa-miR-103a-3p	hsa-miR-16-5p	hsa-miR-20a-5p	hsa-miR-19b-3p	hsa-miR-93-5p	hsa-miR-17-5p
NPTN	7.51062e-05	0.000726238	0.125048	6	hsa-miR-1-3p	hsa-miR-26b-5p	hsa-let-7b-5p	hsa-miR-19b-3p	hsa-miR-30e-3p	hsa-miR-92a-3p
PEBP1	7.51062e-05	0.000726238	0.125048	6	hsa-miR-155-5p	hsa-miR-92a-3p	hsa-miR-181a-5p	hsa-miR-181b-5p	hsa-miR-340-5p	hsa-miR-142-5p
PHC3	7.51062e-05	0.000726238	0.125048	6	hsa-miR-103a-3p	hsa-miR-93-5p	hsa-miR-16-5p	hsa-miR-186-5p	hsa-miR-181b-5p	hsa-miR-181a-5p
RRAS2	7.51062e-05	0.000726238	0.125048	6	hsa-miR-93-5p	hsa-miR-26b-5p	hsa-miR-19b-3p	hsa-miR-142-5p	hsa-miR-20a-5p	hsa-miR-17-5p
FAM136A	8.70746e-05	0.000816949	0.128254	6	hsa-miR-26b-5p	hsa-miR-92a-3p	hsa-let-7b-5p	hsa-miR-27b-3p	hsa-miR-27a-3p	hsa-miR-21-5p
RANBP2	8.70746e-05	0.000816949	0.128254	6	hsa-miR-423-3p	hsa-miR-186-5p	hsa-let-7g-5p	hsa-miR-92a-3p	hsa-let-7e-5p	hsa-let-7a-5p
RNF6	8.70746e-05	0.000816949	0.128254	6	hsa-miR-186-5p	hsa-miR-26b-5p	hsa-miR-26a-5p	hsa-miR-21-5p	hsa-miR-181b-5p	hsa-miR-181a-5p
ZNF384	8.70746e-05	0.000816949	0.128254	6	hsa-miR-16-5p	hsa-miR-1-3p	hsa-miR-155-5p	hsa-miR-93-5p	hsa-miR-27b-3p	hsa-miR-27a-3p
CERCAM	0.000100518	0.000935407	0.131461	6	hsa-miR-19b-3p	hsa-miR-17-5p	hsa-miR-20a-5p	hsa-miR-93-5p	hsa-miR-340-5p	hsa-miR-142-5p
CDIPT	0.000115564	0.00104568	0.134667	6	hsa-let-7b-5p	hsa-miR-26b-5p	hsa-miR-16-5p	hsa-miR-93-5p	hsa-miR-20a-5p	hsa-miR-17-5p
GPS1	0.000115564	0.00104568	0.134667	6	hsa-let-7i-5p	hsa-let-7f-5p	hsa-miR-423-3p	hsa-miR-196b-5p	hsa-miR-93-5p	hsa-miR-7847-3p
KCTD5	0.000115564	0.00104568	0.134667	6	hsa-miR-98-5p	hsa-miR-92a-3p	hsa-miR-26a-5p	hsa-miR-155-5p	hsa-miR-30b-5p	hsa-miR-30d-5p
ZC3H11A	0.000115564	0.00104568	0.134667	6	hsa-miR-1-3p	hsa-miR-16-5p	hsa-let-7b-5p	hsa-miR-27b-3p	hsa-miR-101-3p	hsa-miR-7847-3p
AGPAT5	0.000132351	0.00112216	0.137874	6	hsa-miR-16-5p	hsa-miR-92a-3p	hsa-miR-19b-3p	hsa-miR-26b-5p	hsa-miR-26a-5p	hsa-miR-186-5p
DDX21	0.000132351	0.00112216	0.137874	6	hsa-miR-16-5p	hsa-let-7b-5p	hsa-miR-186-5p	hsa-miR-100-5p	hsa-miR-340-5p	hsa-miR-142-5p
EIF4A2	0.000132351	0.00112216	0.137874	6	hsa-miR-21-5p	hsa-let-7b-5p	hsa-miR-19b-3p	hsa-miR-93-5p	hsa-miR-20a-5p	hsa-miR-17-5p
MET	0.000132351	0.00112216	0.137874	6	hsa-miR-1-3p	hsa-miR-340-5p	hsa-miR-27a-3p	hsa-miR-148a-3p	hsa-miR-101-3p	hsa-miR-27b-3p
SSH2	0.000132351	0.00112216	0.137874	6	hsa-miR-26b-5p	hsa-miR-20a-5p	hsa-miR-155-5p	hsa-miR-26a-5p	hsa-miR-93-5p	hsa-miR-17-5p
B2M	0.000151019	0.00125223	0.14108	6	hsa-miR-93-5p	hsa-miR-17-5p	hsa-miR-20a-5p	hsa-miR-142-5p	hsa-miR-340-5p	hsa-miR-186-5p
MFF	0.000151019	0.00125223	0.14108	6	hsa-miR-155-5p	hsa-miR-27b-3p	hsa-miR-92a-3p	hsa-miR-25-3p	hsa-miR-19b-3p	hsa-miR-186-5p
MXI1	0.000151019	0.00125223	0.14108	6	hsa-miR-26b-5p	hsa-miR-155-5p	hsa-miR-20a-5p	hsa-miR-7847-3p	hsa-miR-93-5p	hsa-miR-17-5p
NOTCH1	0.000151019	0.00125223	0.14108	6	hsa-miR-27b-3p	hsa-miR-181a-5p	hsa-miR-30b-5p	hsa-miR-30d-5p	hsa-miR-101-3p	hsa-miR-146a-5p
PHKA1	0.000151019	0.00125223	0.14108	6	hsa-miR-103a-3p	hsa-miR-98-5p	hsa-miR-16-5p	hsa-miR-25-3p	hsa-let-7e-5p	hsa-let-7b-5p
GTF2IRD2	0.000171717	0.0014052	0.144286	6	hsa-miR-26b-5p	hsa-miR-27b-3p	hsa-miR-27a-3p	hsa-miR-93-5p	hsa-miR-20a-5p	hsa-miR-17-5p
IER3IP1	0.000171717	0.0014052	0.144286	6	hsa-miR-155-5p	hsa-miR-19b-3p	hsa-miR-423-3p	hsa-miR-92a-3p	hsa-miR-16-5p	hsa-miR-30e-3p
ARAP2	0.000194602	0.00154551	0.147493	6	hsa-miR-101-3p	hsa-miR-26b-5p	hsa-miR-20a-5p	hsa-miR-19b-3p	hsa-miR-93-5p	hsa-miR-17-5p
GNB1	0.000219835	0.0016805	0.150699	6	hsa-miR-1-3p	hsa-miR-103a-3p	hsa-miR-101-3p	hsa-miR-16-5p	hsa-miR-17-5p	hsa-let-7b-5p
NLK	0.000219835	0.0016805	0.150699	6	hsa-miR-181b-5p	hsa-miR-181a-5p	hsa-miR-199b-5p	hsa-miR-101-3p	hsa-miR-27a-3p	hsa-miR-27b-3p
PHACTR2	0.000219835	0.0016805	0.150699	6	hsa-miR-21-5p	hsa-miR-378a-3p	hsa-miR-181a-5p	hsa-miR-155-5p	hsa-miR-148b-3p	hsa-miR-148a-3p
POLR3G	0.000219835	0.0016805	0.150699	6	hsa-miR-26b-5p	hsa-let-7b-5p	hsa-miR-17-5p	hsa-miR-20a-5p	hsa-miR-93-5p	hsa-miR-26a-5p
SMARCA5	0.000219835	0.0016805	0.150699	6	hsa-miR-100-5p	hsa-miR-101-3p	hsa-miR-25-3p	hsa-miR-92a-3p	hsa-miR-186-5p	hsa-miR-103a-3p
ZNF280C	0.000219835	0.0016805	0.150699	6	hsa-miR-1-3p	hsa-miR-16-5p	hsa-miR-20a-5p	hsa-miR-7847-3p	hsa-miR-93-5p	hsa-miR-17-5p
ZRANB1	0.000247585	0.0018417	0.153905	6	hsa-miR-103a-3p	hsa-miR-21-5p	hsa-miR-16-5p	hsa-miR-17-5p	hsa-miR-20a-5p	hsa-miR-93-5p
BCL11B	0.000347725	0.00234645	0.163524	6	hsa-miR-186-5p	hsa-miR-128-3p	hsa-miR-26b-5p	hsa-miR-16-5p	hsa-miR-92a-3p	hsa-miR-25-3p
RNF216	0.000347725	0.00234645	0.163524	6	hsa-miR-20a-5p	hsa-miR-26b-5p	hsa-miR-26a-5p	hsa-miR-19b-3p	hsa-miR-93-5p	hsa-miR-17-5p
AP3S2	0.000387362	0.00247356	0.166731	6	hsa-miR-19b-3p	hsa-miR-20a-5p	hsa-miR-769-5p	hsa-miR-128-3p	hsa-miR-25-3p	hsa-miR-92a-3p
GDF11	0.000387362	0.00247356	0.166731	6	hsa-miR-26b-5p	hsa-miR-17-5p	hsa-let-7b-5p	hsa-miR-20a-5p	hsa-miR-93-5p	hsa-miR-142-5p
H1F0	0.000387362	0.00247356	0.166731	6	hsa-miR-181a-5p	hsa-miR-423-3p	hsa-miR-186-5p	hsa-miR-93-5p	hsa-let-7a-5p	hsa-miR-181b-5p
BCL7B	0.000430459	0.00271843	0.169937	6	hsa-miR-146b-5p	hsa-miR-146a-5p	hsa-miR-26a-5p	hsa-miR-26b-5p	hsa-miR-19b-3p	hsa-miR-1-3p
IPO7	0.000430459	0.00271843	0.169937	6	hsa-miR-16-5p	hsa-miR-92a-3p	hsa-let-7b-5p	hsa-let-7a-5p	hsa-miR-340-5p	hsa-miR-101-3p
CDK9	0.000477223	0.0029687	0.173144	6	hsa-miR-1-3p	hsa-miR-16-5p	hsa-miR-92a-3p	hsa-miR-26b-5p	hsa-miR-26a-5p	hsa-miR-199b-5p
EP300	0.000477223	0.0029687	0.173144	6	hsa-miR-26b-5p	hsa-miR-181b-5p	hsa-miR-92a-3p	hsa-miR-25-3p	hsa-let-7b-5p	hsa-miR-26a-5p
GPR137B	0.000477223	0.0029687	0.173144	6	hsa-miR-17-5p	hsa-miR-181a-5p	hsa-let-7d-5p	hsa-miR-20a-5p	hsa-miR-93-5p	hsa-miR-19b-3p
MRPS14	0.000477223	0.0029687	0.173144	6	hsa-miR-128-3p	hsa-miR-181a-5p	hsa-miR-16-5p	hsa-miR-181b-5p	hsa-miR-27a-3p	hsa-miR-27b-3p
MED13	0.000527868	0.00319688	0.17635	6	hsa-miR-103a-3p	hsa-miR-16-5p	hsa-miR-17-5p	hsa-let-7b-5p	hsa-miR-27a-3p	hsa-miR-27b-3p
OCRL	0.000527868	0.00319688	0.17635	6	hsa-miR-378a-3p	hsa-miR-17-5p	hsa-miR-19b-3p	hsa-miR-20a-5p	hsa-miR-93-5p	hsa-miR-16-5p
PRRC2C	0.000527868	0.00319688	0.17635	6	hsa-miR-98-5p	hsa-miR-16-5p	hsa-miR-100-5p	hsa-miR-20a-5p	hsa-miR-181a-5p	hsa-miR-181b-5p
MAP7	0.000582613	0.00350755	0.179556	6	hsa-miR-93-5p	hsa-miR-19b-3p	hsa-miR-16-5p	hsa-let-7b-5p	hsa-miR-17-5p	hsa-miR-20a-5p
SESTD1	0.000582613	0.00350755	0.179556	6	hsa-miR-148b-3p	hsa-miR-148a-3p	hsa-miR-21-5p	hsa-miR-19b-3p	hsa-miR-103b	hsa-miR-16-5p
ADAR	0.000641686	0.00381306	0.182763	6	hsa-miR-1-3p	hsa-miR-93-5p	hsa-miR-17-5p	hsa-miR-20a-5p	hsa-miR-27b-3p	hsa-miR-27a-3p
ARMT1	0.000641686	0.00381306	0.182763	6	hsa-miR-148b-3p	hsa-miR-128-3p	hsa-miR-98-5p	hsa-miR-17-5p	hsa-miR-20a-5p	hsa-miR-93-5p
DDAH1	0.000641686	0.00381306	0.182763	6	hsa-miR-30b-5p	hsa-miR-21-5p	hsa-miR-100-5p	hsa-miR-92a-3p	hsa-miR-30d-5p	hsa-miR-128-3p
FAM89A	0.000641686	0.00381306	0.182763	6	hsa-miR-128-3p	hsa-miR-103a-3p	hsa-miR-16-5p	hsa-miR-93-5p	hsa-miR-20a-5p	hsa-miR-17-5p
PRNP	0.000641686	0.00381306	0.182763	6	hsa-miR-148b-3p	hsa-miR-148a-3p	hsa-miR-16-5p	hsa-miR-17-5p	hsa-miR-20a-5p	hsa-miR-93-5p
FOS	0.000705318	0.00412163	0.185969	6	hsa-miR-101-3p	hsa-miR-181a-5p	hsa-miR-155-5p	hsa-miR-181b-5p	hsa-miR-146a-5p	hsa-miR-196b-5p
INCENP	0.000705318	0.00412163	0.185969	6	hsa-miR-142-3p	hsa-miR-181a-5p	hsa-miR-423-3p	hsa-miR-181b-5p	hsa-miR-92a-3p	hsa-miR-25-3p
PLXNA1	0.000705318	0.00412163	0.185969	6	hsa-miR-186-5p	hsa-miR-20a-5p	hsa-miR-17-5p	hsa-miR-93-5p	hsa-miR-30d-5p	hsa-miR-30b-5p
LLPH	0.000773747	0.00443657	0.189175	6	hsa-let-7b-5p	hsa-miR-142-5p	hsa-miR-93-5p	hsa-miR-20a-5p	hsa-miR-17-5p	hsa-miR-7847-3p
NUGGC	0.000773747	0.00443657	0.189175	6	hsa-miR-93-5p	hsa-miR-20a-5p	hsa-miR-17-5p	hsa-miR-25-3p	hsa-miR-7847-3p	hsa-miR-92a-3p
RAB22A	0.000773747	0.00443657	0.189175	6	hsa-miR-21-5p	hsa-miR-128-3p	hsa-miR-30b-5p	hsa-miR-17-5p	hsa-miR-20a-5p	hsa-miR-93-5p
RRAGD	0.000773747	0.00443657	0.189175	6	hsa-miR-30b-5p	hsa-miR-340-5p	hsa-miR-93-5p	hsa-miR-20a-5p	hsa-miR-17-5p	hsa-miR-19b-3p
ADD1	0.000847217	0.00481263	0.192382	6	hsa-miR-27a-3p	hsa-miR-27b-3p	hsa-miR-17-5p	hsa-miR-20a-5p	hsa-miR-93-5p	hsa-miR-128-3p
LSM3	0.000847217	0.00481263	0.192382	6	hsa-miR-155-5p	hsa-miR-26b-5p	hsa-miR-128-3p	hsa-miR-93-5p	hsa-miR-20a-5p	hsa-miR-17-5p
PVR	0.000847217	0.00481263	0.192382	6	hsa-miR-16-5p	hsa-let-7b-5p	hsa-miR-17-5p	hsa-miR-20a-5p	hsa-miR-93-5p	hsa-miR-142-5p
TES	0.000847217	0.00481263	0.192382	6	hsa-miR-340-5p	hsa-miR-186-5p	hsa-miR-98-5p	hsa-miR-19b-3p	hsa-let-7b-5p	hsa-miR-16-5p
MSH6	0.000925977	0.0052276	0.195588	6	hsa-miR-155-5p	hsa-miR-21-5p	hsa-miR-1-3p	hsa-miR-196b-5p	hsa-miR-26a-5p	hsa-miR-142-5p
TMEM138	0.000925977	0.0052276	0.195588	6	hsa-miR-340-5p	hsa-miR-17-5p	hsa-miR-20a-5p	hsa-miR-93-5p	hsa-miR-16-5p	hsa-miR-19b-3p
FOXP1	0.00101028	0.00544819	0.198794	6	hsa-miR-1-3p	hsa-miR-100-5p	hsa-miR-30e-3p	hsa-miR-148b-3p	hsa-miR-148a-3p	hsa-miR-19b-3p
SLC25A32	0.00101028	0.00544819	0.198794	6	hsa-let-7b-5p	hsa-miR-98-5p	hsa-miR-16-5p	hsa-miR-25-3p	hsa-miR-92a-3p	hsa-miR-7847-3p
PTPN4	0.00110039	0.00556701	0.202001	6	hsa-miR-148a-3p	hsa-miR-93-5p	hsa-miR-19b-3p	hsa-miR-20a-5p	hsa-miR-142-5p	hsa-miR-17-5p
ZNF280B	0.00110039	0.00556701	0.202001	6	hsa-let-7d-5p	hsa-let-7f-5p	hsa-miR-20a-5p	hsa-miR-769-5p	hsa-miR-93-5p	hsa-miR-17-5p
EIF2B2	0.00119657	0.00596462	0.205207	6	hsa-miR-155-5p	hsa-miR-16-5p	hsa-miR-92a-3p	hsa-miR-17-5p	hsa-miR-20a-5p	hsa-miR-93-5p
ENTPD1	0.00119657	0.00596462	0.205207	6	hsa-miR-16-5p	hsa-miR-142-3p	hsa-miR-155-5p	hsa-miR-103a-3p	hsa-miR-30d-5p	hsa-miR-30b-5p
GNS	0.00119657	0.00596462	0.205207	6	hsa-miR-103a-3p	hsa-miR-17-5p	hsa-miR-20a-5p	hsa-miR-93-5p	hsa-miR-181a-5p	hsa-miR-181b-5p
GNAS	0.00129909	0.00640742	0.208413	6	hsa-miR-155-5p	hsa-miR-17-5p	hsa-let-7b-5p	hsa-miR-142-3p	hsa-miR-20a-5p	hsa-miR-93-5p
PAPD7	0.00129909	0.00640742	0.208413	6	hsa-miR-423-3p	hsa-miR-93-5p	hsa-miR-25-3p	hsa-miR-92a-3p	hsa-miR-142-3p	hsa-miR-101-3p
RFK	0.00129909	0.00640742	0.208413	6	hsa-miR-186-5p	hsa-miR-103a-3p	hsa-miR-16-5p	hsa-miR-93-5p	hsa-miR-20a-5p	hsa-miR-17-5p
RHOC	0.00129909	0.00640742	0.208413	6	hsa-miR-1-3p	hsa-miR-340-5p	hsa-miR-142-5p	hsa-miR-20a-5p	hsa-miR-93-5p	hsa-miR-17-5p
RUNX3	0.00129909	0.00640742	0.208413	6	hsa-miR-532-5p	hsa-miR-148b-3p	hsa-miR-93-5p	hsa-miR-148a-3p	hsa-miR-20a-5p	hsa-miR-17-5p
SESN1	0.00129909	0.00640742	0.208413	6	hsa-miR-21-5p	hsa-miR-26b-5p	hsa-let-7a-5p	hsa-miR-17-5p	hsa-miR-20a-5p	hsa-miR-93-5p
TBRG1	0.00129909	0.00640742	0.208413	6	hsa-miR-16-5p	hsa-miR-19b-3p	hsa-miR-142-3p	hsa-miR-196b-5p	hsa-miR-103a-3p	hsa-miR-155-5p
ELAVL2	0.00140823	0.00684455	0.21162	6	hsa-miR-101-3p	hsa-miR-26b-5p	hsa-miR-17-5p	hsa-miR-93-5p	hsa-miR-20a-5p	hsa-miR-26a-5p
ZNF134	0.00140823	0.00684455	0.21162	6	hsa-miR-19b-3p	hsa-miR-92a-3p	hsa-miR-25-3p	hsa-miR-30e-3p	hsa-miR-26a-5p	hsa-miR-26b-5p
MIGA2	0.00152425	0.00735197	0.214826	6	hsa-miR-92a-3p	hsa-miR-19b-3p	hsa-miR-27b-3p	hsa-miR-27a-3p	hsa-miR-181a-5p	hsa-miR-181b-5p
ZNF770	0.00152425	0.00735197	0.214826	6	hsa-miR-30b-5p	hsa-miR-186-5p	hsa-let-7e-5p	hsa-miR-20a-5p	hsa-miR-93-5p	hsa-miR-17-5p
NR2C2	0.00164746	0.00784085	0.218033	6	hsa-miR-21-5p	hsa-miR-26b-5p	hsa-miR-20a-5p	hsa-miR-17-5p	hsa-miR-93-5p	hsa-miR-16-5p
PNRC2	0.00164746	0.00784085	0.218033	6	hsa-miR-27a-3p	hsa-miR-27b-3p	hsa-miR-181a-5p	hsa-miR-181b-5p	hsa-miR-16-5p	hsa-miR-340-5p
CREB3L2	0.00191657	0.0089404	0.224445	6	hsa-miR-19b-3p	hsa-miR-92a-3p	hsa-miR-16-5p	hsa-miR-155-5p	hsa-miR-142-3p	hsa-miR-1-3p
TM4SF1	0.00191657	0.0089404	0.224445	6	hsa-miR-128-3p	hsa-miR-103a-3p	hsa-miR-16-5p	hsa-miR-3529-3p	hsa-miR-340-5p	hsa-miR-1-3p
ANKRD40	0.00206305	0.009305	0.227652	6	hsa-miR-340-5p	hsa-let-7e-5p	hsa-miR-7847-3p	hsa-miR-128-3p	hsa-miR-27a-3p	hsa-miR-27b-3p
FOXJ3	0.00206305	0.009305	0.227652	6	hsa-miR-93-5p	hsa-miR-20a-5p	hsa-let-7a-5p	hsa-miR-17-5p	hsa-miR-27a-3p	hsa-miR-27b-3p
TRIM37	0.00206305	0.009305	0.227652	6	hsa-miR-30e-3p	hsa-miR-19b-3p	hsa-miR-93-5p	hsa-miR-20a-5p	hsa-miR-17-5p	hsa-miR-142-3p
ATL3	0.0022179	0.00969879	0.230858	6	hsa-miR-1-3p	hsa-miR-186-5p	hsa-miR-20a-5p	hsa-miR-142-5p	hsa-miR-93-5p	hsa-miR-17-5p
WNK3	0.0023814	0.0103299	0.234064	6	hsa-miR-21-5p	hsa-miR-17-5p	hsa-miR-20a-5p	hsa-miR-93-5p	hsa-miR-19b-3p	hsa-miR-16-5p
FKBP1A	0.00255386	0.0110518	0.237271	6	hsa-miR-103a-3p	hsa-miR-92a-3p	hsa-miR-181a-5p	hsa-miR-181b-5p	hsa-miR-25-3p	hsa-miR-16-5p
LIMA1	0.00255386	0.0110518	0.237271	6	hsa-miR-93-5p	hsa-miR-27a-3p	hsa-miR-186-5p	hsa-miR-16-5p	hsa-miR-20a-5p	hsa-miR-17-5p
SET	0.00255386	0.0110518	0.237271	6	hsa-miR-199b-5p	hsa-miR-423-3p	hsa-miR-100-5p	hsa-miR-93-5p	hsa-miR-26a-5p	hsa-miR-21-5p
ZNF507	0.00255386	0.0110518	0.237271	6	hsa-miR-92a-3p	hsa-miR-19b-3p	hsa-miR-17-5p	hsa-let-7b-5p	hsa-miR-30d-5p	hsa-miR-30b-5p
GNPTAB	0.0027356	0.011662	0.240477	6	hsa-miR-98-5p	hsa-miR-19b-3p	hsa-miR-93-5p	hsa-miR-20a-5p	hsa-miR-17-5p	hsa-miR-3529-3p
UGCG	0.0027356	0.011662	0.240477	6	hsa-miR-27b-3p	hsa-miR-27a-3p	hsa-miR-93-5p	hsa-miR-20a-5p	hsa-miR-17-5p	hsa-miR-128-3p
FOXRED2	0.00292693	0.0124003	0.243683	6	hsa-miR-378a-3p	hsa-miR-186-5p	hsa-miR-93-5p	hsa-let-7b-5p	hsa-miR-20a-5p	hsa-miR-17-5p
CHEK2	0.00312815	0.0131131	0.24689	6	hsa-miR-26b-5p	hsa-miR-26a-5p	hsa-miR-27a-3p	hsa-miR-27b-3p	hsa-miR-128-3p	hsa-miR-19b-3p
PSAT1	0.00312815	0.0131131	0.24689	6	hsa-miR-16-5p	hsa-miR-155-5p	hsa-miR-1-3p	hsa-miR-26b-5p	hsa-miR-186-5p	hsa-miR-26a-5p
HIF1AN	0.0033396	0.0138389	0.250096	6	hsa-miR-148b-3p	hsa-miR-19b-3p	hsa-let-7e-5p	hsa-miR-20a-5p	hsa-miR-93-5p	hsa-miR-17-5p
MOB1B	0.0033396	0.0138389	0.250096	6	hsa-miR-128-3p	hsa-miR-181a-5p	hsa-let-7b-5p	hsa-miR-17-5p	hsa-miR-19b-3p	hsa-miR-769-5p
CBX2	0.00379444	0.0148613	0.256509	6	hsa-miR-1-3p	hsa-miR-186-5p	hsa-miR-92a-3p	hsa-miR-16-5p	hsa-miR-30d-5p	hsa-miR-30b-5p
CBX3	0.00379444	0.0148613	0.256509	6	hsa-miR-148a-3p	hsa-miR-186-5p	hsa-miR-100-5p	hsa-miR-93-5p	hsa-miR-30d-5p	hsa-miR-30b-5p
EEF2	0.00379444	0.0148613	0.256509	6	hsa-miR-16-5p	hsa-miR-186-5p	hsa-miR-92a-3p	hsa-let-7b-5p	hsa-let-7a-5p	hsa-miR-155-5p
MPRIP	0.00379444	0.0148613	0.256509	6	hsa-miR-1-3p	hsa-miR-3529-3p	hsa-miR-19b-3p	hsa-miR-27b-3p	hsa-miR-27a-3p	hsa-miR-128-3p
SLC35F5	0.00403847	0.015743	0.259715	6	hsa-miR-142-3p	hsa-miR-26b-5p	hsa-miR-20a-5p	hsa-miR-101-3p	hsa-miR-93-5p	hsa-miR-17-5p
BICD2	0.00429401	0.0166329	0.262922	6	hsa-miR-101-3p	hsa-miR-93-5p	hsa-miR-20a-5p	hsa-miR-17-5p	hsa-miR-769-5p	hsa-miR-92a-3p
GATAD2B	0.00456139	0.0173964	0.266128	6	hsa-miR-181a-5p	hsa-miR-186-5p	hsa-miR-25-3p	hsa-miR-92a-3p	hsa-miR-19b-3p	hsa-miR-30e-3p
ZNF772	0.00484093	0.0184165	0.269334	6	hsa-miR-19b-3p	hsa-miR-26b-5p	hsa-miR-26a-5p	hsa-miR-199b-5p	hsa-miR-92a-3p	hsa-miR-25-3p
ACTN4	0.00513297	0.0189348	0.272541	6	hsa-miR-1-3p	hsa-miR-769-5p	hsa-miR-26a-5p	hsa-miR-16-5p	hsa-let-7b-5p	hsa-miR-142-5p
ATP5A1	0.00513297	0.0189348	0.272541	6	hsa-miR-100-5p	hsa-miR-92a-3p	hsa-miR-26a-5p	hsa-miR-16-5p	hsa-miR-128-3p	hsa-miR-7847-3p
ELMSAN1	0.00513297	0.0189348	0.272541	6	hsa-let-7e-5p	hsa-miR-20a-5p	hsa-miR-181b-5p	hsa-miR-181a-5p	hsa-miR-93-5p	hsa-miR-17-5p
SPCS3	0.00513297	0.0189348	0.272541	6	hsa-let-7b-5p	hsa-miR-16-5p	hsa-let-7e-5p	hsa-miR-92a-3p	hsa-miR-25-3p	hsa-miR-7847-3p
EREG	0.00543783	0.0196971	0.275747	6	hsa-miR-181a-5p	hsa-miR-93-5p	hsa-miR-17-5p	hsa-miR-19b-3p	hsa-miR-20a-5p	hsa-miR-769-5p
LRIF1	0.00543783	0.0196971	0.275747	6	hsa-miR-155-5p	hsa-miR-103a-3p	hsa-miR-93-5p	hsa-miR-20a-5p	hsa-miR-17-5p	hsa-miR-16-5p
RABGAP1L	0.00575584	0.0207341	0.278953	6	hsa-miR-1-3p	hsa-miR-93-5p	hsa-miR-20a-5p	hsa-miR-17-5p	hsa-miR-26a-5p	hsa-miR-26b-5p
SLC28A1	0.00575584	0.0207341	0.278953	6	hsa-miR-26b-5p	hsa-miR-93-5p	hsa-miR-20a-5p	hsa-miR-17-5p	hsa-miR-186-5p	hsa-miR-103a-3p
DYNLL2	0.00608733	0.0215913	0.28216	6	hsa-miR-148a-3p	hsa-miR-19b-3p	hsa-miR-27a-3p	hsa-miR-27b-3p	hsa-miR-128-3p	hsa-miR-16-5p
MIER3	0.00643263	0.0227867	0.285366	6	hsa-miR-128-3p	hsa-miR-30b-5p	hsa-miR-27a-3p	hsa-miR-30d-5p	hsa-miR-186-5p	hsa-miR-27b-3p
FAM217B	0.00679207	0.0239211	0.288573	6	hsa-miR-128-3p	hsa-miR-101-3p	hsa-miR-27a-3p	hsa-miR-21-5p	hsa-miR-27b-3p	hsa-miR-186-5p
OSTM1	0.00679207	0.0239211	0.288573	6	hsa-miR-26b-5p	hsa-let-7b-5p	hsa-miR-155-5p	hsa-miR-93-5p	hsa-miR-20a-5p	hsa-miR-17-5p
ID4	0.00716598	0.0245029	0.291779	6	hsa-miR-340-5p	hsa-miR-27a-3p	hsa-miR-186-5p	hsa-miR-181a-5p	hsa-miR-181b-5p	hsa-miR-27b-3p
L2HGDH	0.00795852	0.0267864	0.298192	6	hsa-miR-155-5p	hsa-miR-20a-5p	hsa-miR-101-3p	hsa-miR-103a-3p	hsa-miR-16-5p	hsa-miR-126-3p
ZNF354B	0.0083778	0.0281215	0.301398	6	hsa-let-7d-5p	hsa-miR-92a-3p	hsa-miR-25-3p	hsa-miR-93-5p	hsa-miR-20a-5p	hsa-miR-17-5p
ATP6V0E1	0.00973161	0.0314551	0.311017	6	hsa-miR-181a-5p	hsa-miR-16-5p	hsa-miR-17-5p	hsa-miR-19b-3p	hsa-miR-20a-5p	hsa-miR-93-5p
BRMS1L	0.00973161	0.0314551	0.311017	6	hsa-miR-142-3p	hsa-miR-181a-5p	hsa-miR-17-5p	hsa-miR-20a-5p	hsa-miR-93-5p	hsa-miR-92a-3p
DNAJB9	0.0107173	0.0342543	0.31743	6	hsa-miR-25-3p	hsa-miR-92a-3p	hsa-miR-17-5p	hsa-miR-20a-5p	hsa-miR-93-5p	hsa-miR-186-5p
MINK1	0.0107173	0.0342543	0.31743	6	hsa-miR-186-5p	hsa-miR-92a-3p	hsa-miR-16-5p	hsa-miR-17-5p	hsa-miR-20a-5p	hsa-miR-93-5p
NFIB	0.0107173	0.0342543	0.31743	6	hsa-miR-21-5p	hsa-miR-93-5p	hsa-miR-19b-3p	hsa-miR-92a-3p	hsa-miR-17-5p	hsa-miR-20a-5p
LASP1	0.0112361	0.0357501	0.320636	6	hsa-miR-1-3p	hsa-miR-17-5p	hsa-miR-20a-5p	hsa-miR-93-5p	hsa-miR-92a-3p	hsa-miR-103a-3p
TSPYL1	0.0117725	0.0369435	0.323843	6	hsa-miR-142-3p	hsa-miR-30d-5p	hsa-miR-30b-5p	hsa-miR-27b-3p	hsa-miR-27a-3p	hsa-miR-128-3p
TTLL12	0.0117725	0.0369435	0.323843	6	hsa-miR-16-5p	hsa-let-7b-5p	hsa-miR-30b-5p	hsa-let-7e-5p	hsa-miR-26b-5p	hsa-miR-26a-5p
ABL2	0.0141014	0.0428746	0.336668	6	hsa-miR-103a-3p	hsa-miR-16-5p	hsa-miR-92a-3p	hsa-miR-20a-5p	hsa-miR-27b-3p	hsa-miR-27a-3p
IPP	0.0141014	0.0428746	0.336668	6	hsa-miR-21-5p	hsa-miR-92a-3p	hsa-miR-25-3p	hsa-miR-93-5p	hsa-miR-20a-5p	hsa-miR-17-5p
METTL8	0.0141014	0.0428746	0.336668	6	hsa-miR-27b-3p	hsa-miR-27a-3p	hsa-miR-128-3p	hsa-miR-93-5p	hsa-miR-20a-5p	hsa-miR-17-5p
ALG9	0.0153799	0.0451355	0.343081	6	hsa-miR-26b-5p	hsa-miR-30b-5p	hsa-miR-30d-5p	hsa-miR-27a-3p	hsa-miR-27b-3p	hsa-miR-142-5p
FEM1C	0.0189274	0.0451355	0.359112	6	hsa-miR-103a-3p	hsa-miR-93-5p	hsa-miR-16-5p	hsa-miR-20a-5p	hsa-miR-142-5p	hsa-miR-17-5p
IFNAR2	0.0167375	0.0451355	0.349493	6	hsa-miR-17-5p	hsa-miR-20a-5p	hsa-miR-93-5p	hsa-miR-30d-5p	hsa-miR-30b-5p	hsa-miR-142-3p
MRO	0.0181766	0.0451355	0.355906	6	hsa-miR-92a-3p	hsa-miR-25-3p	hsa-miR-769-5p	hsa-miR-30d-5p	hsa-miR-30b-5p	hsa-miR-7847-3p
MYO1F	0.0160486	0.0451355	0.346287	6	hsa-miR-27b-3p	hsa-miR-27a-3p	hsa-miR-128-3p	hsa-miR-93-5p	hsa-miR-20a-5p	hsa-miR-17-5p
NUPL2	0.0181766	0.0451355	0.355906	6	hsa-miR-155-5p	hsa-miR-101-3p	hsa-miR-186-5p	hsa-miR-30e-3p	hsa-miR-26a-5p	hsa-miR-26b-5p
RANGAP1	0.0167375	0.0451355	0.349493	6	hsa-miR-16-5p	hsa-miR-92a-3p	hsa-miR-7847-3p	hsa-miR-93-5p	hsa-miR-20a-5p	hsa-miR-17-5p
ENPP5	0.0204927	0.0479437	0.365525	6	hsa-miR-19b-3p	hsa-miR-17-5p	hsa-miR-93-5p	hsa-miR-20a-5p	hsa-miR-142-5p	hsa-miR-30e-3p
LUZP1	0.0204927	0.0479437	0.365525	6	hsa-miR-16-5p	hsa-miR-155-5p	hsa-miR-186-5p	hsa-miR-103a-3p	hsa-miR-93-5p	hsa-let-7e-5p
CTR9	2.15230386304939e-9	1.44916518190759e-7	0.0192382	5	hsa-miR-101-3p	hsa-miR-19b-3p	hsa-miR-26a-5p	hsa-miR-20a-5p	hsa-let-7b-5p
IL13	2.15230386304939e-9	1.44916518190759e-7	0.0192382	5	hsa-miR-98-5p	hsa-let-7d-5p	hsa-let-7g-5p	hsa-let-7f-5p	hsa-let-7i-5p
DERL1	4.39010695279981e-8	1.75547e-06	0.0269334	5	hsa-miR-21-5p	hsa-miR-19b-3p	hsa-miR-26b-5p	hsa-miR-27b-3p	hsa-miR-27a-3p
MRPS2	4.39010695279981e-8	1.75547e-06	0.0269334	5	hsa-miR-98-5p	hsa-miR-26b-5p	hsa-miR-16-5p	hsa-let-7e-5p	hsa-let-7a-5p
MYO9A	4.39010695279981e-8	1.75547e-06	0.0269334	5	hsa-miR-128-3p	hsa-miR-101-3p	hsa-miR-27a-3p	hsa-miR-21-5p	hsa-let-7a-5p
ADGRL2	1.15377416420943e-7	3.65575e-06	0.0307811	5	hsa-miR-148b-3p	hsa-miR-26b-5p	hsa-miR-19b-3p	hsa-let-7i-5p	hsa-let-7b-5p
ATP7B	1.15377416420943e-7	3.65575e-06	0.0307811	5	hsa-miR-98-5p	hsa-miR-26b-5p	hsa-miR-27b-3p	hsa-miR-27a-3p	hsa-miR-26a-5p
COPG1	1.15377416420943e-7	3.65575e-06	0.0307811	5	hsa-miR-1-3p	hsa-let-7b-5p	hsa-miR-92a-3p	hsa-let-7e-5p	hsa-miR-142-3p
GCSAM	1.15377416420943e-7	3.65575e-06	0.0307811	5	hsa-miR-155-5p	hsa-miR-30d-5p	hsa-miR-30b-5p	hsa-miR-27a-3p	hsa-miR-27b-3p
MSH2	1.15377416420943e-7	3.65575e-06	0.0307811	5	hsa-miR-155-5p	hsa-miR-16-5p	hsa-miR-21-5p	hsa-miR-1-3p	hsa-miR-101-3p
SLC35A4	1.15377416420943e-7	3.65575e-06	0.0307811	5	hsa-miR-103a-3p	hsa-miR-16-5p	hsa-miR-26a-5p	hsa-let-7d-5p	hsa-let-7a-5p
SNRPC	1.15377416420943e-7	3.65575e-06	0.0307811	5	hsa-miR-98-5p	hsa-miR-26b-5p	hsa-miR-16-5p	hsa-let-7f-5p	hsa-let-7a-5p
TAF9B	1.15377416420943e-7	3.65575e-06	0.0307811	5	hsa-let-7b-5p	hsa-miR-26b-5p	hsa-miR-17-5p	hsa-let-7a-5p	hsa-miR-199b-5p
TRIM32	1.15377416420943e-7	3.65575e-06	0.0307811	5	hsa-miR-155-5p	hsa-miR-16-5p	hsa-miR-17-5p	hsa-miR-20a-5p	hsa-miR-93-5p
WDR4	1.15377416420943e-7	3.65575e-06	0.0307811	5	hsa-miR-25-3p	hsa-miR-26b-5p	hsa-let-7b-5p	hsa-miR-100-5p	hsa-let-7e-5p
XYLT2	1.15377416420943e-7	3.65575e-06	0.0307811	5	hsa-miR-19b-3p	hsa-miR-93-5p	hsa-miR-92a-3p	hsa-miR-20a-5p	hsa-let-7b-5p
ASCC3	2.55847334745483e-7	6.71804e-06	0.0346287	5	hsa-miR-98-5p	hsa-miR-16-5p	hsa-let-7b-5p	hsa-let-7f-5p	hsa-let-7a-5p
CNOT7	2.55847334745483e-7	6.71804e-06	0.0346287	5	hsa-miR-16-5p	hsa-miR-19b-3p	hsa-miR-20a-5p	hsa-miR-93-5p	hsa-miR-17-5p
DNM1L	2.55847334745483e-7	6.71804e-06	0.0346287	5	hsa-miR-25-3p	hsa-miR-17-5p	hsa-miR-20a-5p	hsa-miR-93-5p	hsa-miR-21-5p
ERAP1	2.55847334745483e-7	6.71804e-06	0.0346287	5	hsa-miR-26b-5p	hsa-miR-92a-3p	hsa-miR-20a-5p	hsa-miR-93-5p	hsa-miR-17-5p
NT5DC2	2.55847334745483e-7	6.71804e-06	0.0346287	5	hsa-miR-26b-5p	hsa-miR-423-3p	hsa-miR-16-5p	hsa-let-7e-5p	hsa-let-7b-5p
PBXIP1	2.55847334745483e-7	6.71804e-06	0.0346287	5	hsa-miR-148a-3p	hsa-miR-93-5p	hsa-miR-26b-5p	hsa-miR-20a-5p	hsa-miR-17-5p
RCC1L	2.55847334745483e-7	6.71804e-06	0.0346287	5	hsa-miR-16-5p	hsa-let-7b-5p	hsa-miR-186-5p	hsa-miR-26a-5p	hsa-let-7e-5p
REV1	2.55847334745483e-7	6.71804e-06	0.0346287	5	hsa-miR-21-5p	hsa-miR-17-5p	hsa-miR-20a-5p	hsa-miR-93-5p	hsa-miR-155-5p
RP2	2.55847334745483e-7	6.71804e-06	0.0346287	5	hsa-miR-21-5p	hsa-miR-155-5p	hsa-miR-92a-3p	hsa-miR-181b-5p	hsa-miR-181a-5p
BCL9	5.04300113063902e-7	1.18711e-05	0.0384763	5	hsa-miR-101-3p	hsa-miR-98-5p	hsa-miR-92a-3p	hsa-miR-30b-5p	hsa-miR-30d-5p
CKAP5	5.04300113063902e-7	1.18711e-05	0.0384763	5	hsa-miR-155-5p	hsa-miR-103a-3p	hsa-miR-21-5p	hsa-miR-16-5p	hsa-miR-186-5p
EGR2	5.04300113063902e-7	1.18711e-05	0.0384763	5	hsa-miR-100-5p	hsa-miR-93-5p	hsa-miR-142-3p	hsa-miR-20a-5p	hsa-miR-17-5p
PTGER4	5.04300113063902e-7	1.18711e-05	0.0384763	5	hsa-miR-101-3p	hsa-miR-92a-3p	hsa-miR-20a-5p	hsa-miR-93-5p	hsa-miR-17-5p
RASSF1	5.04300113063902e-7	1.18711e-05	0.0384763	5	hsa-miR-1-3p	hsa-miR-19b-3p	hsa-miR-186-5p	hsa-miR-181a-5p	hsa-miR-181b-5p
SMARCA4	5.04300113063902e-7	1.18711e-05	0.0384763	5	hsa-miR-21-5p	hsa-miR-155-5p	hsa-miR-98-5p	hsa-let-7b-5p	hsa-miR-16-5p
C7orf43	9.11190719502721e-7	1.90497e-05	0.042324	5	hsa-miR-20a-5p	hsa-miR-30d-5p	hsa-miR-30b-5p	hsa-miR-93-5p	hsa-miR-17-5p
DHX57	9.11190719502721e-7	1.90497e-05	0.042324	5	hsa-let-7b-5p	hsa-miR-98-5p	hsa-let-7e-5p	hsa-let-7d-5p	hsa-let-7a-5p
MAP3K14	9.11190719502721e-7	1.90497e-05	0.042324	5	hsa-miR-155-5p	hsa-miR-20a-5p	hsa-miR-19b-3p	hsa-miR-93-5p	hsa-miR-17-5p
RLF	9.11190719502721e-7	1.90497e-05	0.042324	5	hsa-miR-181a-5p	hsa-miR-17-5p	hsa-miR-26a-5p	hsa-miR-26b-5p	hsa-miR-181b-5p
RPL21	9.11190719502721e-7	1.90497e-05	0.042324	5	hsa-miR-16-5p	hsa-miR-128-3p	hsa-miR-100-5p	hsa-miR-20a-5p	hsa-miR-17-5p
USP10	9.11190719502721e-7	1.90497e-05	0.042324	5	hsa-miR-98-5p	hsa-let-7b-5p	hsa-miR-181b-5p	hsa-miR-92a-3p	hsa-miR-20a-5p
LIN28A	1.53947e-06	3.03814e-05	0.0461716	5	hsa-let-7b-5p	hsa-let-7a-5p	hsa-miR-26b-5p	hsa-miR-128-3p	hsa-let-7e-5p
PITHD1	1.53947e-06	3.03814e-05	0.0461716	5	hsa-let-7b-5p	hsa-miR-27a-3p	hsa-miR-27b-3p	hsa-miR-128-3p	hsa-miR-21-5p
SLC9A6	1.53947e-06	3.03814e-05	0.0461716	5	hsa-miR-103a-3p	hsa-miR-21-5p	hsa-miR-16-5p	hsa-miR-93-5p	hsa-miR-19b-3p
TUSC2	1.53947e-06	3.03814e-05	0.0461716	5	hsa-miR-93-5p	hsa-miR-98-5p	hsa-miR-378a-3p	hsa-let-7a-5p	hsa-miR-92a-3p
COX3	2.4655e-06	4.44421e-05	0.0500192	5	hsa-miR-196b-5p	hsa-miR-186-5p	hsa-miR-26a-5p	hsa-let-7e-5p	hsa-let-7b-5p
GAB1	2.4655e-06	4.44421e-05	0.0500192	5	hsa-miR-17-5p	hsa-miR-20a-5p	hsa-miR-93-5p	hsa-miR-30d-5p	hsa-miR-30b-5p
HIST2H2BF	2.4655e-06	4.44421e-05	0.0500192	5	hsa-miR-98-5p	hsa-miR-26b-5p	hsa-miR-25-3p	hsa-let-7e-5p	hsa-let-7a-5p
MACF1	2.4655e-06	4.44421e-05	0.0500192	5	hsa-miR-16-5p	hsa-miR-30d-5p	hsa-miR-92a-3p	hsa-let-7e-5p	hsa-miR-19b-3p
MRFAP1	2.4655e-06	4.44421e-05	0.0500192	5	hsa-miR-1-3p	hsa-miR-16-5p	hsa-miR-423-3p	hsa-miR-186-5p	hsa-miR-142-3p
NSF	2.4655e-06	4.44421e-05	0.0500192	5	hsa-miR-103a-3p	hsa-miR-26b-5p	hsa-miR-16-5p	hsa-miR-100-5p	hsa-miR-92a-3p
PBX3	2.4655e-06	4.44421e-05	0.0500192	5	hsa-miR-93-5p	hsa-miR-26b-5p	hsa-miR-181b-5p	hsa-miR-181a-5p	hsa-miR-98-5p
CAMTA1	3.77982e-06	6.5802e-05	0.0538669	5	hsa-miR-155-5p	hsa-miR-17-5p	hsa-miR-19b-3p	hsa-miR-20a-5p	hsa-miR-93-5p
IL1A	3.77982e-06	6.5802e-05	0.0538669	5	hsa-miR-142-3p	hsa-miR-30d-5p	hsa-miR-30b-5p	hsa-miR-181b-5p	hsa-miR-181a-5p
SERPINB5	3.77982e-06	6.5802e-05	0.0538669	5	hsa-miR-1-3p	hsa-miR-21-5p	hsa-miR-26b-5p	hsa-miR-16-5p	hsa-miR-103a-3p
UHRF1	3.77982e-06	6.5802e-05	0.0538669	5	hsa-miR-1-3p	hsa-let-7b-5p	hsa-miR-146a-5p	hsa-let-7a-5p	hsa-miR-146b-5p
ZNF597	3.77982e-06	6.5802e-05	0.0538669	5	hsa-miR-20a-5p	hsa-miR-181b-5p	hsa-miR-181a-5p	hsa-miR-93-5p	hsa-miR-17-5p
BAX	5.58784e-06	9.04026e-05	0.0577145	5	hsa-miR-148b-3p	hsa-miR-1-3p	hsa-miR-128-3p	hsa-miR-181a-5p	hsa-miR-148a-3p
EZH1	5.58784e-06	9.04026e-05	0.0577145	5	hsa-miR-93-5p	hsa-miR-16-5p	hsa-miR-20a-5p	hsa-miR-155-5p	hsa-miR-17-5p
AIMP1	8.01039e-06	0.000115943	0.0615621	5	hsa-miR-155-5p	hsa-miR-16-5p	hsa-miR-340-5p	hsa-miR-142-5p	hsa-miR-186-5p
ANKRD12	8.01039e-06	0.000115943	0.0615621	5	hsa-miR-17-5p	hsa-miR-19b-3p	hsa-miR-20a-5p	hsa-miR-93-5p	hsa-miR-155-5p
KDM3B	8.01039e-06	0.000115943	0.0615621	5	hsa-miR-101-3p	hsa-miR-93-5p	hsa-miR-186-5p	hsa-miR-128-3p	hsa-miR-92a-3p
SPTBN1	8.01039e-06	0.000115943	0.0615621	5	hsa-miR-93-5p	hsa-miR-423-3p	hsa-miR-26a-5p	hsa-let-7e-5p	hsa-let-7a-5p
XPO7	8.01039e-06	0.000115943	0.0615621	5	hsa-miR-103a-3p	hsa-miR-101-3p	hsa-miR-16-5p	hsa-let-7b-5p	hsa-miR-186-5p
GOLT1B	1.11842e-05	0.000154937	0.0654098	5	hsa-miR-155-5p	hsa-miR-103a-3p	hsa-miR-16-5p	hsa-let-7d-5p	hsa-miR-142-3p
PLEKHO2	1.11842e-05	0.000154937	0.0654098	5	hsa-miR-17-5p	hsa-miR-20a-5p	hsa-miR-93-5p	hsa-miR-30d-5p	hsa-miR-30b-5p
PSME4	1.11842e-05	0.000154937	0.0654098	5	hsa-miR-155-5p	hsa-miR-98-5p	hsa-miR-16-5p	hsa-let-7e-5p	hsa-miR-142-3p
MDN1	1.52622e-05	0.00020051	0.0692574	5	hsa-miR-16-5p	hsa-miR-186-5p	hsa-miR-92a-3p	hsa-miR-146b-5p	hsa-miR-146a-5p
MORC3	1.52622e-05	0.00020051	0.0692574	5	hsa-miR-155-5p	hsa-miR-101-3p	hsa-miR-21-5p	hsa-miR-30e-3p	hsa-miR-92a-3p
PHF6	1.52622e-05	0.00020051	0.0692574	5	hsa-miR-155-5p	hsa-let-7a-5p	hsa-miR-17-5p	hsa-miR-20a-5p	hsa-miR-93-5p
TCEAL1	1.52622e-05	0.00020051	0.0692574	5	hsa-miR-20a-5p	hsa-miR-26b-5p	hsa-miR-17-5p	hsa-miR-25-3p	hsa-miR-423-3p
TRIM36	1.52622e-05	0.00020051	0.0692574	5	hsa-miR-142-3p	hsa-miR-128-3p	hsa-miR-26b-5p	hsa-miR-92a-3p	hsa-miR-25-3p
FAM49B	2.04139e-05	0.000258191	0.073105	5	hsa-miR-128-3p	hsa-miR-27a-3p	hsa-miR-26b-5p	hsa-let-7b-5p	hsa-miR-769-5p
MAPK9	2.04139e-05	0.000258191	0.073105	5	hsa-miR-93-5p	hsa-miR-17-5p	hsa-miR-20a-5p	hsa-miR-27b-3p	hsa-miR-92a-3p
SOX2	2.04139e-05	0.000258191	0.073105	5	hsa-miR-126-3p	hsa-miR-128-3p	hsa-miR-21-5p	hsa-miR-340-5p	hsa-miR-146a-5p
PICALM	2.68256e-05	0.000308984	0.0769527	5	hsa-miR-1-3p	hsa-miR-155-5p	hsa-miR-98-5p	hsa-miR-30d-5p	hsa-miR-30b-5p
SRRM2	2.68256e-05	0.000308984	0.0769527	5	hsa-miR-26b-5p	hsa-miR-769-5p	hsa-miR-186-5p	hsa-miR-181b-5p	hsa-miR-25-3p
TOB1	2.68256e-05	0.000308984	0.0769527	5	hsa-miR-17-5p	hsa-miR-25-3p	hsa-miR-92a-3p	hsa-miR-26b-5p	hsa-miR-26a-5p
TUT1	2.68256e-05	0.000308984	0.0769527	5	hsa-miR-93-5p	hsa-miR-92a-3p	hsa-miR-26a-5p	hsa-miR-17-5p	hsa-let-7b-5p
XPO1	2.68256e-05	0.000308984	0.0769527	5	hsa-miR-155-5p	hsa-miR-16-5p	hsa-miR-92a-3p	hsa-miR-30d-5p	hsa-miR-30b-5p
ATP5B	3.47004e-05	0.000387502	0.0808003	5	hsa-miR-101-3p	hsa-miR-93-5p	hsa-miR-92a-3p	hsa-miR-17-5p	hsa-let-7f-5p
KMT2C	3.47004e-05	0.000387502	0.0808003	5	hsa-miR-128-3p	hsa-miR-26b-5p	hsa-miR-186-5p	hsa-miR-27b-3p	hsa-miR-27a-3p
PAX3	3.47004e-05	0.000387502	0.0808003	5	hsa-miR-1-3p	hsa-miR-27a-3p	hsa-miR-27b-3p	hsa-let-7e-5p	hsa-let-7b-5p
TCP1	3.47004e-05	0.000387502	0.0808003	5	hsa-miR-378a-3p	hsa-miR-186-5p	hsa-miR-100-5p	hsa-miR-26a-5p	hsa-miR-16-5p
TXNDC5	3.47004e-05	0.000387502	0.0808003	5	hsa-miR-196b-5p	hsa-miR-27b-3p	hsa-miR-27a-3p	hsa-miR-30d-5p	hsa-miR-30b-5p
WDR1	3.47004e-05	0.000387502	0.0808003	5	hsa-miR-93-5p	hsa-miR-92a-3p	hsa-miR-20a-5p	hsa-miR-19b-3p	hsa-miR-17-5p
DMTF1	4.42583e-05	0.000475673	0.0846479	5	hsa-miR-103a-3p	hsa-miR-21-5p	hsa-miR-16-5p	hsa-miR-155-5p	hsa-miR-103b
HIST1H1C	4.42583e-05	0.000475673	0.0846479	5	hsa-miR-98-5p	hsa-miR-186-5p	hsa-miR-27b-3p	hsa-miR-16-5p	hsa-let-7b-5p
SLC39A14	4.42583e-05	0.000475673	0.0846479	5	hsa-miR-155-5p	hsa-miR-1-3p	hsa-miR-16-5p	hsa-miR-92a-3p	hsa-miR-25-3p
ARHGEF18	5.57362e-05	0.000576696	0.0884956	5	hsa-miR-1-3p	hsa-miR-17-5p	hsa-miR-20a-5p	hsa-miR-93-5p	hsa-miR-769-5p
ARRDC3	5.57362e-05	0.000576696	0.0884956	5	hsa-miR-148a-3p	hsa-miR-19b-3p	hsa-let-7a-5p	hsa-miR-181b-5p	hsa-miR-181a-5p
FASLG	5.57362e-05	0.000576696	0.0884956	5	hsa-miR-21-5p	hsa-miR-26b-5p	hsa-miR-25-3p	hsa-miR-92a-3p	hsa-let-7e-5p
GFPT2	5.57362e-05	0.000576696	0.0884956	5	hsa-miR-128-3p	hsa-miR-30b-5p	hsa-miR-101-3p	hsa-miR-92a-3p	hsa-miR-25-3p
IPO5	5.57362e-05	0.000576696	0.0884956	5	hsa-miR-93-5p	hsa-miR-92a-3p	hsa-miR-16-5p	hsa-miR-181a-5p	hsa-miR-181b-5p
PSMD9	5.57362e-05	0.000576696	0.0884956	5	hsa-miR-186-5p	hsa-miR-148a-3p	hsa-miR-19b-3p	hsa-let-7b-5p	hsa-miR-21-5p
SARAF	5.57362e-05	0.000576696	0.0884956	5	hsa-miR-148b-3p	hsa-miR-92a-3p	hsa-miR-20a-5p	hsa-miR-155-5p	hsa-miR-196b-5p
SEMA6A	5.57362e-05	0.000576696	0.0884956	5	hsa-miR-27a-3p	hsa-miR-27b-3p	hsa-miR-103a-3p	hsa-miR-30d-5p	hsa-miR-30b-5p
SPIRE1	5.57362e-05	0.000576696	0.0884956	5	hsa-miR-186-5p	hsa-miR-101-3p	hsa-miR-769-5p	hsa-miR-181a-5p	hsa-miR-181b-5p
TGFB1	5.57362e-05	0.000576696	0.0884956	5	hsa-miR-21-5p	hsa-miR-17-5p	hsa-miR-19b-3p	hsa-miR-93-5p	hsa-miR-146a-5p
TOPBP1	5.57362e-05	0.000576696	0.0884956	5	hsa-miR-128-3p	hsa-miR-27b-3p	hsa-miR-27a-3p	hsa-miR-181b-5p	hsa-miR-181a-5p
BLOC1S2	6.93877e-05	0.000677381	0.0923432	5	hsa-miR-128-3p	hsa-miR-26b-5p	hsa-miR-26a-5p	hsa-miR-181a-5p	hsa-miR-181b-5p
C15orf41	6.93877e-05	0.000677381	0.0923432	5	hsa-miR-17-5p	hsa-miR-340-5p	hsa-miR-142-5p	hsa-miR-93-5p	hsa-miR-20a-5p
EHD1	6.93877e-05	0.000677381	0.0923432	5	hsa-miR-155-5p	hsa-miR-769-5p	hsa-miR-26b-5p	hsa-miR-19b-3p	hsa-miR-26a-5p
FAM46C	6.93877e-05	0.000677381	0.0923432	5	hsa-miR-98-5p	hsa-miR-17-5p	hsa-miR-20a-5p	hsa-miR-93-5p	hsa-miR-19b-3p
HNRNPH1	6.93877e-05	0.000677381	0.0923432	5	hsa-miR-1-3p	hsa-miR-21-5p	hsa-miR-30d-5p	hsa-miR-181a-5p	hsa-miR-181b-5p
TADA2B	6.93877e-05	0.000677381	0.0923432	5	hsa-miR-16-5p	hsa-miR-155-5p	hsa-miR-20a-5p	hsa-miR-93-5p	hsa-miR-17-5p
BCOR	8.54833e-05	0.000808647	0.0961908	5	hsa-let-7f-5p	hsa-let-7b-5p	hsa-let-7a-5p	hsa-miR-340-5p	hsa-miR-142-5p
CDK5R1	8.54833e-05	0.000808647	0.0961908	5	hsa-miR-26b-5p	hsa-miR-196b-5p	hsa-miR-25-3p	hsa-miR-92a-3p	hsa-miR-186-5p
CLTA	8.54833e-05	0.000808647	0.0961908	5	hsa-miR-155-5p	hsa-miR-26b-5p	hsa-miR-142-3p	hsa-miR-92a-3p	hsa-miR-25-3p
CSRP2	8.54833e-05	0.000808647	0.0961908	5	hsa-miR-142-3p	hsa-miR-155-5p	hsa-miR-27a-3p	hsa-miR-27b-3p	hsa-miR-128-3p
DDX17	8.54833e-05	0.000808647	0.0961908	5	hsa-miR-155-5p	hsa-miR-27b-3p	hsa-miR-92a-3p	hsa-let-7b-5p	hsa-miR-142-3p
MRS2	8.54833e-05	0.000808647	0.0961908	5	hsa-miR-155-5p	hsa-miR-98-5p	hsa-miR-20a-5p	hsa-let-7a-5p	hsa-miR-92a-3p
TSG101	8.54833e-05	0.000808647	0.0961908	5	hsa-miR-93-5p	hsa-miR-20a-5p	hsa-miR-17-5p	hsa-miR-181b-5p	hsa-miR-181a-5p
ABCC1	0.00010431	0.000958038	0.100038	5	hsa-miR-1-3p	hsa-miR-98-5p	hsa-let-7b-5p	hsa-miR-16-5p	hsa-miR-199b-5p
CHD1	0.00010431	0.000958038	0.100038	5	hsa-miR-30b-5p	hsa-miR-98-5p	hsa-let-7b-5p	hsa-miR-26a-5p	hsa-miR-30d-5p
CIT	0.00010431	0.000958038	0.100038	5	hsa-miR-92a-3p	hsa-miR-20a-5p	hsa-miR-19b-3p	hsa-miR-93-5p	hsa-miR-17-5p
FRMD6	0.00010431	0.000958038	0.100038	5	hsa-miR-101-3p	hsa-miR-17-5p	hsa-miR-19b-3p	hsa-miR-20a-5p	hsa-miR-93-5p
GNAQ	0.00010431	0.000958038	0.100038	5	hsa-miR-142-3p	hsa-miR-128-3p	hsa-miR-21-5p	hsa-miR-25-3p	hsa-miR-92a-3p
KLF4	0.00010431	0.000958038	0.100038	5	hsa-miR-25-3p	hsa-miR-103a-3p	hsa-miR-128-3p	hsa-miR-30b-5p	hsa-miR-92a-3p
PPP1R2	0.00010431	0.000958038	0.100038	5	hsa-let-7e-5p	hsa-miR-142-3p	hsa-miR-30e-3p	hsa-miR-30d-5p	hsa-miR-30b-5p
TMEM131L	0.00010431	0.000958038	0.100038	5	hsa-miR-98-5p	hsa-miR-26b-5p	hsa-miR-93-5p	hsa-miR-17-5p	hsa-miR-20a-5p
TMEM254	0.00010431	0.000958038	0.100038	5	hsa-miR-7847-3p	hsa-miR-27b-3p	hsa-miR-27a-3p	hsa-miR-26b-5p	hsa-miR-26a-5p
VPS4B	0.00010431	0.000958038	0.100038	5	hsa-miR-155-5p	hsa-miR-128-3p	hsa-miR-19b-3p	hsa-miR-92a-3p	hsa-miR-25-3p
AKAP17A	0.00012617	0.00109664	0.103886	5	hsa-let-7a-5p	hsa-miR-30e-3p	hsa-miR-199b-5p	hsa-miR-148b-3p	hsa-miR-148a-3p
CNN3	0.00012617	0.00109664	0.103886	5	hsa-miR-1-3p	hsa-miR-16-5p	hsa-miR-27a-3p	hsa-miR-27b-3p	hsa-miR-142-3p
GAPDH	0.00012617	0.00109664	0.103886	5	hsa-miR-93-5p	hsa-miR-92a-3p	hsa-miR-25-3p	hsa-miR-17-5p	hsa-let-7b-5p
ROCK1	0.00012617	0.00109664	0.103886	5	hsa-miR-146a-5p	hsa-miR-148b-3p	hsa-miR-148a-3p	hsa-miR-340-5p	hsa-miR-126-3p
SPEN	0.00012617	0.00109664	0.103886	5	hsa-miR-769-5p	hsa-miR-423-3p	hsa-miR-186-5p	hsa-miR-92a-3p	hsa-miR-16-5p
ZFHX4	0.00012617	0.00109664	0.103886	5	hsa-miR-128-3p	hsa-miR-92a-3p	hsa-miR-19b-3p	hsa-let-7b-5p	hsa-miR-16-5p
ATPAF1	0.000151383	0.00125223	0.107734	5	hsa-miR-155-5p	hsa-miR-19b-3p	hsa-miR-128-3p	hsa-miR-27a-3p	hsa-miR-27b-3p
NFIA	0.000151383	0.00125223	0.107734	5	hsa-miR-100-5p	hsa-miR-19b-3p	hsa-miR-21-5p	hsa-miR-181b-5p	hsa-miR-103a-3p
SMAD3	0.000151383	0.00125223	0.107734	5	hsa-miR-155-5p	hsa-miR-17-5p	hsa-miR-3529-3p	hsa-miR-16-5p	hsa-miR-142-5p
TLNRD1	0.000151383	0.00125223	0.107734	5	hsa-miR-340-5p	hsa-let-7b-5p	hsa-miR-27b-3p	hsa-miR-27a-3p	hsa-miR-128-3p
CDC37L1	0.000180283	0.00146612	0.111581	5	hsa-miR-103a-3p	hsa-miR-93-5p	hsa-miR-16-5p	hsa-miR-30d-5p	hsa-miR-30b-5p
CSNK1G1	0.000180283	0.00146612	0.111581	5	hsa-miR-93-5p	hsa-miR-26b-5p	hsa-miR-19b-3p	hsa-miR-30d-5p	hsa-miR-30b-5p
HIST1H3D	0.000180283	0.00146612	0.111581	5	hsa-miR-98-5p	hsa-miR-423-3p	hsa-miR-92a-3p	hsa-miR-181b-5p	hsa-miR-181a-5p
MAN1C1	0.000180283	0.00146612	0.111581	5	hsa-miR-93-5p	hsa-miR-20a-5p	hsa-miR-146a-5p	hsa-miR-146b-5p	hsa-miR-7847-3p
TPT1	0.000180283	0.00146612	0.111581	5	hsa-miR-16-5p	hsa-miR-92a-3p	hsa-let-7b-5p	hsa-miR-27b-3p	hsa-miR-27a-3p
ACADSB	0.000213221	0.00167737	0.115429	5	hsa-miR-26b-5p	hsa-miR-17-5p	hsa-miR-20a-5p	hsa-miR-93-5p	hsa-miR-532-5p
LAPTM4B	0.000213221	0.00167737	0.115429	5	hsa-miR-93-5p	hsa-miR-27b-3p	hsa-miR-16-5p	hsa-miR-181b-5p	hsa-miR-181a-5p
MOB1A	0.000213221	0.00167737	0.115429	5	hsa-miR-128-3p	hsa-miR-181a-5p	hsa-let-7b-5p	hsa-miR-93-5p	hsa-miR-186-5p
SMAD6	0.000213221	0.00167737	0.115429	5	hsa-miR-26b-5p	hsa-miR-17-5p	hsa-miR-20a-5p	hsa-miR-92a-3p	hsa-miR-93-5p
STAU1	0.000213221	0.00167737	0.115429	5	hsa-miR-27a-3p	hsa-miR-16-5p	hsa-miR-30e-3p	hsa-miR-30d-5p	hsa-miR-30b-5p
VPS33A	0.000213221	0.00167737	0.115429	5	hsa-miR-98-5p	hsa-miR-26b-5p	hsa-miR-7847-3p	hsa-miR-30b-5p	hsa-miR-30d-5p
AKT2	0.00025056	0.00184993	0.119277	5	hsa-miR-21-5p	hsa-miR-423-3p	hsa-let-7g-5p	hsa-let-7b-5p	hsa-miR-126-3p
ASB1	0.00025056	0.00184993	0.119277	5	hsa-miR-93-5p	hsa-miR-17-5p	hsa-miR-20a-5p	hsa-miR-181b-5p	hsa-miR-181a-5p
CLTC	0.00025056	0.00184993	0.119277	5	hsa-miR-155-5p	hsa-miR-1-3p	hsa-miR-92a-3p	hsa-miR-16-5p	hsa-let-7e-5p
FAM102A	0.00025056	0.00184993	0.119277	5	hsa-miR-1-3p	hsa-miR-20a-5p	hsa-miR-19b-3p	hsa-miR-93-5p	hsa-miR-17-5p
OSBPL3	0.00025056	0.00184993	0.119277	5	hsa-miR-103a-3p	hsa-miR-21-5p	hsa-miR-16-5p	hsa-miR-181b-5p	hsa-miR-181a-5p
PFKFB2	0.00025056	0.00184993	0.119277	5	hsa-miR-21-5p	hsa-miR-181a-5p	hsa-miR-93-5p	hsa-miR-20a-5p	hsa-miR-17-5p
WDR37	0.00025056	0.00184993	0.119277	5	hsa-miR-30b-5p	hsa-miR-92a-3p	hsa-miR-17-5p	hsa-miR-20a-5p	hsa-miR-93-5p
ZFAND5	0.00025056	0.00184993	0.119277	5	hsa-miR-98-5p	hsa-miR-19b-3p	hsa-let-7e-5p	hsa-miR-30d-5p	hsa-miR-30b-5p
COASY	0.000292679	0.00213721	0.123124	5	hsa-miR-26b-5p	hsa-miR-26a-5p	hsa-miR-27b-3p	hsa-miR-27a-3p	hsa-miR-128-3p
LSM4	0.000292679	0.00213721	0.123124	5	hsa-miR-769-5p	hsa-miR-423-3p	hsa-miR-146b-5p	hsa-miR-146a-5p	hsa-miR-532-5p
POLI	0.000292679	0.00213721	0.123124	5	hsa-miR-92a-3p	hsa-miR-19b-3p	hsa-miR-340-5p	hsa-miR-769-5p	hsa-miR-142-3p
PRKCD	0.000292679	0.00213721	0.123124	5	hsa-miR-26a-5p	hsa-miR-16-5p	hsa-miR-26b-5p	hsa-miR-181a-5p	hsa-miR-181b-5p
TERF2IP	0.000292679	0.00213721	0.123124	5	hsa-miR-27a-3p	hsa-miR-16-5p	hsa-miR-100-5p	hsa-let-7b-5p	hsa-miR-186-5p
DCTPP1	0.000339972	0.00234645	0.126972	5	hsa-let-7b-5p	hsa-miR-1-3p	hsa-miR-26b-5p	hsa-miR-17-5p	hsa-miR-378a-3p
DDHD1	0.000339972	0.00234645	0.126972	5	hsa-miR-181b-5p	hsa-miR-20a-5p	hsa-miR-93-5p	hsa-miR-17-5p	hsa-miR-199b-5p
FAM177A1	0.000339972	0.00234645	0.126972	5	hsa-miR-155-5p	hsa-miR-142-3p	hsa-miR-186-5p	hsa-miR-26b-5p	hsa-miR-26a-5p
MFN2	0.000339972	0.00234645	0.126972	5	hsa-miR-1-3p	hsa-miR-16-5p	hsa-miR-93-5p	hsa-miR-92a-3p	hsa-miR-17-5p
NDEL1	0.000339972	0.00234645	0.126972	5	hsa-miR-103a-3p	hsa-miR-93-5p	hsa-miR-19b-3p	hsa-miR-30d-5p	hsa-miR-30b-5p
RNF34	0.000339972	0.00234645	0.126972	5	hsa-miR-181a-5p	hsa-miR-93-5p	hsa-miR-30b-5p	hsa-miR-20a-5p	hsa-miR-17-5p
SSFA2	0.000339972	0.00234645	0.126972	5	hsa-miR-128-3p	hsa-miR-101-3p	hsa-miR-21-5p	hsa-miR-25-3p	hsa-miR-92a-3p
UBR3	0.000339972	0.00234645	0.126972	5	hsa-miR-21-5p	hsa-miR-16-5p	hsa-miR-26a-5p	hsa-miR-26b-5p	hsa-miR-103a-3p
AZIN1	0.000392844	0.00249464	0.13082	5	hsa-miR-30b-5p	hsa-miR-17-5p	hsa-miR-186-5p	hsa-miR-30d-5p	hsa-miR-19b-3p
CCNE1	0.000392844	0.00249464	0.13082	5	hsa-miR-16-5p	hsa-miR-103a-3p	hsa-miR-26b-5p	hsa-miR-26a-5p	hsa-miR-92a-3p
DCAF12	0.000392844	0.00249464	0.13082	5	hsa-miR-128-3p	hsa-miR-30b-5p	hsa-miR-92a-3p	hsa-miR-142-3p	hsa-miR-186-5p
FCHO2	0.000392844	0.00249464	0.13082	5	hsa-miR-93-5p	hsa-miR-17-5p	hsa-miR-20a-5p	hsa-miR-92a-3p	hsa-miR-340-5p
GALNT7	0.000392844	0.00249464	0.13082	5	hsa-miR-16-5p	hsa-miR-378a-3p	hsa-miR-26b-5p	hsa-miR-25-3p	hsa-miR-92a-3p
LRRC8B	0.000392844	0.00249464	0.13082	5	hsa-miR-1-3p	hsa-miR-423-3p	hsa-miR-30d-5p	hsa-miR-30b-5p	hsa-miR-3529-3p
NARF	0.000392844	0.00249464	0.13082	5	hsa-miR-98-5p	hsa-miR-16-5p	hsa-miR-423-3p	hsa-miR-92a-3p	hsa-miR-25-3p
SNAPIN	0.000392844	0.00249464	0.13082	5	hsa-miR-1-3p	hsa-miR-148a-3p	hsa-miR-93-5p	hsa-miR-19b-3p	hsa-miR-148b-3p
ARID4B	0.000451714	0.00283895	0.134667	5	hsa-miR-19b-3p	hsa-miR-92a-3p	hsa-miR-93-5p	hsa-miR-20a-5p	hsa-miR-17-5p
CTDSPL	0.000451714	0.00283895	0.134667	5	hsa-miR-100-5p	hsa-miR-16-5p	hsa-miR-92a-3p	hsa-miR-25-3p	hsa-miR-181a-5p
HOXA5	0.000451714	0.00283895	0.134667	5	hsa-miR-340-5p	hsa-miR-19b-3p	hsa-miR-92a-3p	hsa-miR-196b-5p	hsa-miR-26a-5p
NAA25	0.000451714	0.00283895	0.134667	5	hsa-let-7b-5p	hsa-miR-16-5p	hsa-miR-155-5p	hsa-miR-30b-5p	hsa-miR-92a-3p
PPIF	0.000451714	0.00283895	0.134667	5	hsa-miR-16-5p	hsa-miR-21-5p	hsa-miR-27a-3p	hsa-miR-27b-3p	hsa-miR-128-3p
FRAT2	0.000517015	0.00314966	0.138515	5	hsa-miR-92a-3p	hsa-miR-26b-5p	hsa-miR-26a-5p	hsa-miR-340-5p	hsa-miR-142-5p
KIAA0232	0.000517015	0.00314966	0.138515	5	hsa-miR-26b-5p	hsa-miR-17-5p	hsa-miR-20a-5p	hsa-miR-93-5p	hsa-miR-142-3p
LAMP2	0.000517015	0.00314966	0.138515	5	hsa-miR-103a-3p	hsa-miR-21-5p	hsa-miR-16-5p	hsa-miR-92a-3p	hsa-miR-27a-3p
PNKD	0.000517015	0.00314966	0.138515	5	hsa-miR-27a-3p	hsa-miR-27b-3p	hsa-miR-128-3p	hsa-miR-181b-5p	hsa-miR-181a-5p
UGT8	0.000517015	0.00314966	0.138515	5	hsa-let-7b-5p	hsa-miR-148b-3p	hsa-miR-155-5p	hsa-miR-1-3p	hsa-miR-16-5p
APLP2	0.000589187	0.00353088	0.142362	5	hsa-miR-93-5p	hsa-miR-30d-5p	hsa-miR-30b-5p	hsa-miR-148a-3p	hsa-miR-148b-3p
ATP6V1B2	0.000589187	0.00353088	0.142362	5	hsa-miR-1-3p	hsa-miR-16-5p	hsa-let-7a-5p	hsa-miR-19b-3p	hsa-miR-186-5p
CNEP1R1	0.000589187	0.00353088	0.142362	5	hsa-miR-17-5p	hsa-let-7f-5p	hsa-miR-25-3p	hsa-miR-92a-3p	hsa-miR-101-3p
JCAD	0.000589187	0.00353088	0.142362	5	hsa-miR-181a-5p	hsa-miR-101-3p	hsa-miR-26b-5p	hsa-miR-186-5p	hsa-miR-30e-3p
PFKP	0.000589187	0.00353088	0.142362	5	hsa-miR-26b-5p	hsa-miR-17-5p	hsa-miR-20a-5p	hsa-miR-93-5p	hsa-miR-142-5p
RSF1	0.000589187	0.00353088	0.142362	5	hsa-miR-155-5p	hsa-miR-1-3p	hsa-miR-21-5p	hsa-miR-181b-5p	hsa-miR-181a-5p
FMNL2	0.000668687	0.00395043	0.14621	5	hsa-miR-155-5p	hsa-miR-1-3p	hsa-miR-93-5p	hsa-miR-20a-5p	hsa-miR-17-5p
IFITM1	0.000668687	0.00395043	0.14621	5	hsa-miR-146a-5p	hsa-miR-128-3p	hsa-miR-19b-3p	hsa-miR-25-3p	hsa-miR-92a-3p
JUN	0.000668687	0.00395043	0.14621	5	hsa-miR-16-5p	hsa-miR-155-5p	hsa-miR-101-3p	hsa-miR-26b-5p	hsa-miR-93-5p
MYO1D	0.000668687	0.00395043	0.14621	5	hsa-miR-155-5p	hsa-miR-92a-3p	hsa-miR-20a-5p	hsa-miR-93-5p	hsa-miR-17-5p
PURG	0.000668687	0.00395043	0.14621	5	hsa-miR-25-3p	hsa-miR-92a-3p	hsa-miR-21-5p	hsa-miR-186-5p	hsa-miR-19b-3p
TANK	0.000668687	0.00395043	0.14621	5	hsa-miR-30d-5p	hsa-miR-30b-5p	hsa-miR-25-3p	hsa-miR-7847-3p	hsa-miR-92a-3p
HIST2H3A	0.000755978	0.00435103	0.150058	5	hsa-miR-1-3p	hsa-miR-186-5p	hsa-miR-27b-3p	hsa-miR-93-5p	hsa-miR-17-5p
KCNC4	0.000755978	0.00435103	0.150058	5	hsa-miR-103a-3p	hsa-miR-16-5p	hsa-let-7b-5p	hsa-miR-25-3p	hsa-miR-92a-3p
TRIM2	0.000755978	0.00435103	0.150058	5	hsa-miR-1-3p	hsa-miR-181a-5p	hsa-miR-21-5p	hsa-miR-19b-3p	hsa-miR-186-5p
ATAT1	0.000851536	0.00482221	0.153905	5	hsa-miR-26b-5p	hsa-miR-100-5p	hsa-miR-93-5p	hsa-miR-20a-5p	hsa-miR-17-5p
CABLES1	0.000851536	0.00482221	0.153905	5	hsa-let-7e-5p	hsa-miR-17-5p	hsa-miR-20a-5p	hsa-miR-93-5p	hsa-miR-128-3p
MAP3K1	0.000851536	0.00482221	0.153905	5	hsa-miR-21-5p	hsa-miR-423-3p	hsa-let-7g-5p	hsa-let-7a-5p	hsa-miR-19b-3p
PIP4K2A	0.000851536	0.00482221	0.153905	5	hsa-miR-30b-5p	hsa-miR-101-3p	hsa-miR-20a-5p	hsa-miR-93-5p	hsa-miR-17-5p
PLK1	0.000851536	0.00482221	0.153905	5	hsa-miR-100-5p	hsa-miR-16-5p	hsa-miR-155-5p	hsa-let-7b-5p	hsa-let-7e-5p
FAM84B	0.000955844	0.00537633	0.157753	5	hsa-let-7b-5p	hsa-miR-27a-3p	hsa-miR-128-3p	hsa-miR-27b-3p	hsa-miR-101-3p
MPP5	0.000955844	0.00537633	0.157753	5	hsa-miR-155-5p	hsa-miR-148a-3p	hsa-miR-21-5p	hsa-miR-181a-5p	hsa-miR-181b-5p
RAB23	0.000955844	0.00537633	0.157753	5	hsa-miR-155-5p	hsa-miR-103a-3p	hsa-miR-26b-5p	hsa-miR-16-5p	hsa-miR-17-5p
TMEM136	0.000955844	0.00537633	0.157753	5	hsa-miR-142-3p	hsa-miR-155-5p	hsa-miR-146b-5p	hsa-miR-146a-5p	hsa-miR-3529-3p
FAM135A	0.0010694	0.00544819	0.161601	5	hsa-miR-155-5p	hsa-miR-26b-5p	hsa-let-7d-5p	hsa-miR-92a-3p	hsa-miR-196b-5p
PIGS	0.0010694	0.00544819	0.161601	5	hsa-miR-1-3p	hsa-miR-92a-3p	hsa-miR-17-5p	hsa-let-7e-5p	hsa-miR-19b-3p
SREK1	0.0010694	0.00544819	0.161601	5	hsa-miR-1-3p	hsa-miR-21-5p	hsa-let-7d-5p	hsa-miR-16-5p	hsa-miR-103a-3p
TRIP10	0.0010694	0.00544819	0.161601	5	hsa-miR-186-5p	hsa-miR-93-5p	hsa-miR-142-5p	hsa-miR-17-5p	hsa-miR-20a-5p
UBL3	0.0010694	0.00544819	0.161601	5	hsa-miR-26b-5p	hsa-miR-186-5p	hsa-miR-181a-5p	hsa-miR-155-5p	hsa-miR-19b-3p
UHRF1BP1	0.0010694	0.00544819	0.161601	5	hsa-let-7e-5p	hsa-miR-92a-3p	hsa-miR-25-3p	hsa-miR-30d-5p	hsa-miR-30b-5p
CCNE2	0.00119269	0.005955	0.165448	5	hsa-miR-26a-5p	hsa-miR-126-3p	hsa-miR-30b-5p	hsa-miR-16-5p	hsa-miR-25-3p
CD47	0.00119269	0.005955	0.165448	5	hsa-miR-21-5p	hsa-miR-20a-5p	hsa-miR-93-5p	hsa-miR-17-5p	hsa-miR-142-5p
ENPP4	0.00119269	0.005955	0.165448	5	hsa-miR-103a-3p	hsa-miR-16-5p	hsa-miR-19b-3p	hsa-miR-30d-5p	hsa-miR-30b-5p
HMGCS1	0.00119269	0.005955	0.165448	5	hsa-miR-186-5p	hsa-miR-19b-3p	hsa-miR-92a-3p	hsa-let-7b-5p	hsa-miR-155-5p
MAP3K3	0.00119269	0.005955	0.165448	5	hsa-miR-181a-5p	hsa-miR-17-5p	hsa-miR-20a-5p	hsa-miR-93-5p	hsa-miR-181b-5p
NABP1	0.00119269	0.005955	0.165448	5	hsa-miR-17-5p	hsa-miR-26b-5p	hsa-miR-26a-5p	hsa-miR-20a-5p	hsa-miR-93-5p
PIM1	0.00119269	0.005955	0.165448	5	hsa-miR-1-3p	hsa-miR-16-5p	hsa-miR-26a-5p	hsa-miR-26b-5p	hsa-miR-101-3p
SUGP1	0.00119269	0.005955	0.165448	5	hsa-miR-1-3p	hsa-miR-92a-3p	hsa-miR-93-5p	hsa-miR-20a-5p	hsa-miR-17-5p
BAHD1	0.00132624	0.00646033	0.169296	5	hsa-miR-26b-5p	hsa-miR-19b-3p	hsa-let-7b-5p	hsa-miR-30b-5p	hsa-miR-30d-5p
CPEB2	0.00132624	0.00646033	0.169296	5	hsa-miR-26a-5p	hsa-miR-92a-3p	hsa-miR-103a-3p	hsa-miR-16-5p	hsa-miR-142-3p
DYRK1A	0.00132624	0.00646033	0.169296	5	hsa-miR-148a-3p	hsa-miR-92a-3p	hsa-miR-26a-5p	hsa-miR-26b-5p	hsa-miR-30e-3p
EXOC5	0.00132624	0.00646033	0.169296	5	hsa-miR-103a-3p	hsa-miR-21-5p	hsa-miR-186-5p	hsa-miR-25-3p	hsa-miR-92a-3p
NETO2	0.00132624	0.00646033	0.169296	5	hsa-miR-1-3p	hsa-miR-21-5p	hsa-miR-20a-5p	hsa-miR-17-5p	hsa-miR-93-5p
SLC22A23	0.00132624	0.00646033	0.169296	5	hsa-miR-378a-3p	hsa-miR-142-5p	hsa-miR-20a-5p	hsa-miR-93-5p	hsa-miR-17-5p
TEF	0.00132624	0.00646033	0.169296	5	hsa-miR-186-5p	hsa-miR-25-3p	hsa-miR-92a-3p	hsa-miR-181b-5p	hsa-miR-181a-5p
FAM129A	0.00147055	0.0071135	0.173144	5	hsa-miR-93-5p	hsa-miR-20a-5p	hsa-miR-92a-3p	hsa-miR-25-3p	hsa-miR-17-5p
RGPD4	0.00147055	0.0071135	0.173144	5	hsa-miR-27a-3p	hsa-miR-27b-3p	hsa-miR-128-3p	hsa-miR-142-5p	hsa-miR-340-5p
SPTLC3	0.00147055	0.0071135	0.173144	5	hsa-miR-21-5p	hsa-miR-181b-5p	hsa-miR-181a-5p	hsa-miR-1-3p	hsa-miR-7847-3p
TMEM100	0.00147055	0.0071135	0.173144	5	hsa-miR-103a-3p	hsa-miR-93-5p	hsa-miR-16-5p	hsa-miR-17-5p	hsa-miR-20a-5p
UTP15	0.00147055	0.0071135	0.173144	5	hsa-miR-16-5p	hsa-let-7b-5p	hsa-let-7e-5p	hsa-miR-146b-5p	hsa-miR-146a-5p
ARHGAP35	0.00162616	0.00774751	0.176991	5	hsa-miR-181b-5p	hsa-miR-17-5p	hsa-miR-20a-5p	hsa-miR-93-5p	hsa-miR-7847-3p
CADM1	0.00162616	0.00774751	0.176991	5	hsa-miR-16-5p	hsa-miR-26b-5p	hsa-miR-101-3p	hsa-miR-126-3p	hsa-miR-21-5p
PPP2R1A	0.00162616	0.00774751	0.176991	5	hsa-miR-16-5p	hsa-miR-92a-3p	hsa-miR-20a-5p	hsa-miR-17-5p	hsa-let-7e-5p
RAB2B	0.00162616	0.00774751	0.176991	5	hsa-miR-146b-5p	hsa-miR-146a-5p	hsa-miR-19b-3p	hsa-miR-181b-5p	hsa-miR-181a-5p
RPS27A	0.00162616	0.00774751	0.176991	5	hsa-miR-30b-5p	hsa-miR-26a-5p	hsa-miR-17-5p	hsa-miR-20a-5p	hsa-miR-93-5p
SPATS2L	0.00162616	0.00774751	0.176991	5	hsa-miR-21-5p	hsa-miR-146a-5p	hsa-miR-103a-3p	hsa-miR-25-3p	hsa-miR-92a-3p
USP37	0.00162616	0.00774751	0.176991	5	hsa-miR-19b-3p	hsa-let-7e-5p	hsa-miR-142-3p	hsa-miR-30d-5p	hsa-miR-30b-5p
CCDC137	0.00179358	0.00837948	0.180839	5	hsa-miR-155-5p	hsa-miR-17-5p	hsa-miR-19b-3p	hsa-miR-20a-5p	hsa-miR-93-5p
EIF5A	0.00179358	0.00837948	0.180839	5	hsa-miR-769-5p	hsa-miR-423-3p	hsa-miR-181b-5p	hsa-miR-100-5p	hsa-miR-25-3p
GNPNAT1	0.00179358	0.00837948	0.180839	5	hsa-miR-1-3p	hsa-miR-155-5p	hsa-miR-92a-3p	hsa-miR-27b-3p	hsa-miR-27a-3p
HMOX1	0.00179358	0.00837948	0.180839	5	hsa-miR-16-5p	hsa-miR-148b-3p	hsa-miR-128-3p	hsa-miR-1-3p	hsa-miR-26b-5p
PPP1R12B	0.00179358	0.00837948	0.180839	5	hsa-miR-30b-5p	hsa-miR-17-5p	hsa-miR-20a-5p	hsa-miR-93-5p	hsa-miR-7847-3p
RABGAP1	0.00179358	0.00837948	0.180839	5	hsa-miR-21-5p	hsa-miR-92a-3p	hsa-miR-128-3p	hsa-miR-27a-3p	hsa-miR-27b-3p
RNF38	0.00179358	0.00837948	0.180839	5	hsa-miR-26b-5p	hsa-miR-16-5p	hsa-miR-142-3p	hsa-miR-27b-3p	hsa-miR-27a-3p
RPL12	0.00179358	0.00837948	0.180839	5	hsa-miR-16-5p	hsa-let-7g-5p	hsa-let-7e-5p	hsa-let-7b-5p	hsa-miR-769-5p
TNFRSF10A	0.00179358	0.00837948	0.180839	5	hsa-miR-155-5p	hsa-miR-16-5p	hsa-miR-340-5p	hsa-miR-142-5p	hsa-miR-186-5p
CCSAP	0.00197334	0.00915859	0.184686	5	hsa-miR-1-3p	hsa-miR-92a-3p	hsa-miR-340-5p	hsa-miR-142-5p	hsa-miR-186-5p
CNOT6	0.00197334	0.00915859	0.184686	5	hsa-miR-1-3p	hsa-miR-19b-3p	hsa-miR-769-5p	hsa-miR-186-5p	hsa-miR-155-5p
DNAJB6	0.00197334	0.00915859	0.184686	5	hsa-miR-3529-3p	hsa-miR-142-3p	hsa-miR-20a-5p	hsa-miR-93-5p	hsa-miR-17-5p
EIF2S1	0.00197334	0.00915859	0.184686	5	hsa-miR-21-5p	hsa-miR-17-5p	hsa-miR-20a-5p	hsa-miR-93-5p	hsa-miR-30b-5p
PPP2R1B	0.00197334	0.00915859	0.184686	5	hsa-miR-423-3p	hsa-miR-16-5p	hsa-miR-1-3p	hsa-miR-30d-5p	hsa-miR-30b-5p
PPP3R1	0.00197334	0.00915859	0.184686	5	hsa-miR-26b-5p	hsa-miR-20a-5p	hsa-miR-340-5p	hsa-miR-93-5p	hsa-miR-17-5p
SOX11	0.00197334	0.00915859	0.184686	5	hsa-miR-148b-3p	hsa-miR-128-3p	hsa-miR-25-3p	hsa-miR-92a-3p	hsa-miR-7847-3p
TNFRSF21	0.00197334	0.00915859	0.184686	5	hsa-miR-98-5p	hsa-miR-93-5p	hsa-miR-20a-5p	hsa-miR-17-5p	hsa-miR-3529-3p
CCL5	0.00216599	0.00947635	0.188534	5	hsa-miR-98-5p	hsa-miR-146a-5p	hsa-miR-93-5p	hsa-miR-20a-5p	hsa-miR-17-5p
LRRC40	0.00216599	0.00947635	0.188534	5	hsa-miR-155-5p	hsa-miR-128-3p	hsa-miR-26b-5p	hsa-let-7b-5p	hsa-miR-532-5p
MTF1	0.00216599	0.00947635	0.188534	5	hsa-miR-103a-3p	hsa-miR-17-5p	hsa-miR-20a-5p	hsa-miR-92a-3p	hsa-miR-93-5p
CENPQ	0.00237206	0.0102943	0.192382	5	hsa-miR-26b-5p	hsa-miR-17-5p	hsa-miR-20a-5p	hsa-miR-93-5p	hsa-miR-21-5p
KCND3	0.00237206	0.0102943	0.192382	5	hsa-miR-142-3p	hsa-miR-16-5p	hsa-miR-93-5p	hsa-miR-20a-5p	hsa-miR-17-5p
MAP4	0.00237206	0.0102943	0.192382	5	hsa-miR-103a-3p	hsa-miR-16-5p	hsa-miR-100-5p	hsa-miR-92a-3p	hsa-let-7b-5p
SLAIN2	0.00237206	0.0102943	0.192382	5	hsa-miR-21-5p	hsa-miR-17-5p	hsa-miR-20a-5p	hsa-miR-93-5p	hsa-miR-103a-3p
ZNF598	0.00237206	0.0102943	0.192382	5	hsa-miR-16-5p	hsa-miR-20a-5p	hsa-miR-17-5p	hsa-miR-92a-3p	hsa-miR-25-3p
C15orf38-AP3S2	0.0025921	0.0111019	0.196229	5	hsa-miR-769-5p	hsa-miR-128-3p	hsa-miR-19b-3p	hsa-miR-25-3p	hsa-miR-92a-3p
MTF2	0.0025921	0.0111019	0.196229	5	hsa-miR-98-5p	hsa-miR-30d-5p	hsa-miR-30b-5p	hsa-miR-7847-3p	hsa-miR-340-5p
PITPNA	0.0025921	0.0111019	0.196229	5	hsa-miR-92a-3p	hsa-miR-7847-3p	hsa-miR-20a-5p	hsa-miR-93-5p	hsa-miR-17-5p
CMPK1	0.00282665	0.012011	0.200077	5	hsa-miR-26b-5p	hsa-miR-16-5p	hsa-miR-17-5p	hsa-miR-20a-5p	hsa-miR-93-5p
CPSF7	0.00282665	0.012011	0.200077	5	hsa-miR-103a-3p	hsa-miR-16-5p	hsa-miR-378a-3p	hsa-miR-26b-5p	hsa-miR-7847-3p
EIF1	0.00282665	0.012011	0.200077	5	hsa-miR-16-5p	hsa-miR-186-5p	hsa-miR-25-3p	hsa-miR-92a-3p	hsa-miR-30e-3p
FNIP1	0.00282665	0.012011	0.200077	5	hsa-miR-186-5p	hsa-miR-30d-5p	hsa-miR-92a-3p	hsa-let-7a-5p	hsa-miR-25-3p
MAP2K1	0.00282665	0.012011	0.200077	5	hsa-miR-128-3p	hsa-miR-181a-5p	hsa-miR-101-3p	hsa-miR-142-5p	hsa-miR-181b-5p
STARD7	0.00282665	0.012011	0.200077	5	hsa-miR-26b-5p	hsa-miR-378a-3p	hsa-miR-92a-3p	hsa-let-7e-5p	hsa-miR-128-3p
APEX1	0.00307625	0.0129276	0.203925	5	hsa-miR-100-5p	hsa-miR-17-5p	hsa-miR-27b-3p	hsa-miR-27a-3p	hsa-miR-128-3p
C5orf24	0.00307625	0.0129276	0.203925	5	hsa-miR-142-3p	hsa-let-7b-5p	hsa-miR-19b-3p	hsa-miR-25-3p	hsa-miR-92a-3p
CMTM6	0.00307625	0.0129276	0.203925	5	hsa-miR-378a-3p	hsa-miR-128-3p	hsa-miR-26b-5p	hsa-miR-92a-3p	hsa-miR-101-3p
HIPK3	0.00307625	0.0129276	0.203925	5	hsa-miR-21-5p	hsa-miR-19b-3p	hsa-miR-92a-3p	hsa-miR-1-3p	hsa-miR-378a-3p
KIAA1841	0.00307625	0.0129276	0.203925	5	hsa-miR-155-5p	hsa-miR-769-5p	hsa-miR-93-5p	hsa-miR-20a-5p	hsa-miR-17-5p
M6PR	0.00307625	0.0129276	0.203925	5	hsa-miR-20a-5p	hsa-miR-7847-3p	hsa-miR-1273c	hsa-miR-17-5p	hsa-miR-93-5p
PDE4D	0.00307625	0.0129276	0.203925	5	hsa-miR-340-5p	hsa-miR-103a-3p	hsa-miR-19b-3p	hsa-miR-16-5p	hsa-miR-142-5p
PTGFRN	0.00307625	0.0129276	0.203925	5	hsa-miR-92a-3p	hsa-let-7b-5p	hsa-miR-20a-5p	hsa-miR-17-5p	hsa-miR-93-5p
RAPH1	0.00307625	0.0129276	0.203925	5	hsa-miR-148b-3p	hsa-miR-21-5p	hsa-miR-186-5p	hsa-miR-155-5p	hsa-miR-16-5p
RMND5A	0.00307625	0.0129276	0.203925	5	hsa-miR-128-3p	hsa-miR-27a-3p	hsa-miR-21-5p	hsa-let-7e-5p	hsa-miR-27b-3p
RUFY2	0.00307625	0.0129276	0.203925	5	hsa-miR-20a-5p	hsa-miR-146b-5p	hsa-miR-146a-5p	hsa-miR-17-5p	hsa-miR-93-5p
SUPT16H	0.00307625	0.0129276	0.203925	5	hsa-miR-16-5p	hsa-miR-186-5p	hsa-miR-25-3p	hsa-let-7b-5p	hsa-miR-30e-3p
ZFX	0.00307625	0.0129276	0.203925	5	hsa-miR-101-3p	hsa-miR-98-5p	hsa-miR-142-3p	hsa-miR-27b-3p	hsa-miR-27a-3p
ELL2	0.00334146	0.0138389	0.207772	5	hsa-miR-19b-3p	hsa-miR-142-3p	hsa-miR-128-3p	hsa-miR-27b-3p	hsa-miR-27a-3p
RETREG2	0.00334146	0.0138389	0.207772	5	hsa-miR-186-5p	hsa-miR-26a-5p	hsa-miR-128-3p	hsa-miR-27a-3p	hsa-miR-27b-3p
SH3BP5	0.00334146	0.0138389	0.207772	5	hsa-miR-103a-3p	hsa-miR-20a-5p	hsa-miR-17-5p	hsa-miR-93-5p	hsa-miR-340-5p
AFF1	0.00362282	0.0144047	0.21162	5	hsa-miR-19b-3p	hsa-miR-142-3p	hsa-miR-17-5p	hsa-miR-20a-5p	hsa-miR-93-5p
ENTPD7	0.00362282	0.0144047	0.21162	5	hsa-miR-26b-5p	hsa-miR-16-5p	hsa-miR-20a-5p	hsa-miR-93-5p	hsa-miR-17-5p
PAWR	0.00362282	0.0144047	0.21162	5	hsa-miR-25-3p	hsa-miR-92a-3p	hsa-miR-103a-3p	hsa-miR-30d-5p	hsa-miR-30b-5p
TMED7	0.00362282	0.0144047	0.21162	5	hsa-miR-181b-5p	hsa-miR-148a-3p	hsa-let-7a-5p	hsa-miR-16-5p	hsa-miR-142-3p
TPM4	0.00362282	0.0144047	0.21162	5	hsa-miR-1-3p	hsa-let-7b-5p	hsa-miR-17-5p	hsa-miR-20a-5p	hsa-miR-93-5p
YWHAH	0.00362282	0.0144047	0.21162	5	hsa-miR-186-5p	hsa-miR-103a-3p	hsa-miR-16-5p	hsa-miR-142-3p	hsa-miR-30e-3p
ABCF2	0.00392088	0.0152976	0.215467	5	hsa-miR-16-5p	hsa-miR-103a-3p	hsa-miR-186-5p	hsa-miR-92a-3p	hsa-miR-25-3p
CPS1	0.00392088	0.0152976	0.215467	5	hsa-miR-17-5p	hsa-miR-101-3p	hsa-miR-142-3p	hsa-miR-93-5p	hsa-miR-20a-5p
FBXO28	0.00392088	0.0152976	0.215467	5	hsa-miR-148b-3p	hsa-miR-181a-5p	hsa-miR-26b-5p	hsa-miR-19b-3p	hsa-miR-17-5p
NME6	0.00392088	0.0152976	0.215467	5	hsa-miR-98-5p	hsa-let-7b-5p	hsa-miR-93-5p	hsa-miR-20a-5p	hsa-miR-17-5p
RAD23B	0.00392088	0.0152976	0.215467	5	hsa-miR-155-5p	hsa-miR-92a-3p	hsa-miR-16-5p	hsa-miR-30d-5p	hsa-miR-30b-5p
REEP5	0.00392088	0.0152976	0.215467	5	hsa-miR-101-3p	hsa-miR-196b-5p	hsa-miR-17-5p	hsa-miR-20a-5p	hsa-miR-93-5p
TNFAIP1	0.00392088	0.0152976	0.215467	5	hsa-miR-17-5p	hsa-let-7e-5p	hsa-miR-20a-5p	hsa-miR-93-5p	hsa-miR-101-3p
POGZ	0.00423618	0.0164159	0.219315	5	hsa-miR-19b-3p	hsa-miR-27b-3p	hsa-miR-92a-3p	hsa-miR-20a-5p	hsa-miR-17-5p
TNIP3	0.00423618	0.0164159	0.219315	5	hsa-miR-142-3p	hsa-miR-93-5p	hsa-miR-20a-5p	hsa-miR-17-5p	hsa-miR-7847-3p
CAV1	0.00456928	0.0173975	0.223163	5	hsa-miR-103a-3p	hsa-miR-26b-5p	hsa-miR-17-5p	hsa-miR-20a-5p	hsa-miR-93-5p
FOXJ2	0.00456928	0.0173975	0.223163	5	hsa-miR-423-3p	hsa-miR-17-5p	hsa-miR-20a-5p	hsa-miR-93-5p	hsa-miR-142-5p
PLXDC2	0.00456928	0.0173975	0.223163	5	hsa-miR-148b-3p	hsa-miR-1-3p	hsa-miR-181a-5p	hsa-let-7b-5p	hsa-miR-103b
TTPAL	0.00456928	0.0173975	0.223163	5	hsa-miR-17-5p	hsa-miR-20a-5p	hsa-miR-93-5p	hsa-miR-181a-5p	hsa-miR-181b-5p
AEN	0.00492072	0.0186735	0.22701	5	hsa-miR-186-5p	hsa-miR-26b-5p	hsa-miR-92a-3p	hsa-miR-25-3p	hsa-miR-769-5p
AP1S3	0.00492072	0.0186735	0.22701	5	hsa-miR-1-3p	hsa-miR-101-3p	hsa-miR-7847-3p	hsa-miR-26a-5p	hsa-miR-26b-5p
FBXO45	0.00492072	0.0186735	0.22701	5	hsa-miR-1-3p	hsa-miR-769-5p	hsa-miR-92a-3p	hsa-miR-30d-5p	hsa-miR-30b-5p
PIP4K2C	0.00492072	0.0186735	0.22701	5	hsa-miR-142-5p	hsa-miR-340-5p	hsa-miR-17-5p	hsa-miR-20a-5p	hsa-miR-93-5p
ZBTB38	0.00492072	0.0186735	0.22701	5	hsa-miR-30b-5p	hsa-miR-26b-5p	hsa-miR-21-5p	hsa-miR-155-5p	hsa-miR-103a-3p
BPTF	0.00529104	0.0191805	0.230858	5	hsa-miR-378a-3p	hsa-miR-181b-5p	hsa-miR-25-3p	hsa-let-7a-5p	hsa-miR-92a-3p
KLRD1	0.00529104	0.0191805	0.230858	5	hsa-miR-186-5p	hsa-miR-532-5p	hsa-miR-93-5p	hsa-miR-20a-5p	hsa-miR-17-5p
MBD4	0.00529104	0.0191805	0.230858	5	hsa-miR-146b-5p	hsa-miR-146a-5p	hsa-miR-196b-5p	hsa-miR-16-5p	hsa-miR-19b-3p
POM121C	0.00529104	0.0191805	0.230858	5	hsa-miR-1-3p	hsa-miR-98-5p	hsa-let-7b-5p	hsa-miR-340-5p	hsa-miR-16-5p
RBM8A	0.00529104	0.0191805	0.230858	5	hsa-miR-340-5p	hsa-miR-148b-3p	hsa-miR-186-5p	hsa-let-7e-5p	hsa-miR-142-5p
GTF2A1	0.00568078	0.0204799	0.234706	5	hsa-miR-21-5p	hsa-miR-26b-5p	hsa-miR-26a-5p	hsa-miR-92a-3p	hsa-miR-25-3p
RAB8B	0.00568078	0.0204799	0.234706	5	hsa-miR-128-3p	hsa-miR-101-3p	hsa-miR-93-5p	hsa-miR-19b-3p	hsa-miR-92a-3p
TFPI	0.00568078	0.0204799	0.234706	5	hsa-miR-155-5p	hsa-miR-98-5p	hsa-miR-16-5p	hsa-miR-92a-3p	hsa-miR-27a-3p
UGDH	0.00568078	0.0204799	0.234706	5	hsa-miR-16-5p	hsa-miR-155-5p	hsa-miR-26b-5p	hsa-miR-92a-3p	hsa-miR-25-3p
FBXO48	0.00609047	0.0215913	0.238553	5	hsa-miR-20a-5p	hsa-miR-19b-3p	hsa-miR-93-5p	hsa-miR-17-5p	hsa-miR-7847-3p
FICD	0.00609047	0.0215913	0.238553	5	hsa-miR-26b-5p	hsa-miR-142-3p	hsa-miR-93-5p	hsa-miR-20a-5p	hsa-miR-17-5p
KPNA1	0.00609047	0.0215913	0.238553	5	hsa-miR-103a-3p	hsa-miR-16-5p	hsa-miR-186-5p	hsa-miR-181b-5p	hsa-miR-181a-5p
NAGK	0.00609047	0.0215913	0.238553	5	hsa-miR-26b-5p	hsa-miR-17-5p	hsa-miR-20a-5p	hsa-miR-93-5p	hsa-miR-142-5p
PCLAF	0.00609047	0.0215913	0.238553	5	hsa-miR-181a-5p	hsa-miR-26b-5p	hsa-miR-93-5p	hsa-miR-20a-5p	hsa-miR-17-5p
PTGES2	0.00609047	0.0215913	0.238553	5	hsa-let-7b-5p	hsa-let-7a-5p	hsa-miR-146a-5p	hsa-miR-92a-3p	hsa-miR-25-3p
C16orf52	0.00652065	0.0230628	0.242401	5	hsa-miR-17-5p	hsa-miR-20a-5p	hsa-miR-93-5p	hsa-miR-146a-5p	hsa-miR-146b-5p
MTSS1L	0.00652065	0.0230628	0.242401	5	hsa-miR-101-3p	hsa-miR-186-5p	hsa-miR-93-5p	hsa-let-7f-5p	hsa-let-7b-5p
PSMD11	0.00652065	0.0230628	0.242401	5	hsa-miR-98-5p	hsa-miR-16-5p	hsa-miR-93-5p	hsa-miR-92a-3p	hsa-miR-142-3p
SEMA7A	0.00652065	0.0230628	0.242401	5	hsa-miR-27a-3p	hsa-miR-20a-5p	hsa-miR-93-5p	hsa-miR-17-5p	hsa-miR-142-5p
BBX	0.00697184	0.0243781	0.246249	5	hsa-miR-92a-3p	hsa-miR-26a-5p	hsa-miR-93-5p	hsa-miR-20a-5p	hsa-miR-17-5p
CAD	0.00697184	0.0243781	0.246249	5	hsa-miR-1-3p	hsa-miR-26b-5p	hsa-miR-186-5p	hsa-miR-92a-3p	hsa-miR-25-3p
CBX4	0.00697184	0.0243781	0.246249	5	hsa-miR-101-3p	hsa-miR-181b-5p	hsa-miR-181a-5p	hsa-miR-21-5p	hsa-miR-16-5p
CXorf38	0.00697184	0.0243781	0.246249	5	hsa-miR-26b-5p	hsa-miR-16-5p	hsa-miR-93-5p	hsa-miR-20a-5p	hsa-miR-17-5p
DIAPH1	0.00697184	0.0243781	0.246249	5	hsa-let-7b-5p	hsa-miR-27b-3p	hsa-miR-92a-3p	hsa-let-7e-5p	hsa-miR-16-5p
EOGT	0.00697184	0.0243781	0.246249	5	hsa-miR-155-5p	hsa-miR-30e-3p	hsa-miR-148b-3p	hsa-miR-148a-3p	hsa-miR-19b-3p
GPR157	0.00697184	0.0243781	0.246249	5	hsa-miR-25-3p	hsa-miR-16-5p	hsa-miR-17-5p	hsa-miR-93-5p	hsa-miR-20a-5p
PTPRJ	0.00697184	0.0243781	0.246249	5	hsa-miR-155-5p	hsa-miR-26b-5p	hsa-miR-16-5p	hsa-miR-92a-3p	hsa-miR-142-3p
GTF3C1	0.00793935	0.0267864	0.253944	5	hsa-miR-16-5p	hsa-miR-92a-3p	hsa-let-7e-5p	hsa-let-7b-5p	hsa-let-7a-5p
PPP6R3	0.00793935	0.0267864	0.253944	5	hsa-miR-103a-3p	hsa-miR-20a-5p	hsa-miR-17-5p	hsa-miR-93-5p	hsa-miR-16-5p
RECK	0.00793935	0.0267864	0.253944	5	hsa-miR-21-5p	hsa-miR-103a-3p	hsa-miR-16-5p	hsa-miR-25-3p	hsa-miR-7847-3p
ZNF324B	0.00793935	0.0267864	0.253944	5	hsa-miR-26b-5p	hsa-miR-769-5p	hsa-miR-340-5p	hsa-miR-142-5p	hsa-miR-186-5p
CLIP4	0.0084567	0.0283552	0.257791	5	hsa-miR-21-5p	hsa-miR-17-5p	hsa-miR-20a-5p	hsa-miR-93-5p	hsa-miR-16-5p
NUP98	0.0084567	0.0283552	0.257791	5	hsa-miR-98-5p	hsa-miR-16-5p	hsa-miR-20a-5p	hsa-miR-93-5p	hsa-miR-17-5p
PEA15	0.0084567	0.0283552	0.257791	5	hsa-miR-155-5p	hsa-miR-93-5p	hsa-miR-20a-5p	hsa-miR-17-5p	hsa-miR-103a-3p
FOXO1	0.00899712	0.0299086	0.261639	5	hsa-miR-27a-3p	hsa-miR-186-5p	hsa-miR-98-5p	hsa-miR-27b-3p	hsa-miR-21-5p
GXYLT1	0.00899712	0.0299086	0.261639	5	hsa-miR-340-5p	hsa-miR-142-5p	hsa-miR-92a-3p	hsa-miR-30d-5p	hsa-miR-30b-5p
KIAA1586	0.00899712	0.0299086	0.261639	5	hsa-miR-340-5p	hsa-let-7b-5p	hsa-miR-92a-3p	hsa-miR-25-3p	hsa-miR-101-3p
MCC	0.00899712	0.0299086	0.261639	5	hsa-miR-26b-5p	hsa-miR-93-5p	hsa-miR-20a-5p	hsa-miR-17-5p	hsa-miR-19b-3p
UBE2Q1	0.00899712	0.0299086	0.261639	5	hsa-miR-103a-3p	hsa-miR-16-5p	hsa-miR-186-5p	hsa-let-7b-5p	hsa-let-7a-5p
ACVR1B	0.0095611	0.0309258	0.265487	5	hsa-miR-26b-5p	hsa-let-7a-5p	hsa-miR-17-5p	hsa-miR-20a-5p	hsa-miR-93-5p
CYLD	0.0095611	0.0309258	0.265487	5	hsa-miR-181b-5p	hsa-miR-17-5p	hsa-miR-20a-5p	hsa-miR-93-5p	hsa-miR-16-5p
ENTPD4	0.0095611	0.0309258	0.265487	5	hsa-let-7b-5p	hsa-miR-30e-3p	hsa-miR-17-5p	hsa-miR-93-5p	hsa-miR-20a-5p
ERC1	0.0095611	0.0309258	0.265487	5	hsa-let-7b-5p	hsa-miR-26b-5p	hsa-let-7d-5p	hsa-miR-27b-3p	hsa-miR-27a-3p
HBP1	0.0095611	0.0309258	0.265487	5	hsa-miR-155-5p	hsa-miR-19b-3p	hsa-miR-17-5p	hsa-miR-20a-5p	hsa-miR-93-5p
KIAA1191	0.0095611	0.0309258	0.265487	5	hsa-miR-142-3p	hsa-miR-93-5p	hsa-miR-20a-5p	hsa-miR-128-3p	hsa-miR-17-5p
PODXL	0.0095611	0.0309258	0.265487	5	hsa-miR-155-5p	hsa-miR-199b-5p	hsa-miR-26b-5p	hsa-miR-7847-3p	hsa-miR-186-5p
BMP3	0.0101491	0.0326623	0.269334	5	hsa-miR-181a-5p	hsa-miR-7847-3p	hsa-miR-148a-3p	hsa-miR-148b-3p	hsa-miR-19b-3p
IGF2R	0.0101491	0.0326623	0.269334	5	hsa-miR-16-5p	hsa-miR-155-5p	hsa-miR-26b-5p	hsa-miR-423-3p	hsa-miR-128-3p
TNFAIP3	0.0101491	0.0326623	0.269334	5	hsa-miR-21-5p	hsa-miR-26b-5p	hsa-miR-19b-3p	hsa-let-7a-5p	hsa-let-7e-5p
BMI1	0.0107617	0.0343363	0.273182	5	hsa-miR-16-5p	hsa-miR-128-3p	hsa-let-7g-5p	hsa-miR-27a-3p	hsa-miR-21-5p
DUSP2	0.0107617	0.0343363	0.273182	5	hsa-miR-20a-5p	hsa-miR-340-5p	hsa-miR-142-5p	hsa-miR-93-5p	hsa-miR-17-5p
MED17	0.0107617	0.0343363	0.273182	5	hsa-miR-17-5p	hsa-miR-20a-5p	hsa-miR-93-5p	hsa-miR-142-5p	hsa-miR-340-5p
SAMD12	0.0107617	0.0343363	0.273182	5	hsa-miR-340-5p	hsa-miR-93-5p	hsa-miR-142-5p	hsa-miR-17-5p	hsa-miR-20a-5p
SCAMP2	0.0107617	0.0343363	0.273182	5	hsa-miR-20a-5p	hsa-miR-181b-5p	hsa-miR-181a-5p	hsa-miR-93-5p	hsa-miR-17-5p
HAS2	0.0113993	0.0360397	0.27703	5	hsa-let-7a-5p	hsa-miR-93-5p	hsa-miR-20a-5p	hsa-miR-17-5p	hsa-miR-26b-5p
LEPROT	0.0113993	0.0360397	0.27703	5	hsa-miR-340-5p	hsa-miR-142-5p	hsa-miR-93-5p	hsa-miR-20a-5p	hsa-miR-17-5p
LRPAP1	0.0113993	0.0360397	0.27703	5	hsa-miR-26b-5p	hsa-miR-142-5p	hsa-miR-93-5p	hsa-miR-20a-5p	hsa-miR-17-5p
PCMTD1	0.0113993	0.0360397	0.27703	5	hsa-miR-92a-3p	hsa-miR-20a-5p	hsa-miR-25-3p	hsa-miR-93-5p	hsa-miR-17-5p
PPP2R5E	0.0113993	0.0360397	0.27703	5	hsa-miR-19b-3p	hsa-let-7b-5p	hsa-miR-101-3p	hsa-miR-181a-5p	hsa-miR-181b-5p
TOR4A	0.0113993	0.0360397	0.27703	5	hsa-miR-16-5p	hsa-miR-26b-5p	hsa-let-7b-5p	hsa-miR-92a-3p	hsa-miR-25-3p
TRIOBP	0.0113993	0.0360397	0.27703	5	hsa-miR-26b-5p	hsa-miR-532-5p	hsa-miR-17-5p	hsa-miR-20a-5p	hsa-miR-93-5p
CDC73	0.0120624	0.037228	0.280877	5	hsa-miR-155-5p	hsa-miR-100-5p	hsa-miR-186-5p	hsa-miR-146b-5p	hsa-miR-146a-5p
CLSPN	0.0120624	0.037228	0.280877	5	hsa-miR-148b-3p	hsa-miR-128-3p	hsa-miR-92a-3p	hsa-miR-25-3p	hsa-miR-16-5p
FAM3C	0.0120624	0.037228	0.280877	5	hsa-miR-21-5p	hsa-miR-155-5p	hsa-miR-93-5p	hsa-miR-181a-5p	hsa-miR-181b-5p
HIST1H2BJ	0.0120624	0.037228	0.280877	5	hsa-miR-98-5p	hsa-miR-186-5p	hsa-miR-93-5p	hsa-miR-20a-5p	hsa-miR-17-5p
RPS15A	0.0120624	0.037228	0.280877	5	hsa-miR-27b-3p	hsa-miR-100-5p	hsa-miR-92a-3p	hsa-miR-17-5p	hsa-let-7a-5p
TXK	0.0120624	0.037228	0.280877	5	hsa-miR-26b-5p	hsa-miR-340-5p	hsa-miR-93-5p	hsa-miR-20a-5p	hsa-miR-17-5p
NUP50	0.0127514	0.0390795	0.284725	5	hsa-miR-340-5p	hsa-miR-1-3p	hsa-miR-103a-3p	hsa-miR-16-5p	hsa-miR-186-5p
RAC1	0.0127514	0.0390795	0.284725	5	hsa-miR-142-3p	hsa-miR-155-5p	hsa-miR-101-3p	hsa-miR-142-5p	hsa-miR-146a-5p
UBE2V2	0.0134668	0.0412014	0.288573	5	hsa-miR-26b-5p	hsa-let-7e-5p	hsa-miR-17-5p	hsa-miR-20a-5p	hsa-miR-93-5p
ZDHHC20	0.0142091	0.0429982	0.29242	5	hsa-miR-30d-5p	hsa-miR-30b-5p	hsa-miR-93-5p	hsa-miR-20a-5p	hsa-miR-17-5p
CD180	0.0149786	0.0444744	0.296268	5	hsa-miR-103a-3p	hsa-miR-16-5p	hsa-miR-101-3p	hsa-miR-25-3p	hsa-miR-92a-3p
CLCC1	0.0149786	0.0444744	0.296268	5	hsa-miR-769-5p	hsa-miR-30d-5p	hsa-miR-30b-5p	hsa-miR-181b-5p	hsa-miR-181a-5p
FLCN	0.0149786	0.0444744	0.296268	5	hsa-miR-103a-3p	hsa-miR-16-5p	hsa-miR-128-3p	hsa-miR-25-3p	hsa-miR-92a-3p
LMNB1	0.0149786	0.0444744	0.296268	5	hsa-miR-128-3p	hsa-miR-1-3p	hsa-miR-101-3p	hsa-miR-26b-5p	hsa-miR-30e-3p
SLC6A4	0.0149786	0.0444744	0.296268	5	hsa-miR-16-5p	hsa-miR-142-5p	hsa-miR-93-5p	hsa-miR-20a-5p	hsa-miR-17-5p
ARF1	0.0174549	0.0451355	0.307811	5	hsa-miR-30b-5p	hsa-miR-92a-3p	hsa-miR-25-3p	hsa-miR-26b-5p	hsa-miR-26a-5p
BAG4	0.0174549	0.0451355	0.307811	5	hsa-miR-26a-5p	hsa-miR-16-5p	hsa-miR-30d-5p	hsa-miR-30b-5p	hsa-miR-1-3p
CCDC71L	0.0174549	0.0451355	0.307811	5	hsa-miR-17-5p	hsa-miR-93-5p	hsa-miR-20a-5p	hsa-miR-30b-5p	hsa-miR-30d-5p
CDKN2AIPNL	0.0166011	0.0451355	0.303963	5	hsa-miR-92a-3p	hsa-miR-93-5p	hsa-miR-20a-5p	hsa-miR-17-5p	hsa-miR-16-5p
CNOT6L	0.0183375	0.0451355	0.311658	5	hsa-miR-186-5p	hsa-miR-146a-5p	hsa-miR-93-5p	hsa-miR-20a-5p	hsa-miR-17-5p
NDRG1	0.0174549	0.0451355	0.307811	5	hsa-let-7b-5p	hsa-miR-19b-3p	hsa-miR-148b-3p	hsa-miR-148a-3p	hsa-miR-7847-3p
OLR1	0.0183375	0.0451355	0.311658	5	hsa-miR-155-5p	hsa-miR-98-5p	hsa-miR-21-5p	hsa-miR-27b-3p	hsa-miR-27a-3p
PPTC7	0.0183375	0.0451355	0.311658	5	hsa-miR-26b-5p	hsa-miR-93-5p	hsa-miR-19b-3p	hsa-miR-30d-5p	hsa-miR-30b-5p
SMOC1	0.0174549	0.0451355	0.307811	5	hsa-miR-17-5p	hsa-miR-19b-3p	hsa-miR-20a-5p	hsa-miR-93-5p	hsa-miR-142-5p
TSPAN6	0.0183375	0.0451355	0.311658	5	hsa-miR-142-3p	hsa-miR-128-3p	hsa-miR-93-5p	hsa-miR-20a-5p	hsa-miR-17-5p
ZNF682	0.0183375	0.0451355	0.311658	5	hsa-miR-25-3p	hsa-miR-93-5p	hsa-miR-20a-5p	hsa-miR-17-5p	hsa-miR-142-3p
CPT1A	0.020191	0.0472619	0.319354	5	hsa-miR-155-5p	hsa-miR-16-5p	hsa-miR-93-5p	hsa-miR-20a-5p	hsa-miR-17-5p
SSR1	0.020191	0.0472619	0.319354	5	hsa-let-7b-5p	hsa-miR-1-3p	hsa-miR-128-3p	hsa-miR-26b-5p	hsa-miR-26a-5p
ABCF1	0.0211625	0.0488187	0.323201	5	hsa-miR-98-5p	hsa-miR-26b-5p	hsa-miR-16-5p	hsa-let-7b-5p	hsa-miR-7847-3p
MKI67	0.0211625	0.0488187	0.323201	5	hsa-miR-1-3p	hsa-miR-16-5p	hsa-miR-92a-3p	hsa-miR-17-5p	hsa-let-7e-5p
CUL1	1.21418011404634e-7	3.7689e-06	0.0192382	4	hsa-let-7b-5p	hsa-miR-27b-3p	hsa-miR-100-5p	hsa-miR-27a-3p
MYO1E	1.21418011404634e-7	3.7689e-06	0.0192382	4	hsa-miR-155-5p	hsa-miR-30b-5p	hsa-miR-93-5p	hsa-let-7b-5p
OXCT1	1.21418011404634e-7	3.7689e-06	0.0192382	4	hsa-miR-155-5p	hsa-miR-1-3p	hsa-miR-26b-5p	hsa-miR-100-5p
PTPN23	1.21418011404634e-7	3.7689e-06	0.0192382	4	hsa-miR-148a-3p	hsa-miR-20a-5p	hsa-let-7b-5p	hsa-miR-142-3p
TSHZ3	1.21418011404634e-7	3.7689e-06	0.0192382	4	hsa-miR-155-5p	hsa-miR-21-5p	hsa-miR-30b-5p	hsa-miR-25-3p
CLINT1	5.98480841570973e-7	1.33666e-05	0.0240477	4	hsa-miR-155-5p	hsa-miR-98-5p	hsa-miR-26b-5p	hsa-let-7b-5p
EIF4E2	5.98480841570973e-7	1.33666e-05	0.0240477	4	hsa-miR-155-5p	hsa-miR-98-5p	hsa-miR-181b-5p	hsa-miR-19b-3p
LARP4	5.98480841570973e-7	1.33666e-05	0.0240477	4	hsa-miR-1-3p	hsa-miR-16-5p	hsa-miR-423-3p	hsa-miR-148b-3p
MGEA5	5.98480841570973e-7	1.33666e-05	0.0240477	4	hsa-miR-98-5p	hsa-miR-17-5p	hsa-miR-27a-3p	hsa-miR-27b-3p
NVL	5.98480841570973e-7	1.33666e-05	0.0240477	4	hsa-miR-26b-5p	hsa-let-7b-5p	hsa-miR-186-5p	hsa-miR-25-3p
PKD2	5.98480841570973e-7	1.33666e-05	0.0240477	4	hsa-miR-17-5p	hsa-miR-93-5p	hsa-miR-26b-5p	hsa-miR-21-5p
SEPT11	5.98480841570973e-7	1.33666e-05	0.0240477	4	hsa-miR-155-5p	hsa-miR-186-5p	hsa-miR-101-3p	hsa-miR-17-5p
SLC12A4	5.98480841570973e-7	1.33666e-05	0.0240477	4	hsa-miR-155-5p	hsa-miR-92a-3p	hsa-miR-25-3p	hsa-let-7e-5p
TMEM165	5.98480841570973e-7	1.33666e-05	0.0240477	4	hsa-miR-26b-5p	hsa-miR-769-5p	hsa-miR-17-5p	hsa-let-7a-5p
URB2	5.98480841570973e-7	1.33666e-05	0.0240477	4	hsa-miR-98-5p	hsa-miR-26b-5p	hsa-miR-423-3p	hsa-miR-92a-3p
WDR11	5.98480841570973e-7	1.33666e-05	0.0240477	4	hsa-miR-1-3p	hsa-miR-155-5p	hsa-miR-186-5p	hsa-miR-25-3p
ALG2	1.76999e-06	3.3696e-05	0.0288573	4	hsa-miR-1-3p	hsa-miR-103a-3p	hsa-miR-19b-3p	hsa-miR-16-5p
CAB39L	1.76999e-06	3.3696e-05	0.0288573	4	hsa-miR-155-5p	hsa-miR-26b-5p	hsa-miR-27a-3p	hsa-miR-27b-3p
CCNJ	1.76999e-06	3.3696e-05	0.0288573	4	hsa-let-7b-5p	hsa-miR-98-5p	hsa-miR-142-3p	hsa-miR-16-5p
CHRAC1	1.76999e-06	3.3696e-05	0.0288573	4	hsa-miR-155-5p	hsa-miR-1-3p	hsa-let-7b-5p	hsa-miR-25-3p
COX5A	1.76999e-06	3.3696e-05	0.0288573	4	hsa-miR-100-5p	hsa-miR-20a-5p	hsa-miR-26b-5p	hsa-miR-26a-5p
DHX15	1.76999e-06	3.3696e-05	0.0288573	4	hsa-miR-1-3p	hsa-miR-378a-3p	hsa-miR-26a-5p	hsa-let-7e-5p
FADD	1.76999e-06	3.3696e-05	0.0288573	4	hsa-miR-146a-5p	hsa-miR-155-5p	hsa-miR-1-3p	hsa-miR-128-3p
RAI14	1.76999e-06	3.3696e-05	0.0288573	4	hsa-miR-155-5p	hsa-miR-26b-5p	hsa-miR-21-5p	hsa-miR-423-3p
RIOK2	1.76999e-06	3.3696e-05	0.0288573	4	hsa-miR-155-5p	hsa-miR-101-3p	hsa-let-7b-5p	hsa-miR-100-5p
SYNE1	1.76999e-06	3.3696e-05	0.0288573	4	hsa-miR-1-3p	hsa-miR-148b-3p	hsa-miR-26b-5p	hsa-let-7b-5p
TUSC3	1.76999e-06	3.3696e-05	0.0288573	4	hsa-miR-128-3p	hsa-miR-26b-5p	hsa-miR-25-3p	hsa-miR-181a-5p
ASNS	4.07144e-06	6.77857e-05	0.0336668	4	hsa-miR-155-5p	hsa-miR-26b-5p	hsa-miR-16-5p	hsa-miR-17-5p
CCL1	4.07144e-06	6.77857e-05	0.0336668	4	hsa-miR-17-5p	hsa-miR-21-5p	hsa-miR-20a-5p	hsa-miR-93-5p
CHURC1	4.07144e-06	6.77857e-05	0.0336668	4	hsa-miR-155-5p	hsa-miR-20a-5p	hsa-miR-93-5p	hsa-miR-17-5p
CYP19A1	4.07144e-06	6.77857e-05	0.0336668	4	hsa-miR-378a-3p	hsa-let-7f-5p	hsa-miR-19b-3p	hsa-miR-98-5p
DIEXF	4.07144e-06	6.77857e-05	0.0336668	4	hsa-miR-103a-3p	hsa-miR-98-5p	hsa-miR-16-5p	hsa-miR-186-5p
DSP	4.07144e-06	6.77857e-05	0.0336668	4	hsa-let-7b-5p	hsa-miR-16-5p	hsa-miR-186-5p	hsa-let-7e-5p
ECH1	4.07144e-06	6.77857e-05	0.0336668	4	hsa-miR-340-5p	hsa-miR-26b-5p	hsa-miR-378a-3p	hsa-miR-186-5p
HTT	4.07144e-06	6.77857e-05	0.0336668	4	hsa-miR-26b-5p	hsa-miR-17-5p	hsa-miR-16-5p	hsa-let-7b-5p
MOV10	4.07144e-06	6.77857e-05	0.0336668	4	hsa-miR-1-3p	hsa-miR-155-5p	hsa-miR-16-5p	hsa-let-7b-5p
NMD3	4.07144e-06	6.77857e-05	0.0336668	4	hsa-miR-155-5p	hsa-miR-26b-5p	hsa-miR-92a-3p	hsa-miR-16-5p
NUAK1	4.07144e-06	6.77857e-05	0.0336668	4	hsa-miR-186-5p	hsa-miR-1-3p	hsa-miR-93-5p	hsa-miR-26a-5p
PDAP1	4.07144e-06	6.77857e-05	0.0336668	4	hsa-miR-155-5p	hsa-miR-186-5p	hsa-miR-92a-3p	hsa-miR-181a-5p
RPL31	4.07144e-06	6.77857e-05	0.0336668	4	hsa-miR-16-5p	hsa-miR-100-5p	hsa-miR-20a-5p	hsa-let-7d-5p
SLC35C1	4.07144e-06	6.77857e-05	0.0336668	4	hsa-miR-26b-5p	hsa-let-7a-5p	hsa-miR-30d-5p	hsa-miR-30b-5p
STXBP3	4.07144e-06	6.77857e-05	0.0336668	4	hsa-miR-1-3p	hsa-miR-26b-5p	hsa-miR-16-5p	hsa-miR-378a-3p
TAF5L	4.07144e-06	6.77857e-05	0.0336668	4	hsa-miR-155-5p	hsa-miR-98-5p	hsa-miR-181b-5p	hsa-let-7a-5p
TOPORS	4.07144e-06	6.77857e-05	0.0336668	4	hsa-miR-21-5p	hsa-miR-20a-5p	hsa-miR-93-5p	hsa-miR-17-5p
VPS54	4.07144e-06	6.77857e-05	0.0336668	4	hsa-miR-98-5p	hsa-miR-26b-5p	hsa-miR-21-5p	hsa-miR-92a-3p
WDR89	4.07144e-06	6.77857e-05	0.0336668	4	hsa-miR-30b-5p	hsa-miR-20a-5p	hsa-miR-93-5p	hsa-miR-17-5p
AUP1	8.0275e-06	0.000115943	0.0384763	4	hsa-miR-26b-5p	hsa-miR-16-5p	hsa-miR-92a-3p	hsa-let-7b-5p
CFDP1	8.0275e-06	0.000115943	0.0384763	4	hsa-miR-27b-3p	hsa-miR-27a-3p	hsa-miR-30d-5p	hsa-miR-30b-5p
DCTD	8.0275e-06	0.000115943	0.0384763	4	hsa-miR-101-3p	hsa-miR-26b-5p	hsa-miR-92a-3p	hsa-let-7b-5p
EDRF1	8.0275e-06	0.000115943	0.0384763	4	hsa-miR-1-3p	hsa-miR-30d-5p	hsa-miR-21-5p	hsa-miR-92a-3p
EIF4B	8.0275e-06	0.000115943	0.0384763	4	hsa-miR-16-5p	hsa-miR-423-3p	hsa-miR-92a-3p	hsa-miR-25-3p
GABBR1	8.0275e-06	0.000115943	0.0384763	4	hsa-miR-26b-5p	hsa-miR-20a-5p	hsa-miR-93-5p	hsa-miR-17-5p
GCLC	8.0275e-06	0.000115943	0.0384763	4	hsa-miR-155-5p	hsa-miR-30d-5p	hsa-miR-30b-5p	hsa-miR-101-3p
KAT2A	8.0275e-06	0.000115943	0.0384763	4	hsa-miR-1-3p	hsa-miR-92a-3p	hsa-miR-17-5p	hsa-miR-19b-3p
MEF2A	8.0275e-06	0.000115943	0.0384763	4	hsa-miR-1-3p	hsa-miR-155-5p	hsa-miR-21-5p	hsa-miR-19b-3p
MKRN2	8.0275e-06	0.000115943	0.0384763	4	hsa-let-7b-5p	hsa-miR-92a-3p	hsa-miR-146b-5p	hsa-miR-146a-5p
MYO19	8.0275e-06	0.000115943	0.0384763	4	hsa-miR-93-5p	hsa-miR-186-5p	hsa-miR-92a-3p	hsa-miR-16-5p
PTTG1	8.0275e-06	0.000115943	0.0384763	4	hsa-miR-186-5p	hsa-miR-26a-5p	hsa-miR-17-5p	hsa-let-7b-5p
RARS	8.0275e-06	0.000115943	0.0384763	4	hsa-miR-16-5p	hsa-miR-155-5p	hsa-miR-100-5p	hsa-miR-92a-3p
RSRP1	8.0275e-06	0.000115943	0.0384763	4	hsa-miR-93-5p	hsa-miR-26b-5p	hsa-miR-20a-5p	hsa-miR-17-5p
SIRT4	8.0275e-06	0.000115943	0.0384763	4	hsa-miR-103a-3p	hsa-miR-26b-5p	hsa-miR-16-5p	hsa-miR-148b-3p
WLS	8.0275e-06	0.000115943	0.0384763	4	hsa-miR-1-3p	hsa-miR-26b-5p	hsa-let-7b-5p	hsa-miR-186-5p
WNT3A	8.0275e-06	0.000115943	0.0384763	4	hsa-miR-16-5p	hsa-miR-128-3p	hsa-miR-181a-5p	hsa-miR-103a-3p
AGFG2	1.42448e-05	0.000189198	0.0432859	4	hsa-let-7b-5p	hsa-miR-17-5p	hsa-miR-20a-5p	hsa-miR-93-5p
CAP1	1.42448e-05	0.000189198	0.0432859	4	hsa-miR-1-3p	hsa-miR-98-5p	hsa-miR-93-5p	hsa-miR-17-5p
CPNE1	1.42448e-05	0.000189198	0.0432859	4	hsa-let-7d-5p	hsa-miR-532-5p	hsa-miR-378a-3p	hsa-miR-16-5p
EYA4	1.42448e-05	0.000189198	0.0432859	4	hsa-miR-27b-3p	hsa-miR-148b-3p	hsa-miR-128-3p	hsa-miR-181a-5p
FBXO10	1.42448e-05	0.000189198	0.0432859	4	hsa-miR-20a-5p	hsa-miR-19b-3p	hsa-miR-93-5p	hsa-miR-17-5p
MED14	1.42448e-05	0.000189198	0.0432859	4	hsa-miR-181b-5p	hsa-let-7b-5p	hsa-miR-27b-3p	hsa-miR-27a-3p
NCSTN	1.42448e-05	0.000189198	0.0432859	4	hsa-miR-21-5p	hsa-miR-769-5p	hsa-miR-186-5p	hsa-miR-16-5p
NFE2L2	1.42448e-05	0.000189198	0.0432859	4	hsa-miR-142-5p	hsa-miR-27a-3p	hsa-miR-26b-5p	hsa-miR-27b-3p
NME4	1.42448e-05	0.000189198	0.0432859	4	hsa-miR-378a-3p	hsa-let-7e-5p	hsa-let-7b-5p	hsa-let-7a-5p
PTENP1	1.42448e-05	0.000189198	0.0432859	4	hsa-miR-17-5p	hsa-miR-19b-3p	hsa-miR-20a-5p	hsa-miR-93-5p
RPS3A	1.42448e-05	0.000189198	0.0432859	4	hsa-miR-16-5p	hsa-miR-92a-3p	hsa-miR-25-3p	hsa-let-7a-5p
SLC19A2	1.42448e-05	0.000189198	0.0432859	4	hsa-miR-98-5p	hsa-miR-26b-5p	hsa-miR-181b-5p	hsa-miR-181a-5p
SLC25A13	1.42448e-05	0.000189198	0.0432859	4	hsa-let-7b-5p	hsa-miR-98-5p	hsa-miR-186-5p	hsa-miR-142-3p
TMEM123	1.42448e-05	0.000189198	0.0432859	4	hsa-miR-20a-5p	hsa-miR-155-5p	hsa-miR-93-5p	hsa-miR-17-5p
VPS26A	1.42448e-05	0.000189198	0.0432859	4	hsa-miR-21-5p	hsa-miR-17-5p	hsa-miR-20a-5p	hsa-miR-93-5p
ZBTB9	1.42448e-05	0.000189198	0.0432859	4	hsa-miR-1-3p	hsa-miR-17-5p	hsa-miR-20a-5p	hsa-miR-93-5p
ADARB1	2.34052e-05	0.000285761	0.0480954	4	hsa-miR-148a-3p	hsa-miR-93-5p	hsa-miR-26b-5p	hsa-miR-17-5p
ARL1	2.34052e-05	0.000285761	0.0480954	4	hsa-miR-93-5p	hsa-miR-769-5p	hsa-miR-20a-5p	hsa-miR-17-5p
CCL2	2.34052e-05	0.000285761	0.0480954	4	hsa-miR-155-5p	hsa-miR-1-3p	hsa-miR-26b-5p	hsa-miR-98-5p
DNAAF5	2.34052e-05	0.000285761	0.0480954	4	hsa-miR-155-5p	hsa-miR-1-3p	hsa-miR-16-5p	hsa-let-7b-5p
H2AFY	2.34052e-05	0.000285761	0.0480954	4	hsa-miR-155-5p	hsa-miR-148b-3p	hsa-miR-181a-5p	hsa-miR-100-5p
IFNG	2.34052e-05	0.000285761	0.0480954	4	hsa-miR-16-5p	hsa-miR-26b-5p	hsa-miR-27a-3p	hsa-miR-181a-5p
ITM2B	2.34052e-05	0.000285761	0.0480954	4	hsa-miR-186-5p	hsa-miR-100-5p	hsa-miR-25-3p	hsa-let-7a-5p
ND4	2.34052e-05	0.000285761	0.0480954	4	hsa-miR-17-5p	hsa-let-7f-5p	hsa-let-7e-5p	hsa-let-7b-5p
NFKBIA	2.34052e-05	0.000285761	0.0480954	4	hsa-miR-30e-3p	hsa-let-7b-5p	hsa-miR-126-3p	hsa-miR-93-5p
PPP4R3A	2.34052e-05	0.000285761	0.0480954	4	hsa-miR-1-3p	hsa-miR-30d-5p	hsa-miR-26b-5p	hsa-miR-26a-5p
PSMD2	2.34052e-05	0.000285761	0.0480954	4	hsa-miR-186-5p	hsa-miR-92a-3p	hsa-miR-20a-5p	hsa-let-7e-5p
PTGES3	2.34052e-05	0.000285761	0.0480954	4	hsa-miR-20a-5p	hsa-miR-186-5p	hsa-miR-93-5p	hsa-miR-17-5p
RPS8	2.34052e-05	0.000285761	0.0480954	4	hsa-miR-181b-5p	hsa-miR-181a-5p	hsa-miR-100-5p	hsa-miR-92a-3p
SLK	2.34052e-05	0.000285761	0.0480954	4	hsa-miR-21-5p	hsa-miR-20a-5p	hsa-miR-93-5p	hsa-miR-17-5p
TBC1D9	2.34052e-05	0.000285761	0.0480954	4	hsa-miR-1-3p	hsa-let-7g-5p	hsa-miR-27b-3p	hsa-miR-27a-3p
VCPKMT	2.34052e-05	0.000285761	0.0480954	4	hsa-miR-30b-5p	hsa-miR-20a-5p	hsa-miR-93-5p	hsa-miR-17-5p
YBX3	2.34052e-05	0.000285761	0.0480954	4	hsa-miR-155-5p	hsa-miR-16-5p	hsa-miR-100-5p	hsa-miR-92a-3p
AGPAT3	3.62589e-05	0.000396682	0.052905	4	hsa-miR-26b-5p	hsa-miR-100-5p	hsa-miR-27a-3p	hsa-miR-27b-3p
ANKRD13C	3.62589e-05	0.000396682	0.052905	4	hsa-miR-181a-5p	hsa-miR-20a-5p	hsa-miR-93-5p	hsa-miR-17-5p
BEX3	3.62589e-05	0.000396682	0.052905	4	hsa-miR-16-5p	hsa-miR-128-3p	hsa-miR-27a-3p	hsa-miR-27b-3p
CDC7	3.62589e-05	0.000396682	0.052905	4	hsa-miR-101-3p	hsa-let-7a-5p	hsa-miR-30d-5p	hsa-miR-30b-5p
DOCK5	3.62589e-05	0.000396682	0.052905	4	hsa-let-7b-5p	hsa-miR-21-5p	hsa-miR-98-5p	hsa-miR-16-5p
EPC1	3.62589e-05	0.000396682	0.052905	4	hsa-miR-103a-3p	hsa-miR-19b-3p	hsa-miR-16-5p	hsa-miR-532-5p
IMPDH1	3.62589e-05	0.000396682	0.052905	4	hsa-miR-1-3p	hsa-miR-98-5p	hsa-miR-19b-3p	hsa-let-7b-5p
MED13L	3.62589e-05	0.000396682	0.052905	4	hsa-miR-98-5p	hsa-miR-93-5p	hsa-let-7e-5p	hsa-let-7a-5p
PDIA5	3.62589e-05	0.000396682	0.052905	4	hsa-miR-26b-5p	hsa-miR-27b-3p	hsa-miR-27a-3p	hsa-miR-128-3p
PLK2	3.62589e-05	0.000396682	0.052905	4	hsa-miR-126-3p	hsa-miR-1-3p	hsa-miR-98-5p	hsa-miR-27b-3p
PNPLA4	3.62589e-05	0.000396682	0.052905	4	hsa-miR-155-5p	hsa-miR-20a-5p	hsa-miR-93-5p	hsa-miR-17-5p
PPARG	3.62589e-05	0.000396682	0.052905	4	hsa-miR-27b-3p	hsa-miR-20a-5p	hsa-miR-1-3p	hsa-miR-27a-3p
RASA1	3.62589e-05	0.000396682	0.052905	4	hsa-miR-21-5p	hsa-miR-92a-3p	hsa-miR-26a-5p	hsa-miR-19b-3p
SMARCA2	3.62589e-05	0.000396682	0.052905	4	hsa-miR-186-5p	hsa-miR-1-3p	hsa-miR-19b-3p	hsa-miR-423-3p
WNT1	3.62589e-05	0.000396682	0.052905	4	hsa-let-7e-5p	hsa-miR-148a-3p	hsa-let-7a-5p	hsa-miR-148b-3p
ZMYND8	3.62589e-05	0.000396682	0.052905	4	hsa-miR-92a-3p	hsa-miR-142-3p	hsa-miR-30d-5p	hsa-miR-30b-5p
COL4A2	5.36186e-05	0.000566304	0.0577145	4	hsa-miR-155-5p	hsa-miR-26b-5p	hsa-miR-92a-3p	hsa-miR-16-5p
CREG1	5.36186e-05	0.000566304	0.0577145	4	hsa-miR-26b-5p	hsa-miR-30d-5p	hsa-miR-30b-5p	hsa-miR-16-5p
PHLDB2	5.36186e-05	0.000566304	0.0577145	4	hsa-miR-16-5p	hsa-miR-1-3p	hsa-miR-148a-3p	hsa-miR-148b-3p
SUPT5H	5.36186e-05	0.000566304	0.0577145	4	hsa-miR-155-5p	hsa-miR-26b-5p	hsa-miR-92a-3p	hsa-miR-16-5p
FAM69A	7.63533e-05	0.000732879	0.062524	4	hsa-miR-16-5p	hsa-miR-98-5p	hsa-miR-27a-3p	hsa-miR-101-3p
HECA	7.63533e-05	0.000732879	0.062524	4	hsa-miR-26b-5p	hsa-miR-17-5p	hsa-miR-20a-5p	hsa-miR-93-5p
KIF11	7.63533e-05	0.000732879	0.062524	4	hsa-miR-340-5p	hsa-miR-186-5p	hsa-miR-30d-5p	hsa-miR-30b-5p
ND1	7.63533e-05	0.000732879	0.062524	4	hsa-let-7e-5p	hsa-let-7b-5p	hsa-let-7a-5p	hsa-miR-1-3p
PLPP4	7.63533e-05	0.000732879	0.062524	4	hsa-miR-186-5p	hsa-miR-199b-5p	hsa-miR-148b-3p	hsa-miR-148a-3p
RPL7A	7.63533e-05	0.000732879	0.062524	4	hsa-miR-100-5p	hsa-miR-93-5p	hsa-miR-92a-3p	hsa-miR-25-3p
UBE2Q2	7.63533e-05	0.000732879	0.062524	4	hsa-miR-17-5p	hsa-miR-20a-5p	hsa-miR-93-5p	hsa-miR-16-5p
CPPED1	0.000105383	0.000961144	0.0673336	4	hsa-miR-93-5p	hsa-miR-19b-3p	hsa-miR-27a-3p	hsa-miR-27b-3p
MFHAS1	0.000105383	0.000961144	0.0673336	4	hsa-miR-26b-5p	hsa-miR-196b-5p	hsa-miR-26a-5p	hsa-miR-17-5p
NF1	0.000105383	0.000961144	0.0673336	4	hsa-let-7e-5p	hsa-miR-19b-3p	hsa-miR-27b-3p	hsa-miR-27a-3p
PIK3CA	0.000105383	0.000961144	0.0673336	4	hsa-miR-148b-3p	hsa-miR-17-5p	hsa-miR-1-3p	hsa-miR-155-5p
RAB11FIP2	0.000105383	0.000961144	0.0673336	4	hsa-miR-1-3p	hsa-miR-155-5p	hsa-miR-21-5p	hsa-miR-16-5p
RABEP1	0.000105383	0.000961144	0.0673336	4	hsa-let-7f-5p	hsa-miR-20a-5p	hsa-miR-93-5p	hsa-miR-17-5p
UBXN4	0.000105383	0.000961144	0.0673336	4	hsa-miR-25-3p	hsa-miR-92a-3p	hsa-miR-30d-5p	hsa-miR-30b-5p
CNOT1	0.000141672	0.00118691	0.0721431	4	hsa-miR-423-3p	hsa-miR-128-3p	hsa-miR-92a-3p	hsa-let-7b-5p
FEZ2	0.000141672	0.00118691	0.0721431	4	hsa-miR-17-5p	hsa-miR-20a-5p	hsa-miR-93-5p	hsa-miR-155-5p
MAP3K4	0.000141672	0.00118691	0.0721431	4	hsa-miR-148a-3p	hsa-miR-93-5p	hsa-miR-92a-3p	hsa-miR-101-3p
NOP2	0.000141672	0.00118691	0.0721431	4	hsa-miR-128-3p	hsa-miR-101-3p	hsa-miR-26b-5p	hsa-miR-100-5p
PELI1	0.000141672	0.00118691	0.0721431	4	hsa-miR-155-5p	hsa-miR-340-5p	hsa-miR-21-5p	hsa-miR-17-5p
SEC24B	0.000141672	0.00118691	0.0721431	4	hsa-miR-155-5p	hsa-miR-98-5p	hsa-miR-186-5p	hsa-miR-16-5p
SETD2	0.000141672	0.00118691	0.0721431	4	hsa-miR-26a-5p	hsa-miR-199b-5p	hsa-miR-21-5p	hsa-miR-186-5p
WDCP	0.000141672	0.00118691	0.0721431	4	hsa-let-7b-5p	hsa-miR-27a-3p	hsa-miR-27b-3p	hsa-miR-128-3p
BFAR	0.000186225	0.00148542	0.0769527	4	hsa-miR-103a-3p	hsa-miR-98-5p	hsa-miR-16-5p	hsa-miR-92a-3p
DNMBP	0.000186225	0.00148542	0.0769527	4	hsa-miR-26b-5p	hsa-miR-17-5p	hsa-let-7b-5p	hsa-miR-26a-5p
FRYL	0.000186225	0.00148542	0.0769527	4	hsa-miR-16-5p	hsa-miR-128-3p	hsa-miR-27a-3p	hsa-miR-27b-3p
FUBP1	0.000186225	0.00148542	0.0769527	4	hsa-miR-155-5p	hsa-miR-1-3p	hsa-miR-21-5p	hsa-miR-16-5p
LRRC41	0.000186225	0.00148542	0.0769527	4	hsa-miR-100-5p	hsa-let-7e-5p	hsa-let-7b-5p	hsa-miR-186-5p
MYCBP2	0.000186225	0.00148542	0.0769527	4	hsa-miR-21-5p	hsa-miR-148a-3p	hsa-miR-17-5p	hsa-miR-92a-3p
MYEF2	0.000186225	0.00148542	0.0769527	4	hsa-miR-1-3p	hsa-miR-26b-5p	hsa-miR-21-5p	hsa-miR-92a-3p
NAMPT	0.000186225	0.00148542	0.0769527	4	hsa-miR-155-5p	hsa-miR-16-5p	hsa-miR-26b-5p	hsa-miR-26a-5p
ORAI1	0.000186225	0.00148542	0.0769527	4	hsa-miR-17-5p	hsa-miR-20a-5p	hsa-miR-93-5p	hsa-miR-186-5p
PPARD	0.000186225	0.00148542	0.0769527	4	hsa-miR-92a-3p	hsa-miR-148a-3p	hsa-miR-148b-3p	hsa-miR-30e-3p
RASEF	0.000186225	0.00148542	0.0769527	4	hsa-miR-21-5p	hsa-miR-142-5p	hsa-miR-340-5p	hsa-miR-16-5p
SCAMP5	0.000186225	0.00148542	0.0769527	4	hsa-miR-17-5p	hsa-miR-20a-5p	hsa-miR-93-5p	hsa-miR-16-5p
SEC61A2	0.000186225	0.00148542	0.0769527	4	hsa-miR-26b-5p	hsa-miR-16-5p	hsa-miR-30d-5p	hsa-miR-30b-5p
SLC17A5	0.000186225	0.00148542	0.0769527	4	hsa-miR-98-5p	hsa-miR-26b-5p	hsa-miR-21-5p	hsa-miR-142-3p
SMARCC1	0.000186225	0.00148542	0.0769527	4	hsa-miR-1-3p	hsa-miR-98-5p	hsa-let-7b-5p	hsa-let-7f-5p
STAG2	0.000186225	0.00148542	0.0769527	4	hsa-miR-155-5p	hsa-miR-21-5p	hsa-miR-186-5p	hsa-miR-181a-5p
UBA2	0.000186225	0.00148542	0.0769527	4	hsa-miR-155-5p	hsa-miR-181a-5p	hsa-miR-100-5p	hsa-miR-26a-5p
VPS41	0.000186225	0.00148542	0.0769527	4	hsa-miR-148a-3p	hsa-let-7b-5p	hsa-miR-30d-5p	hsa-miR-30b-5p
WDFY1	0.000186225	0.00148542	0.0769527	4	hsa-miR-1-3p	hsa-miR-155-5p	hsa-miR-27a-3p	hsa-miR-27b-3p
ZC3H18	0.000186225	0.00148542	0.0769527	4	hsa-miR-92a-3p	hsa-miR-17-5p	hsa-let-7f-5p	hsa-let-7a-5p
ZNF567	0.000186225	0.00148542	0.0769527	4	hsa-miR-30b-5p	hsa-miR-101-3p	hsa-miR-19b-3p	hsa-miR-103b
APPBP2	0.000240084	0.00179319	0.0817622	4	hsa-miR-148a-3p	hsa-miR-27b-3p	hsa-miR-27a-3p	hsa-miR-128-3p
CC2D2A	0.000240084	0.00179319	0.0817622	4	hsa-miR-92a-3p	hsa-miR-340-5p	hsa-miR-142-5p	hsa-miR-186-5p
CKAP2	0.000240084	0.00179319	0.0817622	4	hsa-let-7b-5p	hsa-miR-93-5p	hsa-miR-20a-5p	hsa-miR-17-5p
GTF2I	0.000240084	0.00179319	0.0817622	4	hsa-let-7b-5p	hsa-miR-21-5p	hsa-let-7e-5p	hsa-let-7a-5p
IARS	0.000240084	0.00179319	0.0817622	4	hsa-miR-16-5p	hsa-miR-196b-5p	hsa-miR-100-5p	hsa-let-7a-5p
MAD2L1	0.000240084	0.00179319	0.0817622	4	hsa-miR-1-3p	hsa-miR-93-5p	hsa-miR-26b-5p	hsa-miR-26a-5p
NBPF15	0.000240084	0.00179319	0.0817622	4	hsa-miR-769-5p	hsa-miR-93-5p	hsa-let-7b-5p	hsa-miR-30e-3p
SLC39A6	0.000240084	0.00179319	0.0817622	4	hsa-miR-26b-5p	hsa-miR-101-3p	hsa-miR-126-3p	hsa-miR-92a-3p
TRRAP	0.000240084	0.00179319	0.0817622	4	hsa-miR-181b-5p	hsa-miR-17-5p	hsa-let-7e-5p	hsa-let-7a-5p
LPIN1	0.000304319	0.00220637	0.0865718	4	hsa-miR-92a-3p	hsa-miR-17-5p	hsa-miR-27a-3p	hsa-miR-27b-3p
LRPPRC	0.000304319	0.00220637	0.0865718	4	hsa-miR-340-5p	hsa-miR-16-5p	hsa-miR-769-5p	hsa-miR-532-5p
PAK1	0.000304319	0.00220637	0.0865718	4	hsa-miR-26b-5p	hsa-let-7b-5p	hsa-let-7a-5p	hsa-miR-98-5p
RASAL2	0.000304319	0.00220637	0.0865718	4	hsa-miR-98-5p	hsa-miR-26b-5p	hsa-miR-92a-3p	hsa-miR-30b-5p
AMMECR1	0.000380027	0.0024335	0.0913813	4	hsa-miR-98-5p	hsa-let-7a-5p	hsa-miR-181a-5p	hsa-miR-92a-3p
BACE1	0.000380027	0.0024335	0.0913813	4	hsa-miR-19b-3p	hsa-miR-26b-5p	hsa-miR-17-5p	hsa-miR-16-5p
DIDO1	0.000380027	0.0024335	0.0913813	4	hsa-miR-98-5p	hsa-miR-181b-5p	hsa-miR-92a-3p	hsa-miR-101-3p
DYNC2LI1	0.000380027	0.0024335	0.0913813	4	hsa-miR-26b-5p	hsa-miR-27a-3p	hsa-miR-27b-3p	hsa-miR-128-3p
EEA1	0.000380027	0.0024335	0.0913813	4	hsa-miR-20a-5p	hsa-miR-101-3p	hsa-miR-93-5p	hsa-miR-17-5p
MAN2A1	0.000380027	0.0024335	0.0913813	4	hsa-miR-26b-5p	hsa-miR-26a-5p	hsa-miR-532-5p	hsa-miR-92a-3p
MEF2C	0.000380027	0.0024335	0.0913813	4	hsa-miR-21-5p	hsa-miR-26b-5p	hsa-miR-92a-3p	hsa-let-7b-5p
MEPCE	0.000380027	0.0024335	0.0913813	4	hsa-miR-16-5p	hsa-miR-196b-5p	hsa-miR-181b-5p	hsa-let-7a-5p
PCDH10	0.000380027	0.0024335	0.0913813	4	hsa-miR-186-5p	hsa-miR-30d-5p	hsa-miR-30b-5p	hsa-miR-19b-3p
POM121	0.000380027	0.0024335	0.0913813	4	hsa-let-7b-5p	hsa-miR-1-3p	hsa-miR-98-5p	hsa-miR-423-3p
RBBP5	0.000380027	0.0024335	0.0913813	4	hsa-miR-128-3p	hsa-miR-1-3p	hsa-miR-27b-3p	hsa-miR-27a-3p
SOS2	0.000380027	0.0024335	0.0913813	4	hsa-miR-1-3p	hsa-miR-30e-3p	hsa-miR-148b-3p	hsa-miR-148a-3p
VTI1A	0.000380027	0.0024335	0.0913813	4	hsa-miR-20a-5p	hsa-miR-532-5p	hsa-miR-93-5p	hsa-miR-17-5p
ARNTL2	0.000468328	0.0029213	0.0961908	4	hsa-miR-25-3p	hsa-miR-92a-3p	hsa-miR-26b-5p	hsa-miR-26a-5p
DSPP	0.000468328	0.0029213	0.0961908	4	hsa-miR-142-5p	hsa-miR-93-5p	hsa-miR-20a-5p	hsa-miR-17-5p
EPB41L3	0.000468328	0.0029213	0.0961908	4	hsa-miR-92a-3p	hsa-let-7b-5p	hsa-miR-26b-5p	hsa-miR-26a-5p
KIAA1147	0.000468328	0.0029213	0.0961908	4	hsa-let-7a-5p	hsa-miR-93-5p	hsa-miR-20a-5p	hsa-miR-17-5p
NIPBL	0.000468328	0.0029213	0.0961908	4	hsa-miR-21-5p	hsa-let-7b-5p	hsa-miR-30b-5p	hsa-let-7a-5p
TNFSF10	0.000468328	0.0029213	0.0961908	4	hsa-miR-98-5p	hsa-miR-25-3p	hsa-miR-26a-5p	hsa-miR-26b-5p
TRIM23	0.000468328	0.0029213	0.0961908	4	hsa-miR-30d-5p	hsa-miR-30b-5p	hsa-miR-27a-3p	hsa-miR-27b-3p
ANKH	0.000570357	0.00343829	0.101	4	hsa-miR-92a-3p	hsa-miR-17-5p	hsa-miR-20a-5p	hsa-miR-93-5p
BTBD1	0.000570357	0.00343829	0.101	4	hsa-let-7a-5p	hsa-miR-155-5p	hsa-miR-30d-5p	hsa-miR-30b-5p
ELF4	0.000570357	0.00343829	0.101	4	hsa-miR-26b-5p	hsa-miR-92a-3p	hsa-miR-25-3p	hsa-let-7f-5p
METAP2	0.000570357	0.00343829	0.101	4	hsa-miR-155-5p	hsa-miR-16-5p	hsa-miR-26a-5p	hsa-miR-26b-5p
PAIP1	0.000570357	0.00343829	0.101	4	hsa-miR-20a-5p	hsa-miR-17-5p	hsa-miR-92a-3p	hsa-miR-25-3p
SNCG	0.000570357	0.00343829	0.101	4	hsa-miR-103a-3p	hsa-miR-16-5p	hsa-miR-27a-3p	hsa-miR-27b-3p
TMX3	0.000570357	0.00343829	0.101	4	hsa-miR-155-5p	hsa-miR-93-5p	hsa-miR-20a-5p	hsa-miR-17-5p
CCDC83	0.000687268	0.00402643	0.10581	4	hsa-miR-103a-3p	hsa-miR-146b-5p	hsa-miR-146a-5p	hsa-miR-16-5p
CTSS	0.000687268	0.00402643	0.10581	4	hsa-miR-20a-5p	hsa-miR-769-5p	hsa-miR-93-5p	hsa-miR-17-5p
DECR1	0.000687268	0.00402643	0.10581	4	hsa-miR-103a-3p	hsa-miR-146b-5p	hsa-miR-146a-5p	hsa-miR-16-5p
NPNT	0.000687268	0.00402643	0.10581	4	hsa-miR-378a-3p	hsa-miR-93-5p	hsa-miR-20a-5p	hsa-miR-17-5p
OXR1	0.000687268	0.00402643	0.10581	4	hsa-let-7b-5p	hsa-miR-17-5p	hsa-miR-20a-5p	hsa-miR-93-5p
PGD	0.000687268	0.00402643	0.10581	4	hsa-miR-1-3p	hsa-miR-181a-5p	hsa-let-7e-5p	hsa-miR-16-5p
PROX2	0.000687268	0.00402643	0.10581	4	hsa-miR-142-5p	hsa-miR-27b-3p	hsa-miR-27a-3p	hsa-miR-128-3p
RPL30	0.000687268	0.00402643	0.10581	4	hsa-miR-16-5p	hsa-miR-93-5p	hsa-miR-20a-5p	hsa-let-7a-5p
RPS7	0.000687268	0.00402643	0.10581	4	hsa-miR-21-5p	hsa-miR-378a-3p	hsa-miR-186-5p	hsa-miR-181b-5p
SEMA4B	0.000687268	0.00402643	0.10581	4	hsa-let-7e-5p	hsa-miR-17-5p	hsa-miR-20a-5p	hsa-miR-93-5p
SLC35G2	0.000687268	0.00402643	0.10581	4	hsa-miR-30d-5p	hsa-miR-30b-5p	hsa-miR-181a-5p	hsa-miR-181b-5p
TTC37	0.000687268	0.00402643	0.10581	4	hsa-miR-155-5p	hsa-miR-1-3p	hsa-miR-92a-3p	hsa-miR-101-3p
ZNF93	0.000687268	0.00402643	0.10581	4	hsa-miR-142-5p	hsa-miR-93-5p	hsa-miR-20a-5p	hsa-miR-17-5p
CSF1	0.000820222	0.00467088	0.110619	4	hsa-miR-148b-3p	hsa-miR-30b-5p	hsa-miR-128-3p	hsa-miR-7847-3p
KLHL20	0.000820222	0.00467088	0.110619	4	hsa-miR-17-5p	hsa-miR-19b-3p	hsa-miR-20a-5p	hsa-miR-93-5p
PIP4P1	0.000820222	0.00467088	0.110619	4	hsa-miR-103a-3p	hsa-miR-16-5p	hsa-miR-92a-3p	hsa-let-7b-5p
SNAI1	0.000820222	0.00467088	0.110619	4	hsa-miR-30b-5p	hsa-miR-30d-5p	hsa-miR-26b-5p	hsa-miR-128-3p
TMEM168	0.000820222	0.00467088	0.110619	4	hsa-miR-101-3p	hsa-miR-93-5p	hsa-miR-26b-5p	hsa-miR-16-5p
ZBTB6	0.000820222	0.00467088	0.110619	4	hsa-miR-1-3p	hsa-miR-20a-5p	hsa-miR-93-5p	hsa-miR-17-5p
ZNF202	0.000820222	0.00467088	0.110619	4	hsa-miR-98-5p	hsa-miR-93-5p	hsa-miR-20a-5p	hsa-miR-17-5p
APBB2	0.000970389	0.00540174	0.115429	4	hsa-miR-148b-3p	hsa-miR-26b-5p	hsa-miR-93-5p	hsa-miR-27a-3p
C3orf38	0.000970389	0.00540174	0.115429	4	hsa-miR-378a-3p	hsa-miR-93-5p	hsa-miR-17-5p	hsa-miR-20a-5p
CA12	0.000970389	0.00540174	0.115429	4	hsa-miR-16-5p	hsa-miR-103a-3p	hsa-let-7b-5p	hsa-miR-103b
GLRX	0.000970389	0.00540174	0.115429	4	hsa-miR-128-3p	hsa-miR-103a-3p	hsa-miR-26b-5p	hsa-miR-16-5p
GPATCH11	0.000970389	0.00540174	0.115429	4	hsa-miR-20a-5p	hsa-miR-27b-3p	hsa-miR-27a-3p	hsa-miR-128-3p
GPR183	0.000970389	0.00540174	0.115429	4	hsa-miR-26b-5p	hsa-miR-17-5p	hsa-miR-20a-5p	hsa-miR-93-5p
GYS1	0.000970389	0.00540174	0.115429	4	hsa-let-7b-5p	hsa-miR-26b-5p	hsa-miR-27a-3p	hsa-miR-27b-3p
HACD3	0.000970389	0.00540174	0.115429	4	hsa-miR-1-3p	hsa-miR-128-3p	hsa-miR-181a-5p	hsa-miR-100-5p
HARS	0.000970389	0.00540174	0.115429	4	hsa-miR-16-5p	hsa-miR-93-5p	hsa-miR-19b-3p	hsa-let-7b-5p
KLHL24	0.000970389	0.00540174	0.115429	4	hsa-miR-26b-5p	hsa-miR-21-5p	hsa-miR-181b-5p	hsa-miR-181a-5p
L1CAM	0.000970389	0.00540174	0.115429	4	hsa-miR-1-3p	hsa-miR-26b-5p	hsa-miR-16-5p	hsa-miR-146a-5p
MBNL2	0.000970389	0.00540174	0.115429	4	hsa-miR-101-3p	hsa-miR-98-5p	hsa-miR-19b-3p	hsa-miR-30b-5p
MYB	0.000970389	0.00540174	0.115429	4	hsa-miR-16-5p	hsa-miR-155-5p	hsa-miR-423-3p	hsa-miR-103a-3p
RPS27	0.000970389	0.00540174	0.115429	4	hsa-miR-16-5p	hsa-miR-100-5p	hsa-miR-20a-5p	hsa-let-7e-5p
RRP1B	0.000970389	0.00540174	0.115429	4	hsa-let-7b-5p	hsa-miR-98-5p	hsa-miR-196b-5p	hsa-miR-186-5p
TRAM1	0.000970389	0.00540174	0.115429	4	hsa-miR-155-5p	hsa-miR-26b-5p	hsa-miR-93-5p	hsa-miR-16-5p
USP25	0.000970389	0.00540174	0.115429	4	hsa-miR-128-3p	hsa-miR-101-3p	hsa-miR-27a-3p	hsa-miR-27b-3p
C1GALT1	0.00113894	0.00572096	0.120239	4	hsa-miR-148b-3p	hsa-miR-98-5p	hsa-let-7b-5p	hsa-let-7a-5p
EIF4A1	0.00113894	0.00572096	0.120239	4	hsa-miR-155-5p	hsa-miR-26b-5p	hsa-let-7b-5p	hsa-let-7e-5p
ELOA	0.00113894	0.00572096	0.120239	4	hsa-let-7f-5p	hsa-miR-25-3p	hsa-miR-92a-3p	hsa-miR-769-5p
GGPS1	0.00113894	0.00572096	0.120239	4	hsa-miR-769-5p	hsa-miR-186-5p	hsa-let-7b-5p	hsa-let-7a-5p
IGSF3	0.00113894	0.00572096	0.120239	4	hsa-miR-103a-3p	hsa-miR-26b-5p	hsa-let-7b-5p	hsa-miR-769-5p
KIAA0100	0.00113894	0.00572096	0.120239	4	hsa-miR-181a-5p	hsa-miR-92a-3p	hsa-miR-20a-5p	hsa-let-7e-5p
KIT	0.00113894	0.00572096	0.120239	4	hsa-miR-146b-5p	hsa-miR-20a-5p	hsa-miR-186-5p	hsa-miR-199b-5p
NEURL4	0.00113894	0.00572096	0.120239	4	hsa-miR-16-5p	hsa-miR-148a-3p	hsa-miR-148b-3p	hsa-miR-7847-3p
PDZD11	0.00113894	0.00572096	0.120239	4	hsa-miR-93-5p	hsa-miR-19b-3p	hsa-miR-20a-5p	hsa-miR-17-5p
PHLDA1	0.00113894	0.00572096	0.120239	4	hsa-miR-181a-5p	hsa-miR-19b-3p	hsa-miR-26a-5p	hsa-miR-26b-5p
TARBP2	0.00113894	0.00572096	0.120239	4	hsa-miR-98-5p	hsa-miR-26b-5p	hsa-miR-16-5p	hsa-miR-103a-3p
TMEM68	0.00113894	0.00572096	0.120239	4	hsa-miR-1-3p	hsa-miR-27b-3p	hsa-miR-27a-3p	hsa-miR-128-3p
TXNRD1	0.00113894	0.00572096	0.120239	4	hsa-miR-155-5p	hsa-miR-186-5p	hsa-miR-26b-5p	hsa-let-7e-5p
CAMKK2	0.00132706	0.00646033	0.125048	4	hsa-miR-103a-3p	hsa-miR-16-5p	hsa-miR-100-5p	hsa-miR-7847-3p
EDC3	0.00132706	0.00646033	0.125048	4	hsa-miR-103a-3p	hsa-miR-16-5p	hsa-miR-30d-5p	hsa-miR-30b-5p
KANSL3	0.00132706	0.00646033	0.125048	4	hsa-miR-26b-5p	hsa-miR-92a-3p	hsa-miR-16-5p	hsa-miR-21-5p
NAA10	0.00132706	0.00646033	0.125048	4	hsa-miR-16-5p	hsa-miR-423-3p	hsa-miR-186-5p	hsa-let-7b-5p
SEC23A	0.00132706	0.00646033	0.125048	4	hsa-miR-93-5p	hsa-miR-20a-5p	hsa-miR-17-5p	hsa-miR-142-3p
SOS1	0.00132706	0.00646033	0.125048	4	hsa-miR-128-3p	hsa-miR-27b-3p	hsa-miR-27a-3p	hsa-miR-146a-5p
YIPF5	0.00132706	0.00646033	0.125048	4	hsa-miR-128-3p	hsa-miR-26b-5p	hsa-miR-423-3p	hsa-miR-92a-3p
ZNF217	0.00132706	0.00646033	0.125048	4	hsa-miR-93-5p	hsa-miR-21-5p	hsa-miR-19b-3p	hsa-miR-142-3p
ACSL3	0.00153591	0.00735197	0.129858	4	hsa-miR-340-5p	hsa-miR-100-5p	hsa-miR-26b-5p	hsa-miR-26a-5p
ADORA2B	0.00153591	0.00735197	0.129858	4	hsa-miR-27b-3p	hsa-miR-128-3p	hsa-miR-27a-3p	hsa-miR-30e-3p
GNB4	0.00153591	0.00735197	0.129858	4	hsa-miR-155-5p	hsa-miR-93-5p	hsa-miR-21-5p	hsa-miR-27b-3p
HSPD1	0.00153591	0.00735197	0.129858	4	hsa-miR-1-3p	hsa-miR-16-5p	hsa-miR-26b-5p	hsa-miR-26a-5p
KPNB1	0.00153591	0.00735197	0.129858	4	hsa-miR-128-3p	hsa-miR-181b-5p	hsa-miR-92a-3p	hsa-miR-30d-5p
NUP58	0.00153591	0.00735197	0.129858	4	hsa-miR-181a-5p	hsa-miR-93-5p	hsa-miR-423-3p	hsa-let-7a-5p
PRDM4	0.00153591	0.00735197	0.129858	4	hsa-miR-103a-3p	hsa-miR-98-5p	hsa-miR-16-5p	hsa-let-7b-5p
RAD21	0.00153591	0.00735197	0.129858	4	hsa-let-7a-5p	hsa-miR-103a-3p	hsa-miR-92a-3p	hsa-miR-17-5p
RARB	0.00153591	0.00735197	0.129858	4	hsa-miR-16-5p	hsa-miR-1-3p	hsa-miR-146a-5p	hsa-miR-146b-5p
RBSN	0.00153591	0.00735197	0.129858	4	hsa-miR-30b-5p	hsa-miR-423-3p	hsa-miR-92a-3p	hsa-miR-7847-3p
RPL4	0.00153591	0.00735197	0.129858	4	hsa-miR-16-5p	hsa-miR-423-3p	hsa-miR-186-5p	hsa-let-7a-5p
SHCBP1	0.00153591	0.00735197	0.129858	4	hsa-miR-340-5p	hsa-miR-19b-3p	hsa-miR-146b-5p	hsa-miR-146a-5p
SLC39A10	0.00153591	0.00735197	0.129858	4	hsa-miR-155-5p	hsa-miR-186-5p	hsa-miR-103a-3p	hsa-miR-16-5p
UBE2A	0.00153591	0.00735197	0.129858	4	hsa-miR-26a-5p	hsa-let-7b-5p	hsa-miR-101-3p	hsa-miR-19b-3p
ZNF236	0.00153591	0.00735197	0.129858	4	hsa-miR-155-5p	hsa-miR-142-3p	hsa-miR-128-3p	hsa-let-7e-5p
ZNF532	0.00153591	0.00735197	0.129858	4	hsa-miR-21-5p	hsa-miR-17-5p	hsa-miR-20a-5p	hsa-miR-93-5p
ZNF664	0.00153591	0.00735197	0.129858	4	hsa-miR-26b-5p	hsa-miR-26a-5p	hsa-miR-181b-5p	hsa-miR-181a-5p
CDH5	0.00176666	0.00829181	0.134667	4	hsa-miR-128-3p	hsa-miR-26b-5p	hsa-miR-101-3p	hsa-miR-27b-3p
CLEC12B	0.00176666	0.00829181	0.134667	4	hsa-miR-93-5p	hsa-miR-20a-5p	hsa-miR-17-5p	hsa-miR-186-5p
FAM91A1	0.00176666	0.00829181	0.134667	4	hsa-miR-155-5p	hsa-miR-30d-5p	hsa-miR-30b-5p	hsa-miR-92a-3p
HMGN1	0.00176666	0.00829181	0.134667	4	hsa-miR-100-5p	hsa-miR-16-5p	hsa-miR-27b-3p	hsa-miR-27a-3p
NCBP2	0.00176666	0.00829181	0.134667	4	hsa-miR-19b-3p	hsa-miR-27b-3p	hsa-miR-27a-3p	hsa-miR-532-5p
PAPD4	0.00176666	0.00829181	0.134667	4	hsa-miR-148a-3p	hsa-miR-19b-3p	hsa-let-7e-5p	hsa-miR-148b-3p
PIP5K1C	0.00176666	0.00829181	0.134667	4	hsa-miR-101-3p	hsa-miR-26b-5p	hsa-miR-25-3p	hsa-miR-92a-3p
PRKAB2	0.00176666	0.00829181	0.134667	4	hsa-miR-103a-3p	hsa-miR-21-5p	hsa-miR-16-5p	hsa-miR-186-5p
RUNX2	0.00176666	0.00829181	0.134667	4	hsa-miR-155-5p	hsa-miR-30d-5p	hsa-miR-30b-5p	hsa-miR-103a-3p
CAMKV	0.00202048	0.009305	0.139477	4	hsa-miR-30b-5p	hsa-miR-92a-3p	hsa-miR-26a-5p	hsa-miR-16-5p
CCT6A	0.00202048	0.009305	0.139477	4	hsa-miR-186-5p	hsa-miR-17-5p	hsa-miR-148a-3p	hsa-miR-148b-3p
CRTC3	0.00202048	0.009305	0.139477	4	hsa-miR-92a-3p	hsa-miR-20a-5p	hsa-miR-93-5p	hsa-miR-17-5p
DMD	0.00202048	0.009305	0.139477	4	hsa-let-7b-5p	hsa-miR-155-5p	hsa-miR-21-5p	hsa-miR-16-5p
GLCCI1	0.00202048	0.009305	0.139477	4	hsa-miR-21-5p	hsa-miR-7847-3p	hsa-miR-27b-3p	hsa-miR-27a-3p
MAPRE3	0.00202048	0.009305	0.139477	4	hsa-miR-93-5p	hsa-miR-19b-3p	hsa-miR-17-5p	hsa-miR-20a-5p
NSA2	0.00202048	0.009305	0.139477	4	hsa-miR-155-5p	hsa-let-7b-5p	hsa-miR-26b-5p	hsa-miR-26a-5p
PRUNE2	0.00202048	0.009305	0.139477	4	hsa-miR-93-5p	hsa-miR-19b-3p	hsa-miR-769-5p	hsa-miR-196b-5p
PSPC1	0.00202048	0.009305	0.139477	4	hsa-miR-128-3p	hsa-miR-27b-3p	hsa-miR-27a-3p	hsa-miR-101-3p
TMEM242	0.00202048	0.009305	0.139477	4	hsa-miR-93-5p	hsa-miR-20a-5p	hsa-miR-17-5p	hsa-miR-30e-3p
ABCG2	0.00229852	0.0100036	0.144286	4	hsa-miR-26b-5p	hsa-miR-181a-5p	hsa-miR-142-3p	hsa-miR-340-5p
ADAM9	0.00229852	0.0100036	0.144286	4	hsa-miR-126-3p	hsa-miR-26b-5p	hsa-miR-30b-5p	hsa-miR-30d-5p
CBL	0.00229852	0.0100036	0.144286	4	hsa-miR-17-5p	hsa-miR-155-5p	hsa-miR-98-5p	hsa-miR-7847-3p
CTSA	0.00229852	0.0100036	0.144286	4	hsa-miR-155-5p	hsa-miR-20a-5p	hsa-miR-17-5p	hsa-let-7e-5p
FBXL5	0.00229852	0.0100036	0.144286	4	hsa-miR-186-5p	hsa-miR-93-5p	hsa-miR-20a-5p	hsa-miR-17-5p
TULP4	0.00229852	0.0100036	0.144286	4	hsa-miR-186-5p	hsa-miR-25-3p	hsa-miR-92a-3p	hsa-miR-103a-3p
ZBTB24	0.00229852	0.0100036	0.144286	4	hsa-miR-98-5p	hsa-let-7d-5p	hsa-miR-26b-5p	hsa-miR-26a-5p
ZEB2	0.00229852	0.0100036	0.144286	4	hsa-miR-181a-5p	hsa-miR-101-3p	hsa-miR-16-5p	hsa-let-7d-5p
ZNF680	0.00229852	0.0100036	0.144286	4	hsa-miR-19b-3p	hsa-miR-103a-3p	hsa-miR-26b-5p	hsa-miR-26a-5p
COPA	0.00260193	0.0111024	0.149096	4	hsa-miR-423-3p	hsa-miR-142-3p	hsa-miR-146b-5p	hsa-miR-146a-5p
KANK2	0.00260193	0.0111024	0.149096	4	hsa-miR-155-5p	hsa-miR-1-3p	hsa-miR-26b-5p	hsa-miR-92a-3p
MITF	0.00260193	0.0111024	0.149096	4	hsa-miR-155-5p	hsa-miR-98-5p	hsa-miR-101-3p	hsa-miR-340-5p
NLE1	0.00260193	0.0111024	0.149096	4	hsa-miR-98-5p	hsa-miR-16-5p	hsa-let-7b-5p	hsa-miR-92a-3p
NUP35	0.00260193	0.0111024	0.149096	4	hsa-let-7b-5p	hsa-miR-20a-5p	hsa-miR-93-5p	hsa-miR-17-5p
RTN4	0.00260193	0.0111024	0.149096	4	hsa-miR-21-5p	hsa-miR-16-5p	hsa-miR-148b-3p	hsa-miR-101-3p
SGK3	0.00260193	0.0111024	0.149096	4	hsa-miR-21-5p	hsa-miR-1-3p	hsa-miR-16-5p	hsa-miR-92a-3p
ZNF622	0.00260193	0.0111024	0.149096	4	hsa-miR-16-5p	hsa-miR-1-3p	hsa-miR-103a-3p	hsa-miR-92a-3p
ARGLU1	0.00293182	0.0124003	0.153905	4	hsa-miR-155-5p	hsa-miR-1-3p	hsa-miR-103a-3p	hsa-miR-103b
ATOX1	0.00293182	0.0124003	0.153905	4	hsa-miR-16-5p	hsa-let-7b-5p	hsa-miR-92a-3p	hsa-miR-25-3p
CARD10	0.00293182	0.0124003	0.153905	4	hsa-miR-103a-3p	hsa-miR-16-5p	hsa-miR-146a-5p	hsa-miR-181b-5p
DCAF10	0.00293182	0.0124003	0.153905	4	hsa-miR-21-5p	hsa-miR-26b-5p	hsa-miR-26a-5p	hsa-miR-155-5p
FOXA1	0.00293182	0.0124003	0.153905	4	hsa-let-7a-5p	hsa-miR-30d-5p	hsa-miR-30b-5p	hsa-miR-93-5p
LFNG	0.00293182	0.0124003	0.153905	4	hsa-miR-181a-5p	hsa-miR-27b-3p	hsa-miR-27a-3p	hsa-miR-146a-5p
MIA3	0.00293182	0.0124003	0.153905	4	hsa-miR-26b-5p	hsa-miR-92a-3p	hsa-miR-30d-5p	hsa-miR-30b-5p
PAK6	0.00293182	0.0124003	0.153905	4	hsa-miR-26b-5p	hsa-miR-93-5p	hsa-miR-20a-5p	hsa-miR-17-5p
TIMM17A	0.00293182	0.0124003	0.153905	4	hsa-miR-16-5p	hsa-miR-17-5p	hsa-miR-20a-5p	hsa-miR-93-5p
CHD7	0.00328931	0.0136538	0.158715	4	hsa-miR-98-5p	hsa-let-7e-5p	hsa-let-7b-5p	hsa-miR-155-5p
CYR61	0.00328931	0.0136538	0.158715	4	hsa-miR-155-5p	hsa-miR-26b-5p	hsa-miR-100-5p	hsa-miR-142-3p
PALD1	0.00328931	0.0136538	0.158715	4	hsa-miR-155-5p	hsa-miR-196b-5p	hsa-let-7b-5p	hsa-let-7a-5p
PDE4DIP	0.00328931	0.0136538	0.158715	4	hsa-miR-92a-3p	hsa-let-7a-5p	hsa-miR-26b-5p	hsa-miR-26a-5p
PPWD1	0.00328931	0.0136538	0.158715	4	hsa-miR-146b-5p	hsa-miR-146a-5p	hsa-miR-340-5p	hsa-miR-142-5p
STEAP3	0.00328931	0.0136538	0.158715	4	hsa-miR-98-5p	hsa-miR-16-5p	hsa-miR-92a-3p	hsa-let-7b-5p
BMP8B	0.00367551	0.01457	0.163524	4	hsa-miR-26b-5p	hsa-miR-93-5p	hsa-miR-20a-5p	hsa-miR-17-5p
EIF2A	0.00367551	0.01457	0.163524	4	hsa-miR-16-5p	hsa-miR-186-5p	hsa-miR-340-5p	hsa-miR-142-5p
MCAM	0.00367551	0.01457	0.163524	4	hsa-miR-155-5p	hsa-miR-1-3p	hsa-miR-340-5p	hsa-miR-142-5p
PRKD3	0.00367551	0.01457	0.163524	4	hsa-miR-148b-3p	hsa-miR-20a-5p	hsa-miR-340-5p	hsa-miR-142-5p
RPS4X	0.00367551	0.01457	0.163524	4	hsa-miR-186-5p	hsa-miR-30b-5p	hsa-let-7b-5p	hsa-let-7a-5p
SOX6	0.00367551	0.01457	0.163524	4	hsa-miR-1-3p	hsa-miR-155-5p	hsa-miR-16-5p	hsa-miR-19b-3p
TJP1	0.00367551	0.01457	0.163524	4	hsa-miR-155-5p	hsa-miR-17-5p	hsa-let-7b-5p	hsa-miR-103a-3p
CBX1	0.00409148	0.0158686	0.168334	4	hsa-miR-186-5p	hsa-miR-93-5p	hsa-miR-20a-5p	hsa-miR-17-5p
F3	0.00409148	0.0158686	0.168334	4	hsa-miR-93-5p	hsa-miR-26b-5p	hsa-miR-20a-5p	hsa-miR-17-5p
GTF2IRD2B	0.00409148	0.0158686	0.168334	4	hsa-miR-26b-5p	hsa-miR-93-5p	hsa-miR-20a-5p	hsa-miR-17-5p
MAN1A2	0.00409148	0.0158686	0.168334	4	hsa-miR-155-5p	hsa-miR-142-3p	hsa-miR-181b-5p	hsa-miR-181a-5p
SAMD9L	0.00409148	0.0158686	0.168334	4	hsa-miR-146a-5p	hsa-miR-20a-5p	hsa-miR-93-5p	hsa-miR-17-5p
SLC25A25	0.00409148	0.0158686	0.168334	4	hsa-miR-181a-5p	hsa-miR-181b-5p	hsa-miR-27b-3p	hsa-miR-27a-3p
TGFB2	0.00409148	0.0158686	0.168334	4	hsa-miR-21-5p	hsa-miR-378a-3p	hsa-miR-148a-3p	hsa-miR-142-5p
TMF1	0.00409148	0.0158686	0.168334	4	hsa-miR-92a-3p	hsa-miR-25-3p	hsa-miR-181a-5p	hsa-miR-181b-5p
UBR4	0.00409148	0.0158686	0.168334	4	hsa-miR-155-5p	hsa-miR-128-3p	hsa-miR-26a-5p	hsa-miR-26b-5p
USP9X	0.00409148	0.0158686	0.168334	4	hsa-miR-16-5p	hsa-miR-186-5p	hsa-miR-92a-3p	hsa-miR-26b-5p
VAV2	0.00409148	0.0158686	0.168334	4	hsa-miR-155-5p	hsa-let-7a-5p	hsa-miR-148a-3p	hsa-miR-16-5p
ZNF174	0.00409148	0.0158686	0.168334	4	hsa-miR-92a-3p	hsa-miR-93-5p	hsa-miR-20a-5p	hsa-miR-17-5p
ACER3	0.00453829	0.0173155	0.173144	4	hsa-miR-30b-5p	hsa-miR-340-5p	hsa-miR-142-5p	hsa-miR-186-5p
CAMSAP1	0.00453829	0.0173155	0.173144	4	hsa-miR-103a-3p	hsa-miR-19b-3p	hsa-miR-16-5p	hsa-miR-30e-3p
COPZ1	0.00453829	0.0173155	0.173144	4	hsa-miR-1-3p	hsa-let-7a-5p	hsa-miR-27a-3p	hsa-miR-27b-3p
EID2B	0.00453829	0.0173155	0.173144	4	hsa-miR-92a-3p	hsa-miR-25-3p	hsa-miR-26a-5p	hsa-miR-26b-5p
FBXO21	0.00453829	0.0173155	0.173144	4	hsa-miR-340-5p	hsa-miR-20a-5p	hsa-miR-93-5p	hsa-miR-17-5p
GMEB2	0.00453829	0.0173155	0.173144	4	hsa-miR-378a-3p	hsa-miR-101-3p	hsa-miR-19b-3p	hsa-miR-3529-3p
IVNS1ABP	0.00453829	0.0173155	0.173144	4	hsa-miR-103a-3p	hsa-miR-26b-5p	hsa-miR-21-5p	hsa-miR-16-5p
LAMTOR1	0.00453829	0.0173155	0.173144	4	hsa-miR-16-5p	hsa-miR-20a-5p	hsa-miR-17-5p	hsa-miR-93-5p
NOP53	0.00453829	0.0173155	0.173144	4	hsa-miR-1-3p	hsa-miR-16-5p	hsa-let-7b-5p	hsa-miR-128-3p
PPARGC1B	0.00453829	0.0173155	0.173144	4	hsa-miR-186-5p	hsa-miR-30d-5p	hsa-miR-30b-5p	hsa-miR-378a-3p
SHMT2	0.00453829	0.0173155	0.173144	4	hsa-miR-423-3p	hsa-miR-186-5p	hsa-miR-92a-3p	hsa-let-7a-5p
SRPRB	0.00453829	0.0173155	0.173144	4	hsa-miR-16-5p	hsa-miR-92a-3p	hsa-miR-146b-5p	hsa-miR-146a-5p
VPS37A	0.00453829	0.0173155	0.173144	4	hsa-miR-148b-3p	hsa-miR-19b-3p	hsa-miR-148a-3p	hsa-miR-30e-3p
BMP2	0.00501697	0.0189348	0.177953	4	hsa-miR-26b-5p	hsa-miR-17-5p	hsa-miR-93-5p	hsa-miR-20a-5p
C11orf24	0.00501697	0.0189348	0.177953	4	hsa-miR-16-5p	hsa-miR-186-5p	hsa-miR-92a-3p	hsa-miR-25-3p
CEP170	0.00501697	0.0189348	0.177953	4	hsa-miR-20a-5p	hsa-miR-17-5p	hsa-miR-93-5p	hsa-miR-19b-3p
F2R	0.00501697	0.0189348	0.177953	4	hsa-let-7a-5p	hsa-miR-17-5p	hsa-miR-20a-5p	hsa-miR-93-5p
KIAA0895	0.00501697	0.0189348	0.177953	4	hsa-miR-186-5p	hsa-miR-16-5p	hsa-miR-142-5p	hsa-miR-340-5p
LRP6	0.00501697	0.0189348	0.177953	4	hsa-miR-92a-3p	hsa-miR-26a-5p	hsa-miR-126-3p	hsa-miR-21-5p
MFN1	0.00501697	0.0189348	0.177953	4	hsa-miR-92a-3p	hsa-miR-20a-5p	hsa-miR-93-5p	hsa-miR-17-5p
NPEPPS	0.00501697	0.0189348	0.177953	4	hsa-miR-423-3p	hsa-miR-27b-3p	hsa-miR-93-5p	hsa-miR-27a-3p
OXA1L	0.00501697	0.0189348	0.177953	4	hsa-miR-98-5p	hsa-miR-26b-5p	hsa-let-7b-5p	hsa-miR-100-5p
RIMS4	0.00501697	0.0189348	0.177953	4	hsa-miR-186-5p	hsa-miR-1-3p	hsa-miR-340-5p	hsa-miR-142-5p
TNKS1BP1	0.00501697	0.0189348	0.177953	4	hsa-miR-155-5p	hsa-miR-1-3p	hsa-miR-93-5p	hsa-miR-26b-5p
WDR82	0.00501697	0.0189348	0.177953	4	hsa-miR-17-5p	hsa-miR-155-5p	hsa-miR-30b-5p	hsa-miR-30d-5p
ARRB1	0.00552853	0.0199625	0.182763	4	hsa-miR-98-5p	hsa-miR-26b-5p	hsa-miR-186-5p	hsa-miR-92a-3p
BMP8A	0.00552853	0.0199625	0.182763	4	hsa-miR-142-3p	hsa-miR-92a-3p	hsa-miR-25-3p	hsa-miR-7847-3p
CHRFAM7A	0.00552853	0.0199625	0.182763	4	hsa-miR-181a-5p	hsa-miR-199b-5p	hsa-miR-148b-3p	hsa-miR-148a-3p
FSTL1	0.00552853	0.0199625	0.182763	4	hsa-miR-155-5p	hsa-miR-26b-5p	hsa-let-7b-5p	hsa-miR-27a-3p
LIN54	0.00552853	0.0199625	0.182763	4	hsa-miR-103b	hsa-miR-128-3p	hsa-miR-27b-3p	hsa-miR-27a-3p
LUZP2	0.00552853	0.0199625	0.182763	4	hsa-miR-142-5p	hsa-miR-93-5p	hsa-miR-20a-5p	hsa-miR-17-5p
SNAI2	0.00552853	0.0199625	0.182763	4	hsa-miR-1-3p	hsa-miR-148b-3p	hsa-miR-181a-5p	hsa-miR-128-3p
UBOX5	0.00552853	0.0199625	0.182763	4	hsa-let-7a-5p	hsa-miR-93-5p	hsa-miR-20a-5p	hsa-miR-17-5p
BAZ2B	0.00607397	0.0215913	0.187572	4	hsa-miR-92a-3p	hsa-miR-25-3p	hsa-miR-148b-3p	hsa-miR-148a-3p
BMP2K	0.00607397	0.0215913	0.187572	4	hsa-miR-98-5p	hsa-let-7e-5p	hsa-miR-26b-5p	hsa-miR-26a-5p
KMT5A	0.00607397	0.0215913	0.187572	4	hsa-miR-186-5p	hsa-miR-155-5p	hsa-miR-26b-5p	hsa-miR-26a-5p
MTHFR	0.00607397	0.0215913	0.187572	4	hsa-miR-103a-3p	hsa-miR-16-5p	hsa-miR-423-3p	hsa-miR-7847-3p
TIGD2	0.00607397	0.0215913	0.187572	4	hsa-miR-27b-3p	hsa-miR-27a-3p	hsa-miR-128-3p	hsa-miR-340-5p
ZNF100	0.00607397	0.0215913	0.187572	4	hsa-miR-378a-3p	hsa-miR-101-3p	hsa-miR-7847-3p	hsa-miR-103a-3p
ADAMTS5	0.00665424	0.0234538	0.192382	4	hsa-miR-98-5p	hsa-miR-27a-3p	hsa-miR-27b-3p	hsa-miR-128-3p
COPS8	0.00665424	0.0234538	0.192382	4	hsa-let-7i-5p	hsa-let-7f-5p	hsa-miR-146a-5p	hsa-miR-30e-3p
FAM83D	0.00665424	0.0234538	0.192382	4	hsa-miR-19b-3p	hsa-miR-20a-5p	hsa-miR-93-5p	hsa-miR-17-5p
FANCF	0.00665424	0.0234538	0.192382	4	hsa-miR-146b-5p	hsa-miR-146a-5p	hsa-miR-30b-5p	hsa-miR-30d-5p
FLOT2	0.00665424	0.0234538	0.192382	4	hsa-miR-148b-3p	hsa-miR-1-3p	hsa-miR-423-3p	hsa-miR-16-5p
GOLGA7	0.00665424	0.0234538	0.192382	4	hsa-miR-1-3p	hsa-miR-186-5p	hsa-miR-16-5p	hsa-miR-101-3p
NDST1	0.00665424	0.0234538	0.192382	4	hsa-miR-92a-3p	hsa-let-7e-5p	hsa-miR-378a-3p	hsa-miR-128-3p
PPP1R14C	0.00665424	0.0234538	0.192382	4	hsa-miR-340-5p	hsa-miR-128-3p	hsa-miR-142-3p	hsa-miR-30d-5p
SPCS1	0.00665424	0.0234538	0.192382	4	hsa-miR-155-5p	hsa-miR-93-5p	hsa-miR-20a-5p	hsa-miR-17-5p
DHX40	0.00727028	0.0247579	0.197191	4	hsa-miR-155-5p	hsa-miR-19b-3p	hsa-miR-30d-5p	hsa-miR-30b-5p
DPY19L3	0.00727028	0.0247579	0.197191	4	hsa-miR-27a-3p	hsa-miR-30b-5p	hsa-miR-30d-5p	hsa-miR-378a-3p
HP1BP3	0.00727028	0.0247579	0.197191	4	hsa-miR-1-3p	hsa-miR-25-3p	hsa-miR-7847-3p	hsa-miR-92a-3p
KLF3	0.00727028	0.0247579	0.197191	4	hsa-miR-98-5p	hsa-miR-17-5p	hsa-miR-20a-5p	hsa-miR-93-5p
MARCKS	0.00727028	0.0247579	0.197191	4	hsa-miR-21-5p	hsa-miR-155-5p	hsa-miR-1-3p	hsa-miR-142-3p
MORF4L2	0.00727028	0.0247579	0.197191	4	hsa-miR-142-3p	hsa-miR-100-5p	hsa-miR-20a-5p	hsa-miR-17-5p
PLRG1	0.00727028	0.0247579	0.197191	4	hsa-miR-16-5p	hsa-miR-93-5p	hsa-miR-20a-5p	hsa-miR-17-5p
RNF138	0.00727028	0.0247579	0.197191	4	hsa-miR-1-3p	hsa-miR-30d-5p	hsa-miR-30b-5p	hsa-miR-16-5p
TNKS2	0.00727028	0.0247579	0.197191	4	hsa-miR-17-5p	hsa-miR-20a-5p	hsa-miR-93-5p	hsa-miR-1-3p
TPD52L2	0.00727028	0.0247579	0.197191	4	hsa-miR-1-3p	hsa-miR-26b-5p	hsa-let-7d-5p	hsa-let-7b-5p
ARPC2	0.00792301	0.0267864	0.202001	4	hsa-miR-93-5p	hsa-miR-92a-3p	hsa-miR-20a-5p	hsa-miR-17-5p
COL4A1	0.00792301	0.0267864	0.202001	4	hsa-miR-21-5p	hsa-miR-100-5p	hsa-miR-92a-3p	hsa-miR-16-5p
DGS2	0.00792301	0.0267864	0.202001	4	hsa-miR-128-3p	hsa-miR-181a-5p	hsa-miR-181b-5p	hsa-miR-142-3p
FOXQ1	0.00792301	0.0267864	0.202001	4	hsa-miR-19b-3p	hsa-miR-93-5p	hsa-miR-20a-5p	hsa-miR-17-5p
ITPKB	0.00792301	0.0267864	0.202001	4	hsa-miR-186-5p	hsa-miR-20a-5p	hsa-miR-93-5p	hsa-miR-17-5p
MPDU1	0.00792301	0.0267864	0.202001	4	hsa-miR-1-3p	hsa-miR-26b-5p	hsa-miR-16-5p	hsa-miR-103a-3p
NR1D2	0.00792301	0.0267864	0.202001	4	hsa-miR-27a-3p	hsa-miR-27b-3p	hsa-miR-128-3p	hsa-miR-1273c
SLC25A46	0.00792301	0.0267864	0.202001	4	hsa-miR-142-5p	hsa-miR-93-5p	hsa-miR-20a-5p	hsa-miR-17-5p
THOC5	0.00792301	0.0267864	0.202001	4	hsa-miR-98-5p	hsa-miR-186-5p	hsa-let-7f-5p	hsa-let-7b-5p
XPO6	0.00792301	0.0267864	0.202001	4	hsa-miR-1-3p	hsa-miR-181b-5p	hsa-miR-16-5p	hsa-miR-7847-3p
ASNA1	0.0086133	0.0287854	0.20681	4	hsa-miR-26b-5p	hsa-let-7b-5p	hsa-miR-19b-3p	hsa-miR-7847-3p
FBXO31	0.0086133	0.0287854	0.20681	4	hsa-miR-17-5p	hsa-miR-20a-5p	hsa-miR-3529-3p	hsa-miR-93-5p
HNRNPDL	0.0086133	0.0287854	0.20681	4	hsa-miR-98-5p	hsa-let-7b-5p	hsa-let-7a-5p	hsa-miR-16-5p
MYCN	0.0086133	0.0287854	0.20681	4	hsa-miR-101-3p	hsa-miR-19b-3p	hsa-let-7e-5p	hsa-miR-103a-3p
ROBO1	0.0086133	0.0287854	0.20681	4	hsa-miR-423-3p	hsa-miR-25-3p	hsa-miR-146a-5p	hsa-miR-142-5p
TPPP	0.0086133	0.0287854	0.20681	4	hsa-miR-26b-5p	hsa-miR-92a-3p	hsa-miR-25-3p	hsa-miR-128-3p
TRAM2	0.0086133	0.0287854	0.20681	4	hsa-miR-98-5p	hsa-miR-26b-5p	hsa-miR-92a-3p	hsa-miR-25-3p
ZNF780A	0.0086133	0.0287854	0.20681	4	hsa-let-7a-5p	hsa-miR-93-5p	hsa-miR-20a-5p	hsa-miR-17-5p
EFTUD2	0.009342	0.0305889	0.21162	4	hsa-miR-1-3p	hsa-miR-92a-3p	hsa-miR-103a-3p	hsa-miR-16-5p
MYO6	0.009342	0.0305889	0.21162	4	hsa-miR-155-5p	hsa-miR-92a-3p	hsa-miR-146a-5p	hsa-miR-146b-5p
PCGF5	0.009342	0.0305889	0.21162	4	hsa-miR-92a-3p	hsa-miR-17-5p	hsa-miR-30d-5p	hsa-miR-30b-5p
SERTAD3	0.009342	0.0305889	0.21162	4	hsa-miR-92a-3p	hsa-miR-25-3p	hsa-miR-27b-3p	hsa-miR-27a-3p
SLC30A6	0.009342	0.0305889	0.21162	4	hsa-let-7d-5p	hsa-miR-423-3p	hsa-miR-196b-5p	hsa-miR-142-3p
SPATA13	0.009342	0.0305889	0.21162	4	hsa-miR-27a-3p	hsa-let-7e-5p	hsa-miR-3529-3p	hsa-miR-27b-3p
ZNF260	0.009342	0.0305889	0.21162	4	hsa-let-7a-5p	hsa-miR-155-5p	hsa-miR-146b-5p	hsa-miR-146a-5p
FHDC1	0.0101099	0.0325975	0.216429	4	hsa-miR-1-3p	hsa-miR-93-5p	hsa-miR-20a-5p	hsa-miR-17-5p
GOLIM4	0.0101099	0.0325975	0.216429	4	hsa-miR-148a-3p	hsa-miR-92a-3p	hsa-miR-30e-3p	hsa-miR-186-5p
MFSD6	0.0101099	0.0325975	0.216429	4	hsa-miR-101-3p	hsa-miR-19b-3p	hsa-miR-146b-5p	hsa-miR-146a-5p
MYBL2	0.0101099	0.0325975	0.216429	4	hsa-miR-92a-3p	hsa-miR-19b-3p	hsa-miR-30d-5p	hsa-miR-30b-5p
PDHB	0.0101099	0.0325975	0.216429	4	hsa-miR-98-5p	hsa-miR-93-5p	hsa-miR-20a-5p	hsa-miR-17-5p
SERF2	0.0101099	0.0325975	0.216429	4	hsa-let-7e-5p	hsa-miR-93-5p	hsa-miR-20a-5p	hsa-miR-17-5p
CD28	0.0109179	0.0347741	0.221239	4	hsa-miR-26b-5p	hsa-miR-93-5p	hsa-miR-20a-5p	hsa-miR-17-5p
GALNT3	0.0109179	0.0347741	0.221239	4	hsa-miR-340-5p	hsa-miR-16-5p	hsa-miR-26b-5p	hsa-miR-26a-5p
GINS4	0.0109179	0.0347741	0.221239	4	hsa-miR-26b-5p	hsa-miR-17-5p	hsa-miR-20a-5p	hsa-miR-93-5p
PDIK1L	0.0109179	0.0347741	0.221239	4	hsa-miR-92a-3p	hsa-miR-16-5p	hsa-miR-148b-3p	hsa-miR-148a-3p
PRKACB	0.0109179	0.0347741	0.221239	4	hsa-miR-93-5p	hsa-miR-19b-3p	hsa-miR-17-5p	hsa-miR-20a-5p
BSCL2	0.0117667	0.0369435	0.226048	4	hsa-miR-93-5p	hsa-miR-20a-5p	hsa-miR-17-5p	hsa-miR-1-3p
BTRC	0.0117667	0.0369435	0.226048	4	hsa-miR-92a-3p	hsa-miR-16-5p	hsa-let-7e-5p	hsa-miR-101-3p
CHSY1	0.0117667	0.0369435	0.226048	4	hsa-miR-1-3p	hsa-miR-93-5p	hsa-miR-20a-5p	hsa-miR-17-5p
FJX1	0.0117667	0.0369435	0.226048	4	hsa-miR-17-5p	hsa-miR-20a-5p	hsa-miR-93-5p	hsa-miR-142-5p
SLC2A3	0.0117667	0.0369435	0.226048	4	hsa-miR-98-5p	hsa-miR-148a-3p	hsa-miR-16-5p	hsa-miR-103a-3p
TMEM19	0.0117667	0.0369435	0.226048	4	hsa-miR-27b-3p	hsa-miR-17-5p	hsa-miR-26b-5p	hsa-miR-26a-5p
ZFP1	0.0117667	0.0369435	0.226048	4	hsa-miR-128-3p	hsa-miR-27a-3p	hsa-miR-27b-3p	hsa-miR-199b-5p
ATP6V1C1	0.012657	0.0389712	0.230858	4	hsa-miR-155-5p	hsa-miR-128-3p	hsa-miR-1-3p	hsa-miR-19b-3p
BNIP2	0.012657	0.0389712	0.230858	4	hsa-miR-20a-5p	hsa-miR-93-5p	hsa-miR-21-5p	hsa-miR-17-5p
CTNNB1	0.012657	0.0389712	0.230858	4	hsa-miR-155-5p	hsa-miR-142-3p	hsa-miR-181a-5p	hsa-miR-101-3p
ELOVL5	0.012657	0.0389712	0.230858	4	hsa-miR-16-5p	hsa-miR-19b-3p	hsa-miR-30d-5p	hsa-miR-30b-5p
PRPS1	0.012657	0.0389712	0.230858	4	hsa-let-7b-5p	hsa-miR-25-3p	hsa-miR-92a-3p	hsa-miR-7847-3p
RPS6KA3	0.012657	0.0389712	0.230858	4	hsa-miR-21-5p	hsa-miR-16-5p	hsa-miR-181b-5p	hsa-miR-181a-5p
STK17B	0.012657	0.0389712	0.230858	4	hsa-miR-98-5p	hsa-miR-20a-5p	hsa-miR-93-5p	hsa-miR-17-5p
BLOC1S3	0.0135895	0.0414522	0.235668	4	hsa-miR-378a-3p	hsa-miR-17-5p	hsa-miR-20a-5p	hsa-miR-93-5p
GNAI2	0.0135895	0.0414522	0.235668	4	hsa-miR-30d-5p	hsa-miR-1-3p	hsa-miR-148b-3p	hsa-miR-30b-5p
NPM1	0.0135895	0.0414522	0.235668	4	hsa-miR-93-5p	hsa-miR-92a-3p	hsa-miR-25-3p	hsa-miR-3529-3p
PPP1CC	0.0135895	0.0414522	0.235668	4	hsa-miR-92a-3p	hsa-miR-26b-5p	hsa-miR-26a-5p	hsa-miR-101-3p
PRKCB	0.0135895	0.0414522	0.235668	4	hsa-miR-142-5p	hsa-miR-93-5p	hsa-miR-20a-5p	hsa-miR-17-5p
RGS5	0.0135895	0.0414522	0.235668	4	hsa-miR-142-3p	hsa-miR-181a-5p	hsa-miR-92a-3p	hsa-miR-20a-5p
THEM4	0.0135895	0.0414522	0.235668	4	hsa-miR-16-5p	hsa-miR-93-5p	hsa-miR-20a-5p	hsa-miR-17-5p
ZBTB39	0.0135895	0.0414522	0.235668	4	hsa-miR-98-5p	hsa-let-7d-5p	hsa-miR-30d-5p	hsa-miR-30b-5p
ZNF791	0.0135895	0.0414522	0.235668	4	hsa-miR-16-5p	hsa-miR-181a-5p	hsa-miR-181b-5p	hsa-miR-199b-5p
BTG3	0.014565	0.0439445	0.240477	4	hsa-miR-340-5p	hsa-miR-93-5p	hsa-miR-20a-5p	hsa-miR-17-5p
CDH6	0.014565	0.0439445	0.240477	4	hsa-miR-155-5p	hsa-miR-128-3p	hsa-miR-27a-3p	hsa-miR-27b-3p
MALT1	0.014565	0.0439445	0.240477	4	hsa-miR-21-5p	hsa-miR-142-3p	hsa-miR-19b-3p	hsa-miR-26a-5p
MAP2K3	0.014565	0.0439445	0.240477	4	hsa-miR-20a-5p	hsa-miR-21-5p	hsa-miR-19b-3p	hsa-miR-16-5p
NUDT21	0.014565	0.0439445	0.240477	4	hsa-miR-20a-5p	hsa-miR-1-3p	hsa-miR-27b-3p	hsa-miR-27a-3p
NXN	0.014565	0.0439445	0.240477	4	hsa-let-7b-5p	hsa-miR-1-3p	hsa-miR-186-5p	hsa-miR-92a-3p
TARDBP	0.014565	0.0439445	0.240477	4	hsa-miR-186-5p	hsa-miR-27b-3p	hsa-miR-27a-3p	hsa-miR-3529-3p
ZDHHC15	0.014565	0.0439445	0.240477	4	hsa-miR-148b-3p	hsa-miR-181b-5p	hsa-miR-181a-5p	hsa-miR-101-3p
ZNF83	0.014565	0.0439445	0.240477	4	hsa-miR-340-5p	hsa-miR-155-5p	hsa-miR-181b-5p	hsa-miR-181a-5p
CHEK1	0.0166471	0.0451355	0.250096	4	hsa-miR-92a-3p	hsa-miR-19b-3p	hsa-miR-16-5p	hsa-miR-26a-5p
CYTH2	0.0155839	0.0451355	0.245287	4	hsa-miR-26b-5p	hsa-miR-25-3p	hsa-miR-92a-3p	hsa-miR-7847-3p
G2E3	0.018908	0.0451355	0.259715	4	hsa-miR-186-5p	hsa-let-7a-5p	hsa-miR-92a-3p	hsa-miR-25-3p
HLA-C	0.0177549	0.0451355	0.254906	4	hsa-miR-423-3p	hsa-let-7e-5p	hsa-miR-148b-3p	hsa-miR-148a-3p
LUC7L2	0.0177549	0.0451355	0.254906	4	hsa-miR-155-5p	hsa-miR-30e-3p	hsa-miR-26b-5p	hsa-miR-26a-5p
MCM7	0.0155839	0.0451355	0.245287	4	hsa-miR-1-3p	hsa-miR-92a-3p	hsa-let-7b-5p	hsa-miR-103a-3p
METTL7A	0.018908	0.0451355	0.259715	4	hsa-miR-155-5p	hsa-miR-146a-5p	hsa-miR-146b-5p	hsa-miR-769-5p
MYO1C	0.018908	0.0451355	0.259715	4	hsa-miR-181b-5p	hsa-miR-92a-3p	hsa-miR-27a-3p	hsa-let-7b-5p
PACS2	0.0166471	0.0451355	0.250096	4	hsa-miR-1-3p	hsa-let-7e-5p	hsa-miR-146b-5p	hsa-miR-146a-5p
PIK3C2B	0.0155839	0.0451355	0.245287	4	hsa-miR-128-3p	hsa-miR-30d-5p	hsa-miR-30b-5p	hsa-miR-101-3p
POLR3F	0.0166471	0.0451355	0.250096	4	hsa-miR-93-5p	hsa-miR-20a-5p	hsa-miR-17-5p	hsa-miR-3529-3p
RICTOR	0.0166471	0.0451355	0.250096	4	hsa-miR-155-5p	hsa-miR-16-5p	hsa-miR-142-3p	hsa-miR-128-3p
RYBP	0.0177549	0.0451355	0.254906	4	hsa-miR-93-5p	hsa-miR-142-5p	hsa-miR-27b-3p	hsa-miR-27a-3p
SH2B3	0.0166471	0.0451355	0.250096	4	hsa-miR-30b-5p	hsa-miR-26b-5p	hsa-miR-92a-3p	hsa-miR-25-3p
SLC25A12	0.0166471	0.0451355	0.250096	4	hsa-let-7b-5p	hsa-let-7f-5p	hsa-miR-16-5p	hsa-miR-19b-3p
SNX5	0.0155839	0.0451355	0.245287	4	hsa-miR-98-5p	hsa-miR-340-5p	hsa-miR-19b-3p	hsa-miR-142-5p
TMEM170B	0.0166471	0.0451355	0.250096	4	hsa-miR-128-3p	hsa-miR-101-3p	hsa-miR-27a-3p	hsa-miR-769-5p
TMEM192	0.0177549	0.0451355	0.254906	4	hsa-miR-101-3p	hsa-miR-181a-5p	hsa-miR-532-5p	hsa-miR-128-3p
TMEM43	0.0166471	0.0451355	0.250096	4	hsa-miR-16-5p	hsa-miR-103a-3p	hsa-miR-340-5p	hsa-miR-142-5p
UCK2	0.018908	0.0451355	0.259715	4	hsa-let-7b-5p	hsa-miR-142-3p	hsa-miR-92a-3p	hsa-miR-25-3p
WDTC1	0.018908	0.0451355	0.259715	4	hsa-miR-148a-3p	hsa-miR-128-3p	hsa-miR-27a-3p	hsa-miR-27b-3p
ZBED1	0.0155839	0.0451355	0.245287	4	hsa-miR-26b-5p	hsa-miR-93-5p	hsa-miR-20a-5p	hsa-miR-17-5p
ZCCHC14	0.0155839	0.0451355	0.245287	4	hsa-miR-142-3p	hsa-miR-19b-3p	hsa-miR-93-5p	hsa-miR-103a-3p
ZCCHC2	0.0177549	0.0451355	0.254906	4	hsa-miR-148b-3p	hsa-miR-340-5p	hsa-miR-101-3p	hsa-miR-92a-3p
ZFYVE9	0.0155839	0.0451355	0.245287	4	hsa-miR-17-5p	hsa-miR-19b-3p	hsa-miR-20a-5p	hsa-miR-93-5p
ZNF267	0.0177549	0.0451355	0.254906	4	hsa-miR-98-5p	hsa-miR-16-5p	hsa-miR-92a-3p	hsa-miR-25-3p
LETM1	0.0201068	0.047089	0.264525	4	hsa-miR-1-3p	hsa-miR-26b-5p	hsa-miR-92a-3p	hsa-miR-25-3p
LIAS	0.0201068	0.047089	0.264525	4	hsa-miR-26b-5p	hsa-miR-93-5p	hsa-miR-20a-5p	hsa-miR-17-5p
LPAR2	0.0201068	0.047089	0.264525	4	hsa-miR-423-3p	hsa-miR-93-5p	hsa-miR-20a-5p	hsa-miR-17-5p
NR2F2	0.0201068	0.047089	0.264525	4	hsa-miR-101-3p	hsa-miR-27a-3p	hsa-miR-27b-3p	hsa-miR-128-3p
PHF13	0.0201068	0.047089	0.264525	4	hsa-miR-30b-5p	hsa-miR-92a-3p	hsa-miR-19b-3p	hsa-miR-30d-5p
SLC33A1	0.0201068	0.047089	0.264525	4	hsa-miR-155-5p	hsa-let-7f-5p	hsa-miR-92a-3p	hsa-miR-25-3p
SREBF1	0.0201068	0.047089	0.264525	4	hsa-miR-378a-3p	hsa-miR-25-3p	hsa-let-7e-5p	hsa-miR-128-3p
CCDC125	0.0213519	0.049113	0.269334	4	hsa-miR-101-3p	hsa-miR-93-5p	hsa-miR-20a-5p	hsa-miR-17-5p
CXCL5	0.0213519	0.049113	0.269334	4	hsa-miR-148b-3p	hsa-miR-3529-3p	hsa-miR-769-5p	hsa-miR-186-5p
FAM117B	0.0213519	0.049113	0.269334	4	hsa-miR-186-5p	hsa-miR-17-5p	hsa-miR-20a-5p	hsa-miR-93-5p
PGM3	0.0213519	0.049113	0.269334	4	hsa-miR-30b-5p	hsa-let-7b-5p	hsa-miR-30d-5p	hsa-miR-340-5p
PSD3	0.0213519	0.049113	0.269334	4	hsa-miR-20a-5p	hsa-miR-17-5p	hsa-let-7e-5p	hsa-let-7b-5p
SLC10A3	0.0213519	0.049113	0.269334	4	hsa-miR-26b-5p	hsa-let-7b-5p	hsa-miR-146a-5p	hsa-miR-146b-5p
SLC31A1	0.0213519	0.049113	0.269334	4	hsa-miR-21-5p	hsa-miR-26b-5p	hsa-miR-26a-5p	hsa-miR-98-5p
TBC1D15	0.0213519	0.049113	0.269334	4	hsa-let-7b-5p	hsa-miR-20a-5p	hsa-miR-17-5p	hsa-miR-423-3p
YAP1	0.0213519	0.049113	0.269334	4	hsa-let-7b-5p	hsa-miR-26b-5p	hsa-miR-16-5p	hsa-miR-27a-3p
ZNF449	0.0213519	0.049113	0.269334	4	hsa-miR-16-5p	hsa-miR-103a-3p	hsa-miR-181b-5p	hsa-miR-181a-5p
ACADM	6.70641e-06	0.000101842	0.0192382	3	hsa-miR-98-5p	hsa-miR-128-3p	hsa-miR-26b-5p
CAAP1	6.70641e-06	0.000101842	0.0192382	3	hsa-miR-103a-3p	hsa-miR-26b-5p	hsa-miR-16-5p
CARS2	6.70641e-06	0.000101842	0.0192382	3	hsa-miR-155-5p	hsa-miR-26b-5p	hsa-miR-30d-5p
CBR4	6.70641e-06	0.000101842	0.0192382	3	hsa-miR-155-5p	hsa-miR-1-3p	hsa-let-7d-5p
CNTRL	6.70641e-06	0.000101842	0.0192382	3	hsa-miR-26b-5p	hsa-miR-21-5p	hsa-let-7a-5p
DAPK3	6.70641e-06	0.000101842	0.0192382	3	hsa-miR-93-5p	hsa-miR-17-5p	hsa-miR-20a-5p
DENND5A	6.70641e-06	0.000101842	0.0192382	3	hsa-miR-30d-5p	hsa-miR-92a-3p	hsa-miR-25-3p
FUBP3	6.70641e-06	0.000101842	0.0192382	3	hsa-miR-155-5p	hsa-miR-1-3p	hsa-miR-128-3p
GPR83	6.70641e-06	0.000101842	0.0192382	3	hsa-miR-128-3p	hsa-miR-1-3p	hsa-miR-181a-5p
IFI44	6.70641e-06	0.000101842	0.0192382	3	hsa-miR-146a-5p	hsa-miR-1-3p	hsa-miR-26b-5p
KCNG3	6.70641e-06	0.000101842	0.0192382	3	hsa-miR-103a-3p	hsa-miR-101-3p	hsa-miR-16-5p
KLF14	6.70641e-06	0.000101842	0.0192382	3	hsa-miR-378a-3p	hsa-miR-30d-5p	hsa-miR-16-5p
MPG	6.70641e-06	0.000101842	0.0192382	3	hsa-let-7b-5p	hsa-miR-93-5p	hsa-miR-92a-3p
NARS2	6.70641e-06	0.000101842	0.0192382	3	hsa-miR-26b-5p	hsa-miR-16-5p	hsa-let-7b-5p
PGR	6.70641e-06	0.000101842	0.0192382	3	hsa-miR-126-3p	hsa-miR-181a-5p	hsa-miR-378a-3p
PREX1	6.70641e-06	0.000101842	0.0192382	3	hsa-miR-1-3p	hsa-miR-27b-3p	hsa-miR-27a-3p
PTPRO	6.70641e-06	0.000101842	0.0192382	3	hsa-miR-17-5p	hsa-miR-26b-5p	hsa-miR-20a-5p
RBM19	6.70641e-06	0.000101842	0.0192382	3	hsa-let-7b-5p	hsa-miR-98-5p	hsa-miR-26b-5p
RPTOR	6.70641e-06	0.000101842	0.0192382	3	hsa-miR-27b-3p	hsa-miR-27a-3p	hsa-miR-155-5p
SFMBT1	6.70641e-06	0.000101842	0.0192382	3	hsa-miR-26b-5p	hsa-miR-26a-5p	hsa-let-7b-5p
THOC3	6.70641e-06	0.000101842	0.0192382	3	hsa-miR-27b-3p	hsa-miR-181b-5p	hsa-miR-27a-3p
TRMT1	6.70641e-06	0.000101842	0.0192382	3	hsa-let-7b-5p	hsa-miR-155-5p	hsa-miR-16-5p
VAMP7	6.70641e-06	0.000101842	0.0192382	3	hsa-miR-1-3p	hsa-miR-26b-5p	hsa-miR-93-5p
WDR18	6.70641e-06	0.000101842	0.0192382	3	hsa-miR-16-5p	hsa-miR-769-5p	hsa-miR-92a-3p
ACTL8	2.64614e-05	0.000306717	0.0256509	3	hsa-miR-98-5p	hsa-miR-186-5p	hsa-miR-26a-5p
ATP13A1	2.64614e-05	0.000306717	0.0256509	3	hsa-miR-155-5p	hsa-miR-1-3p	hsa-miR-92a-3p
CAT	2.64614e-05	0.000306717	0.0256509	3	hsa-miR-30b-5p	hsa-miR-155-5p	hsa-miR-181b-5p
CCNYL1	2.64614e-05	0.000306717	0.0256509	3	hsa-miR-100-5p	hsa-miR-27a-3p	hsa-miR-27b-3p
CEP192	2.64614e-05	0.000306717	0.0256509	3	hsa-miR-186-5p	hsa-miR-27b-3p	hsa-miR-142-3p
CEP85	2.64614e-05	0.000306717	0.0256509	3	hsa-miR-26b-5p	hsa-miR-92a-3p	hsa-miR-25-3p
CPEB1	2.64614e-05	0.000306717	0.0256509	3	hsa-miR-101-3p	hsa-let-7b-5p	hsa-miR-25-3p
DCUN1D4	2.64614e-05	0.000306717	0.0256509	3	hsa-miR-17-5p	hsa-miR-27a-3p	hsa-miR-27b-3p
EIF3G	2.64614e-05	0.000306717	0.0256509	3	hsa-miR-155-5p	hsa-miR-186-5p	hsa-miR-92a-3p
EIF3J	2.64614e-05	0.000306717	0.0256509	3	hsa-let-7e-5p	hsa-miR-155-5p	hsa-miR-98-5p
ETFA	2.64614e-05	0.000306717	0.0256509	3	hsa-miR-92a-3p	hsa-miR-25-3p	hsa-let-7b-5p
GCNT2	2.64614e-05	0.000306717	0.0256509	3	hsa-miR-128-3p	hsa-miR-98-5p	hsa-miR-26b-5p
GPD1L	2.64614e-05	0.000306717	0.0256509	3	hsa-miR-142-3p	hsa-miR-21-5p	hsa-miR-181a-5p
IFIT5	2.64614e-05	0.000306717	0.0256509	3	hsa-let-7b-5p	hsa-miR-146a-5p	hsa-miR-155-5p
IKZF1	2.64614e-05	0.000306717	0.0256509	3	hsa-miR-26b-5p	hsa-miR-19b-3p	hsa-miR-92a-3p
IL17RC	2.64614e-05	0.000306717	0.0256509	3	hsa-miR-26b-5p	hsa-miR-20a-5p	hsa-let-7b-5p
MAP3K10	2.64614e-05	0.000306717	0.0256509	3	hsa-miR-181b-5p	hsa-miR-155-5p	hsa-miR-181a-5p
MAST4	2.64614e-05	0.000306717	0.0256509	3	hsa-miR-1-3p	hsa-miR-98-5p	hsa-miR-26b-5p
NSMAF	2.64614e-05	0.000306717	0.0256509	3	hsa-miR-26b-5p	hsa-miR-92a-3p	hsa-miR-25-3p
NTHL1	2.64614e-05	0.000306717	0.0256509	3	hsa-miR-16-5p	hsa-miR-93-5p	hsa-miR-92a-3p
PHB	2.64614e-05	0.000306717	0.0256509	3	hsa-miR-27a-3p	hsa-miR-27b-3p	hsa-miR-26a-5p
POLRMT	2.64614e-05	0.000306717	0.0256509	3	hsa-miR-1-3p	hsa-miR-30b-5p	hsa-miR-92a-3p
PRRG1	2.64614e-05	0.000306717	0.0256509	3	hsa-miR-93-5p	hsa-miR-17-5p	hsa-miR-20a-5p
PYGL	2.64614e-05	0.000306717	0.0256509	3	hsa-miR-155-5p	hsa-miR-93-5p	hsa-miR-92a-3p
RGS3	2.64614e-05	0.000306717	0.0256509	3	hsa-miR-126-3p	hsa-miR-26b-5p	hsa-miR-25-3p
RPL39	2.64614e-05	0.000306717	0.0256509	3	hsa-miR-155-5p	hsa-miR-26b-5p	hsa-miR-92a-3p
SELENBP1	2.64614e-05	0.000306717	0.0256509	3	hsa-miR-26b-5p	hsa-miR-92a-3p	hsa-miR-20a-5p
SLC25A19	2.64614e-05	0.000306717	0.0256509	3	hsa-miR-155-5p	hsa-miR-1-3p	hsa-let-7b-5p
TAF5	2.64614e-05	0.000306717	0.0256509	3	hsa-miR-98-5p	hsa-miR-21-5p	hsa-let-7a-5p
TMEM45A	2.64614e-05	0.000306717	0.0256509	3	hsa-miR-181a-5p	hsa-miR-98-5p	hsa-miR-19b-3p
TNFRSF11B	2.64614e-05	0.000306717	0.0256509	3	hsa-miR-21-5p	hsa-miR-181a-5p	hsa-miR-181b-5p
UFSP2	2.64614e-05	0.000306717	0.0256509	3	hsa-miR-26b-5p	hsa-miR-92a-3p	hsa-miR-16-5p
ADNP	6.52557e-05	0.000644603	0.0320636	3	hsa-miR-26b-5p	hsa-miR-21-5p	hsa-let-7b-5p
ADPGK	6.52557e-05	0.000644603	0.0320636	3	hsa-miR-1-3p	hsa-miR-26b-5p	hsa-miR-769-5p
AHCYL1	6.52557e-05	0.000644603	0.0320636	3	hsa-miR-16-5p	hsa-miR-92a-3p	hsa-let-7b-5p
BPGM	6.52557e-05	0.000644603	0.0320636	3	hsa-miR-148b-3p	hsa-miR-128-3p	hsa-miR-181a-5p
BTBD10	6.52557e-05	0.000644603	0.0320636	3	hsa-miR-340-5p	hsa-miR-93-5p	hsa-miR-19b-3p
BYSL	6.52557e-05	0.000644603	0.0320636	3	hsa-miR-128-3p	hsa-miR-16-5p	hsa-miR-378a-3p
CCNB2	6.52557e-05	0.000644603	0.0320636	3	hsa-let-7f-5p	hsa-let-7b-5p	hsa-let-7a-5p
CXCL2	6.52557e-05	0.000644603	0.0320636	3	hsa-miR-1-3p	hsa-miR-98-5p	hsa-miR-532-5p
DDX10	6.52557e-05	0.000644603	0.0320636	3	hsa-miR-155-5p	hsa-miR-98-5p	hsa-let-7b-5p
DOCK10	6.52557e-05	0.000644603	0.0320636	3	hsa-miR-142-3p	hsa-miR-26b-5p	hsa-miR-21-5p
EHMT2	6.52557e-05	0.000644603	0.0320636	3	hsa-miR-1-3p	hsa-miR-27b-3p	hsa-miR-17-5p
EMC6	6.52557e-05	0.000644603	0.0320636	3	hsa-miR-26b-5p	hsa-miR-16-5p	hsa-let-7b-5p
FARP1	6.52557e-05	0.000644603	0.0320636	3	hsa-let-7b-5p	hsa-miR-26b-5p	hsa-let-7f-5p
HGF	6.52557e-05	0.000644603	0.0320636	3	hsa-miR-26a-5p	hsa-miR-16-5p	hsa-miR-26b-5p
INA	6.52557e-05	0.000644603	0.0320636	3	hsa-miR-155-5p	hsa-miR-128-3p	hsa-miR-101-3p
INPP5A	6.52557e-05	0.000644603	0.0320636	3	hsa-miR-26b-5p	hsa-miR-142-3p	hsa-miR-155-5p
IPO8	6.52557e-05	0.000644603	0.0320636	3	hsa-miR-155-5p	hsa-miR-1-3p	hsa-let-7b-5p
NCBP1	6.52557e-05	0.000644603	0.0320636	3	hsa-miR-26b-5p	hsa-let-7e-5p	hsa-let-7a-5p
OXNAD1	6.52557e-05	0.000644603	0.0320636	3	hsa-miR-155-5p	hsa-miR-16-5p	hsa-let-7b-5p
PACSIN3	6.52557e-05	0.000644603	0.0320636	3	hsa-miR-155-5p	hsa-miR-1-3p	hsa-miR-16-5p
PPP6R2	6.52557e-05	0.000644603	0.0320636	3	hsa-miR-93-5p	hsa-miR-19b-3p	hsa-miR-92a-3p
RABGGTB	6.52557e-05	0.000644603	0.0320636	3	hsa-miR-98-5p	hsa-miR-16-5p	hsa-miR-92a-3p
RAD51C	6.52557e-05	0.000644603	0.0320636	3	hsa-miR-16-5p	hsa-miR-26b-5p	hsa-miR-100-5p
ROPN1L	6.52557e-05	0.000644603	0.0320636	3	hsa-miR-148b-3p	hsa-miR-128-3p	hsa-miR-181a-5p
RTFDC1	6.52557e-05	0.000644603	0.0320636	3	hsa-miR-155-5p	hsa-miR-181b-5p	hsa-miR-20a-5p
SMARCA1	6.52557e-05	0.000644603	0.0320636	3	hsa-miR-148b-3p	hsa-miR-1-3p	hsa-let-7b-5p
TAF9	6.52557e-05	0.000644603	0.0320636	3	hsa-miR-26b-5p	hsa-miR-16-5p	hsa-let-7b-5p
TELO2	6.52557e-05	0.000644603	0.0320636	3	hsa-miR-1-3p	hsa-miR-16-5p	hsa-miR-93-5p
[truncated: 1,305 more rows]

## Sheet: DIANA KEGG pathways
KEGG pathway	p-value	#genes	#miRNAs
PI3K-Akt signaling pathway	0.00056899	143	11
Pathways in cancer	0.00425176	142	5
Proteoglycans in cancer	2.07e-14	123	16
Focal adhesion	0.00609059	95	7
Signaling pathways regulating pluripotency of stem cells	0	90	20
Ras signaling pathway	0.171542	80	5
Wnt signaling pathway	2.41e-05	70	10
FoxO signaling pathway	1.2e-05	69	9
Hippo signaling pathway	0.00540023	69	7
Rap1 signaling pathway	0.807478	67	4
Axon guidance	0.0141318	64	7
Transcriptional misregulation in cancer	0.00770715	62	6
Regulation of actin cytoskeleton	0.510978	62	3
cAMP signaling pathway	0.929206	62	3
Ubiquitin mediated proteolysis	0.513988	56	6
Thyroid hormone signaling pathway	0.0557506	50	6
TGF-beta signaling pathway	2.84e-08	49	11
cGMP-PKG signaling pathway	0.985924	47	3
ErbB signaling pathway	0.00152242	46	6
Dopaminergic synapse	0.946896	43	2
Endocytosis	0.99999	43	2
Viral carcinogenesis	0.888222	42	5
Oxytocin signaling pathway	0.999678	42	2
Adrenergic signaling in cardiomyocytes	0.998693	40	2
Glioma	1.14e-07	39	11
Prostate cancer	0.434372	39	4
AMPK signaling pathway	0.702939	39	3
Morphine addiction	0.207209	37	7
Oocyte meiosis	0.468499	37	3
ECM-receptor interaction	0	36	16
Amphetamine addiction	0.000276116	36	9
Long-term potentiation	0.410402	35	6
mTOR signaling pathway	0.0498396	35	5
Circadian entrainment	0.999984	34	4
Melanoma	0.120899	31	3
Glutamatergic synapse	0.948955	31	2
Inflammatory mediator regulation of TRP channels	1	30	2
Gap junction	0.708257	29	6
Progesterone-mediated oocyte maturation	0.970591	29	3
MicroRNAs in cancer	0.999901	29	3
MAPK signaling pathway	0.314908	29	1
Calcium signaling pathway	1	29	1
Phosphatidylinositol signaling system	0.982853	28	3
Neurotrophin signaling pathway	0.416319	28	2
Cholinergic synapse	0.999999	28	2
Prolactin signaling pathway	0.298726	27	5
Estrogen signaling pathway	0.119887	27	4
Colorectal cancer	0.860149	25	4
Long-term depression	0.993182	25	4
Retrograde endocannabinoid signaling	0.99999	24	2
Gastric acid secretion	1	24	2
Tight junction	1	23	1
p53 signaling pathway	0.982153	21	3
Protein processing in endoplasmic reticulum	0.991422	21	1
Melanogenesis	0.999644	21	1
Renal cell carcinoma	0.237474	20	5
Non-small cell lung cancer	0.800026	19	3
B cell receptor signaling pathway	0.999998	19	3
Insulin secretion	1	19	2
Salivary secretion	1	19	2
Cocaine addiction	0.99971	18	4
Pancreatic cancer	0.891029	17	2
Hedgehog signaling pathway	1	17	2
Aldosterone-regulated sodium reabsorption	1	17	2
Insulin signaling pathway	0.966438	17	1
Arrhythmogenic right ventricular cardiomyopathy (ARVC)	0.997425	16	3
Hepatitis B	0.983613	16	1
Mucin type O-Glycan biosynthesis	0	15	14
Lysine degradation	0.513032	15	5
Thyroid hormone synthesis	0.370149	15	3
Circadian rhythm	0.99982	15	3
Dorso-ventral axis formation	0.325528	14	2
Choline metabolism in cancer	0.965187	14	1
Adherens junction	0.992036	13	2
Inositol phosphate metabolism	1	13	2
Amoebiasis	0.0578569	12	7
GnRH signaling pathway	1	12	1
Protein digestion and absorption	0.999981	11	3
Basal cell carcinoma	0.975756	11	2
Chronic myeloid leukemia	0.964499	11	1
Cytokine-cytokine receptor interaction	0.984776	11	1
Platelet activation	0.999948	11	1
T cell receptor signaling pathway	0.999998	11	1
Nicotine addiction	0.999943	10	3
Amyotrophic lateral sclerosis (ALS)	1	10	2
Bacterial invasion of epithelial cells	0.999999	10	1
Hypertrophic cardiomyopathy (HCM)	0.984808	9	2
N-Glycan biosynthesis	0.999999	9	2
Jak-STAT signaling pathway	1	9	1
Other types of O-glycan biosynthesis	0.999996	8	3
Fatty acid metabolism	0.142373	8	2
Endocrine and other factor-regulated calcium reabsorption	0.989815	7	3
Endometrial cancer	0.994104	7	1
GABAergic synapse	1	7	1
Glycosaminoglycan biosynthesis - chondroitin sulfate / dermatan sulfate	0.0149623	6	8
Ovarian steroidogenesis	1	6	1
Glycosaminoglycan biosynthesis - keratan sulfate	0.984824	5	3
Glycosphingolipid biosynthesis - lacto and neolacto series	0.896657	5	2
Thyroid cancer	0.989375	5	1
Acute myeloid leukemia	0.994108	5	1
RNA transport	1	5	1
Cell cycle	1	5	1
Serotonergic synapse	1	5	1
Fatty acid biosynthesis	0	4	3
Glycosaminoglycan biosynthesis - heparan sulfate / heparin	0.735162	4	3
Glycosphingolipid biosynthesis - ganglio series	1	4	1
Prion diseases	0	3	4
Steroid biosynthesis	1	3	2
Glycosylphosphatidylinositol(GPI)-anchor biosynthesis	1	3	1
One carbon pool by folate	1	3	1
Maturity onset diabetes of the young	1	3	1
Drug metabolism - cytochrome P450	0.816665	2	1
Pentose phosphate pathway	1	2	1
Fatty acid degradation	1	2	1
Tyrosine metabolism	1	2	1
Amino sugar and nucleotide sugar metabolism	1	2	1
Nicotinate and nicotinamide metabolism	1	2	1
Pantothenate and CoA biosynthesis	1	2	1
Terpenoid backbone biosynthesis	1	2	1
Biosynthesis of unsaturated fatty acids	1	2	1
Metabolic pathways	1	2	1
2-Oxocarboxylic acid metabolism	1	2	1
Valine, leucine and isoleucine biosynthesis	0.995313	1	4
Other glycan degradation	1	1	2
Type II diabetes mellitus	0.995369	1	1
Central carbon metabolism in cancer	1	1	1
Citrate cycle (TCA cycle)	1	1	1
Pentose and glucuronate interconversions	1	1	1
Caffeine metabolism	1	1	1
Cysteine and methionine metabolism	1	1	1
Pyruvate metabolism	1	1	1
Glyoxylate and dicarboxylate metabolism	1	1	1
Sulfur metabolism	1	1	1
Carbon metabolism	1	1	1
Degradation of aromatic compounds	1	1	1
Hematopoietic cell lineage	1	1	1
Proximal tubule bicarbonate reclamation	1	1	1
Systemic lupus erythematosus	1	1	1

## Sheet: top miRNAs- Mienturnet REACTOME
microRNA	REACTOME ID	Description	p-value	FDR	Genes	Count
hsa-let-7a-5p	R-HSA-2559583	Cellular Senescence	6.79022e-13	1.36519e-10	CDK6/HMGA2/HMGA1/AGO4/E2F1/IL6/E2F2/CDKN1A/AGO1/EZH2/STAT3/MAP4K4	12
hsa-let-7a-5p	R-HSA-2262752	Cellular responses to stress	6.50224e-09	6.53647e-07	CDK6/HMGA2/HMGA1/AGO4/E2F1/IL6/E2F2/CDKN1A/AGO1/EZH2/STAT3/MAP4K4	12
hsa-let-7a-5p	R-HSA-2559585	Oncogene Induced Senescence	6.74133e-08	4.51787e-06	CDK6/AGO4/E2F1/E2F2/AGO1	5
hsa-let-7a-5p	R-HSA-2559580	Oxidative Stress Induced Senescence	1.44736e-07	7.27491e-06	CDK6/AGO4/E2F1/E2F2/AGO1/EZH2/MAP4K4	7
hsa-let-7a-5p	R-HSA-8934593	Regulation of RUNX1 Expression and Activity	2.3757e-07	7.5518e-06	CDK6/AGO4/CCND2/AGO1	4
hsa-let-7a-5p	R-HSA-5683057	MAPK family signaling cascades	2.89654e-07	7.5518e-06	MYC/NRAS/KRAS/AGO4/IL6/IGF2BP1/EGFR/AGO1/PAK1	9
hsa-let-7a-5p	R-HSA-69231	Cyclin D associated events in G1	3.00491e-07	7.5518e-06	CDK6/E2F1/E2F2/CCND2/CDKN1A	5
hsa-let-7a-5p	R-HSA-69236	G1 Phase	3.00491e-07	7.5518e-06	CDK6/E2F1/E2F2/CCND2/CDKN1A	5
hsa-let-7a-5p	R-HSA-453279	Mitotic G1-G1/S phases	4.38805e-07	9.80255e-06	CDK6/MYC/E2F1/E2F2/CCND2/CDKN1A/RRM2	7
hsa-let-7a-5p	R-HSA-5687128	MAPK6/MAPK4 signaling	1.03167e-05	0.00020742	MYC/AGO4/IGF2BP1/AGO1/PAK1	5
hsa-let-7a-5p	R-HSA-5637810	Constitutive Signaling by EGFRvIII	1.4966e-05	0.000250747	NRAS/KRAS/EGFR	3
hsa-let-7a-5p	R-HSA-5637812	Signaling by EGFRvIII in Cancer	1.4966e-05	0.000250747	NRAS/KRAS/EGFR	3
hsa-let-7a-5p	R-HSA-1963640	GRB2 events in ERBB2 signaling	1.83777e-05	0.000284222	NRAS/KRAS/EGFR	3
hsa-let-7a-5p	R-HSA-8848021	Signaling by PTK6	2.89271e-05	0.000352768	NRAS/KRAS/EGFR/STAT3	4
hsa-let-7a-5p	R-HSA-9006927	Signaling by Non-Receptor Tyrosine Kinases	2.89271e-05	0.000352768	NRAS/KRAS/EGFR/STAT3	4
hsa-let-7a-5p	R-HSA-1236382	Constitutive Signaling by Ligand-Responsive EGFR Cancer V...	3.15829e-05	0.000352768	NRAS/KRAS/EGFR	3
hsa-let-7a-5p	R-HSA-1643713	Signaling by EGFR in Cancer	3.15829e-05	0.000352768	NRAS/KRAS/EGFR	3
hsa-let-7a-5p	R-HSA-5637815	Signaling by Ligand-Responsive EGFR Variants in Cancer	3.15829e-05	0.000352768	NRAS/KRAS/EGFR	3
hsa-let-7a-5p	R-HSA-5621575	CD209 (DC-SIGN) signaling	4.31516e-05	0.000456618	NRAS/KRAS/PAK1	3
hsa-let-7a-5p	R-HSA-1250196	SHC1 events in ERBB2 signaling	4.9851e-05	0.000501134	NRAS/KRAS/EGFR	3
hsa-let-7a-5p	R-HSA-203927	MicroRNA (miRNA) biogenesis	5.7198e-05	0.00054761	AGO4/DICER1/AGO1	3
hsa-let-7a-5p	R-HSA-186763	Downstream signal transduction	0.000116408	0.00101757	NRAS/KRAS/STAT3	3
hsa-let-7a-5p	R-HSA-1912408	Pre-NOTCH Transcription and Translation	0.000116408	0.00101757	AGO4/E2F1/AGO1	3
hsa-let-7a-5p	R-HSA-2871796	FCERI mediated MAPK activation	0.000156937	0.00131469	NRAS/KRAS/PAK1	3
hsa-let-7a-5p	R-HSA-3700989	Transcriptional Regulation by TP53	0.000172234	0.00138512	PRDM1/AGO4/E2F1/CDKN1A/AGO1/AURKB/TNFRSF10B	7
hsa-let-7a-5p	R-HSA-8953750	Transcriptional Regulation by E2F6	0.000205675	0.00159044	E2F1/RRM2/EZH2	3
hsa-let-7a-5p	R-HSA-5655302	Signaling by FGFR1 in disease	0.000263292	0.00189055	NRAS/KRAS/STAT3	3
hsa-let-7a-5p	R-HSA-8864260	Transcriptional regulation by the AP-2 (TFAP2) family of trancription factors	0.000263292	0.00189055	MYC/CDKN1A/EGFR	3
hsa-let-7a-5p	R-HSA-1433557	Signaling by SCF-KIT	0.000380804	0.00255205	NRAS/KRAS/STAT3	3
hsa-let-7a-5p	R-HSA-177929	Signaling by EGFR	0.000380804	0.00255205	NRAS/KRAS/EGFR	3
hsa-let-7a-5p	R-HSA-1236394	Signaling by ERBB4	0.000407737	0.00264441	NRAS/KRAS/EGFR	3
hsa-let-7a-5p	R-HSA-6785807	Interleukin-4 and 13 signaling	0.000431569	0.00265552	MYC/IL6/CDKN1A/STAT3	4
hsa-let-7a-5p	R-HSA-1912422	Pre-NOTCH Expression and Processing	0.000435867	0.00265552	AGO4/E2F1/AGO1	3
hsa-let-7a-5p	R-HSA-2559582	Senescence-Associated Secretory Phenotype (SASP)	0.00046273	0.00267455	CDK6/IL6/CDKN1A/STAT3	4
hsa-let-7a-5p	R-HSA-8853334	Signaling by FGFR3 fusions in cancer	0.000476511	0.00267455	NRAS/KRAS	2
hsa-let-7a-5p	R-HSA-157118	Signaling by NOTCH	0.000478898	0.00267455	MYC/AGO4/E2F1/AGO1	4
hsa-let-7a-5p	R-HSA-5655291	Signaling by FGFR4 in disease	0.000581185	0.00299178	NRAS/KRAS	2
hsa-let-7a-5p	R-HSA-68689	CDC6 association with the ORC:origin complex	0.000581185	0.00299178	E2F1/E2F2	2
hsa-let-7a-5p	R-HSA-8851805	MET activates RAS signaling	0.000581185	0.00299178	NRAS/KRAS	2
hsa-let-7a-5p	R-HSA-1227986	Signaling by ERBB2	0.000595224	0.00299178	NRAS/KRAS/EGFR	3
hsa-let-7a-5p	R-HSA-171007	p38MAPK events	0.000820786	0.0040249	NRAS/KRAS	2
hsa-let-7a-5p	R-HSA-69206	G1/S Transition	0.000843786	0.00403918	MYC/E2F1/CDKN1A/RRM2	4
hsa-let-7a-5p	R-HSA-186797	Signaling by PDGF	0.000920139	0.00416061	NRAS/KRAS/STAT3	3
hsa-let-7a-5p	R-HSA-1250347	SHC1 events in ERBB4 signaling	0.000955583	0.00416061	NRAS/KRAS	2
hsa-let-7a-5p	R-HSA-6804116	TP53 Regulates Transcription of Genes Involved in G1 Cell...	0.000955583	0.00416061	E2F1/CDKN1A	2
hsa-let-7a-5p	R-HSA-8849471	PTK6 Regulates RHO GTPases, RAS GTPase and MAP kinases	0.000955583	0.00416061	NRAS/KRAS	2
hsa-let-7a-5p	R-HSA-2454202	Fc epsilon receptor (FCERI) signaling	0.000972625	0.00416061	NRAS/KRAS/CDC34/PAK1	4
hsa-let-7a-5p	R-HSA-69298	Association of licensing factors with the pre-replicative...	0.00110029	0.00460868	E2F1/E2F2	2
hsa-let-7a-5p	R-HSA-1226099	Signaling by FGFR in disease	0.0011708	0.00480393	NRAS/KRAS/STAT3	3
hsa-let-7a-5p	R-HSA-5621481	C-type lectin receptors (CLRs)	0.00120674	0.00485235	NRAS/KRAS/CDC34/PAK1	4
hsa-let-7a-5p	R-HSA-2559584	Formation of Senescence-Associated Heterochromatin Foci (...	0.00125485	0.00494689	HMGA2/HMGA1	2
hsa-let-7a-5p	R-HSA-5663202	Diseases of signal transduction	0.00133564	0.00516412	MYC/NRAS/KRAS/CDKN1A/EGFR/STAT3	6
hsa-let-7a-5p	R-HSA-1257604	PIP3 activates AKT signaling	0.00144486	0.00548098	AGO4/CDKN1A/EGFR/AGO1/EZH2	5
hsa-let-7a-5p	R-HSA-210993	Tie2 Signaling	0.00159327	0.00574945	NRAS/KRAS	2
hsa-let-7a-5p	R-HSA-5654704	SHC-mediated cascade:FGFR3	0.00159327	0.00574945	NRAS/KRAS	2
hsa-let-7a-5p	R-HSA-8854691	Interleukin-20 family signaling	0.00160142	0.00574945	NRAS/KRAS/IL6/EGFR/STAT3	5
hsa-let-7a-5p	R-HSA-1362277	Transcription of E2F targets under negative control by DR...	0.00177699	0.00626788	MYC/E2F1	2
hsa-let-7a-5p	R-HSA-167044	Signalling to RAS	0.00197032	0.00660229	NRAS/KRAS	2
hsa-let-7a-5p	R-HSA-5654706	FRS-mediated FGFR3 signaling	0.00197032	0.00660229	NRAS/KRAS	2
hsa-let-7a-5p	R-HSA-5654719	SHC-mediated cascade:FGFR4	0.00197032	0.00660229	NRAS/KRAS	2
hsa-let-7a-5p	R-HSA-69304	Regulation of DNA replication	0.00201228	0.00663237	E2F1/E2F2/CDKN1A	3
hsa-let-7a-5p	R-HSA-187037	NGF signalling via TRKA from the plasma membrane	0.00216774	0.00672189	NRAS/KRAS/STAT3	3
hsa-let-7a-5p	R-HSA-445144	Signal transduction by L1	0.00217318	0.00672189	EGFR/PAK1	2
hsa-let-7a-5p	R-HSA-5218921	VEGFR2 mediated cell proliferation	0.00217318	0.00672189	NRAS/KRAS	2
hsa-let-7a-5p	R-HSA-5654688	SHC-mediated cascade:FGFR1	0.00217318	0.00672189	NRAS/KRAS	2
hsa-let-7a-5p	R-HSA-6806834	Signaling by MET	0.00224819	0.00683757	NRAS/KRAS/STAT3	3
hsa-let-7a-5p	R-HSA-2559586	DNA Damage/Telomere Stress Induced Senescence	0.00233049	0.00683757	HMGA2/HMGA1/CDKN1A	3
hsa-let-7a-5p	R-HSA-5654712	FRS-mediated FGFR4 signaling	0.00238551	0.00683757	NRAS/KRAS	2
hsa-let-7a-5p	R-HSA-5655332	Signaling by FGFR3 in disease	0.00238551	0.00683757	NRAS/KRAS	2
hsa-let-7a-5p	R-HSA-8853338	Signaling by FGFR3 point mutants in cancer	0.00238551	0.00683757	NRAS/KRAS	2
hsa-let-7a-5p	R-HSA-69656	Cyclin A:Cdk2-associated events at S phase entry	0.00241463	0.00683757	MYC/E2F1/CDKN1A	3
hsa-let-7a-5p	R-HSA-9006925	Intracellular signaling by second messengers	0.00246526	0.00688399	AGO4/CDKN1A/EGFR/AGO1/EZH2	5
hsa-let-7a-5p	R-HSA-69202	Cyclin E associated events during G1/S transition	0.00250064	0.00688712	MYC/E2F1/CDKN1A	3
hsa-let-7a-5p	R-HSA-166520	Signalling by NGF	0.00259655	0.0068973	NRAS/KRAS/CASP3/STAT3	4
hsa-let-7a-5p	R-HSA-5654693	FRS-mediated FGFR1 signaling	0.00260725	0.0068973	NRAS/KRAS	2
hsa-let-7a-5p	R-HSA-5654699	SHC-mediated cascade:FGFR2	0.00260725	0.0068973	NRAS/KRAS	2
hsa-let-7a-5p	R-HSA-6783589	Interleukin-6 family signaling	0.00283835	0.00741113	IL6/STAT3	2
hsa-let-7a-5p	R-HSA-5654700	FRS-mediated FGFR2 signaling	0.00307873	0.00773734	NRAS/KRAS	2
hsa-let-7a-5p	R-HSA-5654708	Downstream signaling of activated FGFR3	0.00307873	0.00773734	NRAS/KRAS	2
hsa-let-7a-5p	R-HSA-5673000	RAF activation	0.00307873	0.00773734	NRAS/KRAS	2
hsa-let-7a-5p	R-HSA-1538133	G0 and Early G1	0.00358712	0.00868915	MYC/E2F1	2
hsa-let-7a-5p	R-HSA-5357769	Caspase activation via extrinsic apoptotic signalling pat...	0.00358712	0.00868915	CASP3/TNFRSF10B	2
hsa-let-7a-5p	R-HSA-5654716	Downstream signaling of activated FGFR4	0.00358712	0.00868915	NRAS/KRAS	2
hsa-let-7a-5p	R-HSA-539107	Activation of E2F1 target genes at G1/S	0.00385501	0.00911834	E2F1/RRM2	2
hsa-let-7a-5p	R-HSA-69205	G1/S-Specific Transcription	0.00385501	0.00911834	E2F1/RRM2	2
hsa-let-7a-5p	R-HSA-4420097	VEGFA-VEGFR2 Pathway	0.00426124	0.00996203	NRAS/KRAS/PAK1	3
hsa-let-7a-5p	R-HSA-2424491	DAP12 signaling	0.00441786	0.0100934	NRAS/KRAS	2
hsa-let-7a-5p	R-HSA-5654696	Downstream signaling of activated FGFR2	0.00441786	0.0100934	NRAS/KRAS	2
hsa-let-7a-5p	R-HSA-187687	Signalling to ERKs	0.00471271	0.0104726	NRAS/KRAS	2
hsa-let-7a-5p	R-HSA-5654687	Downstream signaling of activated FGFR1	0.00471271	0.0104726	NRAS/KRAS	2
hsa-let-7a-5p	R-HSA-881907	Gastrin-CREB signalling pathway via PKC and MAPK	0.00474008	0.0104726	NRAS/KRAS/APP/EGFR	4
hsa-let-7a-5p	R-HSA-194138	Signaling by VEGF	0.00529547	0.0115725	NRAS/KRAS/PAK1	3
hsa-let-7a-5p	R-HSA-69306	DNA Replication	0.00543444	0.0117485	E2F1/E2F2/CDKN1A	3
hsa-let-7a-5p	R-HSA-8878159	Transcriptional regulation by RUNX3	0.0055756	0.0119254	MYC/KRAS/CDKN1A	3
hsa-let-7a-5p	R-HSA-6802948	Signaling by high-kinase activity BRAF mutants	0.00631882	0.0133728	NRAS/KRAS	2
hsa-let-7a-5p	R-HSA-5654741	Signaling by FGFR3	0.00775845	0.0155986	NRAS/KRAS	2
hsa-let-7a-5p	R-HSA-5674135	MAP2K and MAPK activation	0.00775845	0.0155986	NRAS/KRAS	2
hsa-let-7a-5p	R-HSA-5675221	Negative regulation of MAPK pathway	0.00775845	0.0155986	NRAS/KRAS	2
hsa-let-7a-5p	R-HSA-6802946	Signaling by moderate kinase activity BRAF mutants	0.00775845	0.0155986	NRAS/KRAS	2
hsa-let-7a-5p	R-HSA-6802955	Paradoxical activation of RAF signaling by kinase inactiv...	0.00775845	0.0155986	NRAS/KRAS	2
hsa-let-7a-5p	R-HSA-8878171	Transcriptional regulation by RUNX1	0.00784452	0.0156155	CDK6/AGO4/CCND2/AGO1	4
hsa-let-7a-5p	R-HSA-5654743	Signaling by FGFR4	0.00813938	0.0160436	NRAS/KRAS	2
hsa-let-7a-5p	R-HSA-2172127	DAP12 interactions	0.00852859	0.0166475	NRAS/KRAS	2
hsa-let-7a-5p	R-HSA-109606	Intrinsic Pathway for Apoptosis	0.00892605	0.0170915	E2F1/CASP3	2
hsa-let-7a-5p	R-HSA-5655253	Signaling by FGFR2 in disease	0.00892605	0.0170915	NRAS/KRAS	2
hsa-let-7a-5p	R-HSA-5684996	MAPK1/MAPK3 signaling	0.00903702	0.0171407	NRAS/KRAS/IL6/EGFR	4
hsa-let-7a-5p	R-HSA-112399	IRS-mediated signalling	0.00974544	0.0183116	NRAS/KRAS	2
hsa-let-7a-5p	R-HSA-211000	Gene Silencing by RNA	0.00984039	0.0183189	AGO4/DICER1/AGO1	3
hsa-let-7a-5p	R-HSA-202733	Cell surface interactions at the vascular wall	0.0104503	0.0192758	NRAS/KRAS/TNFRSF10B	3
hsa-let-7a-5p	R-HSA-69242	S Phase	0.010869	0.0198658	MYC/E2F1/CDKN1A	3
hsa-let-7a-5p	R-HSA-6807070	PTEN Regulation	0.0110819	0.0200725	AGO4/AGO1/EZH2	3
hsa-let-7a-5p	R-HSA-2428928	IRS-related events triggered by IGF1R	0.0114806	0.0202474	NRAS/KRAS	2
hsa-let-7a-5p	R-HSA-6783783	Interleukin-10 signaling	0.0114806	0.0202474	IL6/STAT3	2
hsa-let-7a-5p	R-HSA-6791312	TP53 Regulates Transcription of Cell Cycle Genes	0.0114806	0.0202474	E2F1/CDKN1A	2
hsa-let-7a-5p	R-HSA-2428924	IGF1R signaling cascade	0.0119342	0.0206845	NRAS/KRAS	2
hsa-let-7a-5p	R-HSA-5654736	Signaling by FGFR1	0.0119342	0.0206845	NRAS/KRAS	2
hsa-let-7a-5p	R-HSA-3858494	Beta-catenin independent WNT signaling	0.012183	0.0209352	AGO4/AGO1/WNT1	3
hsa-let-7a-5p	R-HSA-2404192	Signaling by Type 1 Insulin-like Growth Factor 1 Receptor...	0.0123955	0.0209425	NRAS/KRAS	2
hsa-let-7a-5p	R-HSA-74751	Insulin receptor signalling cascade	0.0123955	0.0209425	NRAS/KRAS	2
hsa-let-7a-5p	R-HSA-6802949	Signaling by RAS mutants	0.0133414	0.0223527	NRAS/KRAS	2
hsa-let-7a-5p	R-HSA-4086398	Ca2+ pathway	0.0174262	0.0287179	AGO4/AGO1	2
hsa-let-7a-5p	R-HSA-6802952	Signaling by BRAF and RAF fusions	0.0174262	0.0287179	NRAS/KRAS	2
hsa-let-7a-5p	R-HSA-109581	Apoptosis	0.0180421	0.0294911	E2F1/CASP3/TNFRSF10B	3
hsa-let-7a-5p	R-HSA-5357801	Programmed Cell Death	0.0189038	0.0306505	E2F1/CASP3/TNFRSF10B	3
hsa-let-7a-5p	R-HSA-375165	NCAM signaling for neurite out-growth	0.0196435	0.0315949	NRAS/KRAS	2
hsa-let-7a-5p	R-HSA-5658442	Regulation of RAS by GAPs	0.0213802	0.0338469	NRAS/KRAS	2
hsa-let-7a-5p	R-HSA-68867	Assembly of the pre-replicative complex	0.0213802	0.0338469	E2F1/E2F2	2
hsa-let-7a-5p	R-HSA-195721	Signaling by WNT	0.0232007	0.0364418	MYC/AGO4/AGO1/WNT1	4
hsa-let-7a-5p	R-HSA-5654738	Signaling by FGFR2	0.0244116	0.0380466	NRAS/KRAS	2
hsa-let-7a-5p	R-HSA-74752	Signaling by Insulin receptor	0.0256708	0.0397014	NRAS/KRAS	2
hsa-let-7a-5p	R-HSA-6802957	Oncogenic MAPK signaling	0.0269561	0.041371	NRAS/KRAS	2
hsa-let-7a-5p	R-HSA-1168372	Downstream signaling events of B Cell Receptor (BCR)	0.0309648	0.0471634	NRAS/KRAS	2
hsa-let-7a-5p	R-HSA-68874	M/G1 Transition	0.0323508	0.0485063	E2F1/E2F2	2
hsa-let-7a-5p	R-HSA-69002	DNA Replication Pre-Initiation	0.0323508	0.0485063	E2F1/E2F2	2
hsa-let-7a-5p	R-HSA-110056	MAPK3 (ERK1) activation	0.0328116	0.0485063	IL6	1
hsa-let-7a-5p	R-HSA-418889	Ligand-independent caspase activation via DCC	0.0328116	0.0485063	CASP3	1
hsa-let-7a-5p	R-HSA-5628897	TP53 Regulates Metabolic Genes	0.0330529	0.0485063	AGO4/AGO1	2
hsa-let-7a-5p	R-HSA-190236	Signaling by FGFR	0.0337609	0.0491864	NRAS/KRAS	2
hsa-let-7a-5p	R-HSA-180292	GAB1 signalosome	0.0360346	0.0499645	EGFR	1
hsa-let-7a-5p	R-HSA-2586552	Signaling by Leptin	0.0360346	0.0499645	STAT3	1
hsa-let-7a-5p	R-HSA-3371378	Regulation by c-FLIP	0.0360346	0.0499645	TNFRSF10B	1
hsa-let-7a-5p	R-HSA-351906	Apoptotic cleavage of cell adhesion proteins	0.0360346	0.0499645	CASP3	1
hsa-let-7a-5p	R-HSA-376172	DSCAM interactions	0.0360346	0.0499645	PAK1	1
hsa-let-7a-5p	R-HSA-5218900	CASP8 activity is inhibited	0.0360346	0.0499645	TNFRSF10B	1
hsa-let-7a-5p	R-HSA-69416	Dimerization of procaspase-8	0.0360346	0.0499645	TNFRSF10B	1
hsa-let-7a-5p	R-HSA-2219528	PI3K/AKT Signaling in Cancer	0.0366525	0.0504732	CDKN1A/EGFR	2
hsa-let-7a-5p	R-HSA-264870	Caspase-mediated cleavage of cytoskeletal proteins	0.0392472	0.0526051	CASP3	1
hsa-let-7a-5p	R-HSA-6803211	TP53 Regulates Transcription of Death Receptors and Ligands	0.0392472	0.0526051	TNFRSF10B	1
hsa-let-7a-5p	R-HSA-844456	The NLRP3 inflammasome	0.0392472	0.0526051	APP	1
hsa-let-7a-5p	R-HSA-8984722	Interleukin-35 Signalling	0.0392472	0.0526051	STAT3	1
hsa-let-7a-5p	R-HSA-8936459	RUNX1 regulates genes involved in megakaryocyte different...	0.0411626	0.0540163	AGO4/AGO1	2
hsa-let-7a-5p	R-HSA-113501	Inhibition of replication initiation of damaged DNA by RB...	0.0424494	0.0540163	E2F1	1
hsa-let-7a-5p	R-HSA-140342	Apoptosis induced DNA fragmentation	0.0424494	0.0540163	CASP3	1
hsa-let-7a-5p	R-HSA-211227	Activation of DNA fragmentation factor	0.0424494	0.0540163	CASP3	1
hsa-let-7a-5p	R-HSA-2892247	POU5F1 (OCT4), SOX2, NANOG activate genes related to prol...	0.0424494	0.0540163	STAT3	1
hsa-let-7a-5p	R-HSA-3134963	DEx/H-box helicases activate type I IFN and inflammatory ...	0.0424494	0.0540163	APP	1
hsa-let-7a-5p	R-HSA-879415	Advanced glycosylation endproduct receptor signaling	0.0424494	0.0540163	APP	1
hsa-let-7a-5p	R-HSA-8847993	ERBB2 Activates PTK6 Signaling	0.0424494	0.0540163	EGFR	1
hsa-let-7a-5p	R-HSA-162594	Early Phase of HIV Life Cycle	0.0456413	0.0562963	HMGA1	1
hsa-let-7a-5p	R-HSA-198323	AKT phosphorylates targets in the cytosol	0.0456413	0.0562963	CDKN1A	1
hsa-let-7a-5p	R-HSA-389359	CD28 dependent Vav1 pathway	0.0456413	0.0562963	PAK1	1
hsa-let-7a-5p	R-HSA-428540	Activation of RAC1	0.0456413	0.0562963	PAK1	1
hsa-let-7a-5p	R-HSA-8983432	Interleukin-15 signaling	0.0456413	0.0562963	STAT3	1
hsa-let-7a-5p	R-HSA-5673001	RAF/MAP kinase cascade	0.0463954	0.0568776	NRAS/KRAS/EGFR	3
hsa-let-7a-5p	R-HSA-6785631	ERBB2 Regulates Cell Motility	0.0488228	0.0591322	EGFR	1
hsa-let-7a-5p	R-HSA-8866910	TFAP2 (AP-2) family regulates transcription of growth fac...	0.0488228	0.0591322	EGFR	1
hsa-let-7a-5p	R-HSA-8957275	Post-translational protein phosphorylation	0.0499411	0.0601245	APP/IL6	2
hsa-let-7a-5p	R-HSA-1362300	Transcription of E2F targets under negative control by p1...	0.051994	0.0614913	E2F1	1
hsa-let-7a-5p	R-HSA-1963642	PI3K events in ERBB2 signaling	0.051994	0.0614913	EGFR	1
hsa-let-7a-5p	R-HSA-399954	Sema3A PAK dependent Axon repulsion	0.051994	0.0614913	PAK1	1
hsa-let-7a-5p	R-HSA-140534	Ligand-dependent caspase activation	0.0551549	0.0644711	TNFRSF10B	1
hsa-let-7a-5p	R-HSA-622312	Inflammasomes	0.0551549	0.0644711	APP	1
hsa-let-7a-5p	R-HSA-1839117	Signaling by cytosolic FGFR1 fusion mutants	0.0583056	0.0673706	STAT3	1
hsa-let-7a-5p	R-HSA-5675482	Regulation of necroptotic cell death	0.0583056	0.0673706	TNFRSF10B	1
hsa-let-7a-5p	R-HSA-202403	TCR signaling	0.0593327	0.0677784	CDC34/PAK1	2
hsa-let-7a-5p	R-HSA-983705	Signaling by the B Cell Receptor (BCR)	0.0593327	0.0677784	NRAS/KRAS	2
hsa-let-7a-5p	R-HSA-373760	L1CAM interactions	0.0602151	0.0683977	EGFR/PAK1	2
hsa-let-7a-5p	R-HSA-3928664	Ephrin signaling	0.0614461	0.0690161	PAK1	1
hsa-let-7a-5p	R-HSA-5627117	RHO GTPases Activate ROCKs	0.0614461	0.0690161	PAK1	1
hsa-let-7a-5p	R-HSA-2028269	Signaling by Hippo	0.0645764	0.0710768	CASP3	1
hsa-let-7a-5p	R-HSA-5213460	RIPK1-mediated regulated necrosis	0.0645764	0.0710768	TNFRSF10B	1
hsa-let-7a-5p	R-HSA-5218859	Regulated Necrosis	0.0645764	0.0710768	TNFRSF10B	1
hsa-let-7a-5p	R-HSA-381426	Regulation of Insulin-like Growth Factor (IGF) transport ...	0.0646948	0.0710768	APP/IL6	2
hsa-let-7a-5p	R-HSA-113510	E2F mediated regulation of DNA replication	0.0708066	0.0773687	E2F1	1
hsa-let-7a-5p	R-HSA-112409	RAF-independent MAPK1/3 activation	0.0739065	0.0786196	IL6	1
hsa-let-7a-5p	R-HSA-1810476	RIP-mediated NFkB activation via ZBP1	0.0739065	0.0786196	APP	1
hsa-let-7a-5p	R-HSA-449836	Other interleukin signaling	0.0739065	0.0786196	CASP3	1
hsa-let-7a-5p	R-HSA-8862803	Deregulated CDK5 triggers multiple neurodegenerative path...	0.0739065	0.0786196	APP	1
hsa-let-7a-5p	R-HSA-8863678	Neurodegenerative Diseases	0.0739065	0.0786196	APP	1
hsa-let-7a-5p	R-HSA-5627123	RHO GTPases activate PAKs	0.0769965	0.0810489	PAK1	1
hsa-let-7a-5p	R-HSA-982772	Growth hormone receptor signaling	0.0769965	0.0810489	STAT3	1
hsa-let-7a-5p	R-HSA-182971	EGFR downregulation	0.0800764	0.0834174	EGFR	1
hsa-let-7a-5p	R-HSA-5674400	Constitutive Signaling by AKT1 E17K in Cancer	0.0800764	0.0834174	CDKN1A	1
hsa-let-7a-5p	R-HSA-3238698	WNT ligand biogenesis and trafficking	0.0831463	0.0857271	WNT1	1
hsa-let-7a-5p	R-HSA-933542	TRAF6 mediated NF-kB activation	0.0831463	0.0857271	APP	1
hsa-let-7a-5p	R-HSA-212165	Epigenetic regulation of gene expression	0.0856511	0.0878591	EZH2/UHRF1	2
hsa-let-7a-5p	R-HSA-1606322	ZBP1(DAI) mediated induction of type I IFNs	0.0862062	0.0879797	APP	1
hsa-let-7a-5p	R-HSA-5218920	VEGFR2 mediated vascular permeability	0.0922964	0.0932485	PAK1	1
hsa-let-7a-5p	R-HSA-8863795	Downregulation of ERBB2 signaling	0.0922964	0.0932485	EGFR	1
hsa-let-7a-5p	R-HSA-114452	Activation of BH3-only proteins	0.0953267	0.0953517	E2F1	1
hsa-let-7a-5p	R-HSA-8866652	Synthesis of active ubiquitin: roles of E1 and E2 enzymes	0.0953267	0.0953517	CDC34	1
hsa-let-7a-5p	R-HSA-5633007	Regulation of TP53 Activity	0.0978441	0.0969263	PRDM1/AURKB	2
hsa-let-7a-5p	R-HSA-1839124	FGFR1 mutant receptor activation	0.0983472	0.0969263	STAT3	1
hsa-let-7a-5p	R-HSA-4641262	Disassembly of the destruction complex and recruitment of...	0.0983472	0.0969263	WNT1	1
hsa-let-7a-5p	R-HSA-180910	Vpr-mediated nuclear import of PICs	0.101358	0.0984457	HMGA1	1
hsa-let-7a-5p	R-HSA-2173796	SMAD2/SMAD3:SMAD4 heterotrimer regulates transcription	0.101358	0.0984457	MYC	1
hsa-let-7a-5p	R-HSA-499943	Interconversion of nucleotide di- and triphosphates	0.101358	0.0984457	RRM2	1
hsa-let-7a-5p	R-HSA-202433	Generation of second messenger molecules	0.104359	0.100873	PAK1	1
hsa-let-7a-5p	R-HSA-176033	Interactions of Vpr with host cellular proteins	0.110331	0.104634	HMGA1	1
hsa-let-7a-5p	R-HSA-389356	CD28 co-stimulation	0.110331	0.104634	PAK1	1
hsa-let-7a-5p	R-HSA-432720	Lysosome Vesicle Biogenesis	0.110331	0.104634	APP	1
hsa-let-7a-5p	R-HSA-445989	TAK1 activates NFkB by phosphorylation and activation of ...	0.110331	0.104634	APP	1
hsa-let-7a-5p	R-HSA-452723	Transcriptional regulation of pluripotent stem cells	0.113303	0.106948	STAT3	1
hsa-let-7a-5p	R-HSA-445355	Smooth Muscle Contraction	0.116265	0.108723	PAK1	1
hsa-let-7a-5p	R-HSA-6806003	Regulation of TP53 Expression and Degradation	0.116265	0.108723	PRDM1	1
hsa-let-7a-5p	R-HSA-111465	Apoptotic cleavage of cellular proteins	0.119218	0.110968	CASP3	1
hsa-let-7a-5p	R-HSA-390471	Association of TriC/CCT with target proteins during biosy...	0.122161	0.112664	STAT3	1
hsa-let-7a-5p	R-HSA-76009	Platelet Aggregation (Plug Formation)	0.122161	0.112664	MPL	1
hsa-let-7a-5p	R-HSA-451927	Interleukin-2 family signaling	0.125094	0.114843	STAT3	1
hsa-let-7a-5p	R-HSA-3928662	EPHB-mediated forward signaling	0.130932	0.119512	PAK1	1
hsa-let-7a-5p	R-HSA-375276	Peptide ligand-binding receptors	0.131369	0.119512	APP/CCR7	2
hsa-let-7a-5p	R-HSA-2173793	Transcriptional activity of SMAD2/SMAD3:SMAD4 heterotrimer	0.136733	0.122725	MYC	1
hsa-let-7a-5p	R-HSA-4615885	SUMOylation of DNA replication proteins	0.136733	0.122725	AURKB	1
hsa-let-7a-5p	R-HSA-5633008	TP53 Regulates Transcription of Cell Death Genes	0.136733	0.122725	TNFRSF10B	1
hsa-let-7a-5p	R-HSA-453274	Mitotic G2-G2/M phases	0.140417	0.125472	E2F1/CDKN1A	2
hsa-let-7a-5p	R-HSA-1266695	Interleukin-7 signaling	0.142496	0.126766	STAT3	1
hsa-let-7a-5p	R-HSA-2122947	NOTCH1 Intracellular Domain Regulates Transcription	0.145363	0.128747	MYC	1
hsa-let-7a-5p	R-HSA-380108	Chemokine receptors bind chemokines	0.148221	0.130703	CCR7	1
hsa-let-7a-5p	R-HSA-373752	Netrin-1 signaling	0.153909	0.133956	PAK1	1
hsa-let-7a-5p	R-HSA-383280	Nuclear Receptor transcription pathway	0.153909	0.133956	NR1I2	1
hsa-let-7a-5p	R-HSA-73887	Death Receptor Signalling	0.153909	0.133956	TNFRSF10B	1
hsa-let-7a-5p	R-HSA-168643	Nucleotide-binding domain, leucine rich repeat containing...	0.159561	0.137683	APP	1
hsa-let-7a-5p	R-HSA-75153	Apoptotic execution phase	0.159561	0.137683	CASP3	1
hsa-let-7a-5p	R-HSA-2644602	Signaling by NOTCH1 PEST Domain Mutants in Cancer	0.176296	0.148927	MYC	1
hsa-let-7a-5p	R-HSA-2644603	Signaling by NOTCH1 in Cancer	0.176296	0.148927	MYC	1
hsa-let-7a-5p	R-HSA-2644606	Constitutive Signaling by NOTCH1 PEST Domain Mutants	0.176296	0.148927	MYC	1
hsa-let-7a-5p	R-HSA-2894858	Signaling by NOTCH1 HD+PEST Domain Mutants in Cancer	0.176296	0.148927	MYC	1
hsa-let-7a-5p	R-HSA-2894862	Constitutive Signaling by NOTCH1 HD+PEST Domain Mutants	0.176296	0.148927	MYC	1
hsa-let-7a-5p	R-HSA-447115	Interleukin-12 family signaling	0.179053	0.150624	STAT3	1
hsa-let-7a-5p	R-HSA-201681	TCF dependent signaling in response to WNT	0.181433	0.151667	MYC/WNT1	2
hsa-let-7a-5p	R-HSA-187577	SCF(Skp2)-mediated degradation of p27/p21	0.181802	0.151667	CDKN1A	1
hsa-let-7a-5p	R-HSA-2029482	Regulation of actin dynamics for phagocytic cup formation	0.184541	0.152685	PAK1	1
hsa-let-7a-5p	R-HSA-8943724	Regulation of PTEN gene transcription	0.184541	0.152685	EZH2	1
hsa-let-7a-5p	R-HSA-8873719	RAB geranylgeranylation	0.192707	0.158788	RAB40C	1
hsa-let-7a-5p	R-HSA-500792	GPCR ligand binding	0.194415	0.15906	APP/CCR7/WNT1	3
hsa-let-7a-5p	R-HSA-2219530	Constitutive Signaling by Aberrant PI3K in Cancer	0.195411	0.15906	EGFR	1
hsa-let-7a-5p	R-HSA-5334118	DNA methylation	0.195411	0.15906	UHRF1	1
hsa-let-7a-5p	R-HSA-69563	p53-Dependent G1 DNA Damage Response	0.198106	0.159507	CDKN1A	1
hsa-let-7a-5p	R-HSA-69580	p53-Dependent G1/S DNA damage checkpoint	0.198106	0.159507	CDKN1A	1
hsa-let-7a-5p	R-HSA-418594	G alpha (i) signalling events	0.198339	0.159507	APP/CCR7	2
hsa-let-7a-5p	R-HSA-373755	Semaphorin interactions	0.20347	0.162334	PAK1	1
hsa-let-7a-5p	R-HSA-69615	G1/S DNA Damage Checkpoints	0.20347	0.162334	CDKN1A	1
hsa-let-7a-5p	R-HSA-1834949	Cytosolic sensors of pathogen-associated DNA	0.2088	0.165053	APP	1
hsa-let-7a-5p	R-HSA-3214841	PKMTs methylate histone lysines	0.211452	0.165053	EZH2	1
hsa-let-7a-5p	R-HSA-68949	Orc1 removal from chromatin	0.211452	0.165053	CDKN1A	1
hsa-let-7a-5p	R-HSA-69052	Switching of origins to a post-replicative state	0.211452	0.165053	CDKN1A	1
hsa-let-7a-5p	R-HSA-174178	APC/C:Cdh1 mediated degradation of Cdc20 and other APC/C:...	0.214095	0.165053	AURKB	1
hsa-let-7a-5p	R-HSA-199992	trans-Golgi Network Vesicle Budding	0.214095	0.165053	APP	1
hsa-let-7a-5p	R-HSA-388841	Costimulation by the CD28 family	0.214095	0.165053	PAK1	1
hsa-let-7a-5p	R-HSA-421837	Clathrin derived vesicle budding	0.214095	0.165053	APP	1
hsa-let-7a-5p	R-HSA-170834	Signaling by TGF-beta Receptor Complex	0.216729	0.165053	MYC	1
hsa-let-7a-5p	R-HSA-1980143	Signaling by NOTCH1	0.216729	0.165053	MYC	1
hsa-let-7a-5p	R-HSA-212300	PRC2 methylates histones and DNA	0.216729	0.165053	EZH2	1
hsa-let-7a-5p	R-HSA-69300	Removal of licensing factors from origins	0.216729	0.165053	CDKN1A	1
hsa-let-7a-5p	R-HSA-3000178	ECM proteoglycans	0.219355	0.166422	APP	1
hsa-let-7a-5p	R-HSA-204998	Cell death signalling via NRAGE, NRIF and NADE	0.224581	0.169747	CASP3	1
hsa-let-7a-5p	R-HSA-8852135	Protein ubiquitination	0.227182	0.171069	CDC34	1
hsa-let-7a-5p	R-HSA-8852276	The role of GTSE1 in G2/M progression after G2 checkpoint	0.229773	0.172375	CDKN1A	1
hsa-let-7a-5p	R-HSA-76002	Platelet activation, signaling and aggregation	0.23889	0.178548	APP/MPL	2
hsa-let-7a-5p	R-HSA-2871837	FCERI mediated NF-kB activation	0.240057	0.178756	CDC34	1
hsa-let-7a-5p	R-HSA-168928	DDX58/IFIH1-mediated induction of interferon-alpha/beta	0.242607	0.179988	APP	1
hsa-let-7a-5p	R-HSA-381340	Transcriptional regulation of white adipocyte differentia...	0.245148	0.180952	WNT1	1
hsa-let-7a-5p	R-HSA-168142	Toll Like Receptor 10 (TLR10) Cascade	0.250207	0.180952	APP	1
hsa-let-7a-5p	R-HSA-168176	Toll Like Receptor 5 (TLR5) Cascade	0.250207	0.180952	APP	1
hsa-let-7a-5p	R-HSA-174143	APC/C-mediated degradation of cell cycle proteins	0.250207	0.180952	AURKB	1
hsa-let-7a-5p	R-HSA-2029480	Fcgamma receptor (FCGR) dependent phagocytosis	0.250207	0.180952	PAK1	1
hsa-let-7a-5p	R-HSA-453276	Regulation of mitotic cell cycle	0.250207	0.180952	AURKB	1
hsa-let-7a-5p	R-HSA-975871	MyD88 cascade initiated on plasma membrane	0.250207	0.180952	APP	1
hsa-let-7a-5p	R-HSA-69620	Cell Cycle Checkpoints	0.255027	0.183778	CDKN1A/AURKB	2
hsa-let-7a-5p	R-HSA-201722	Formation of the beta-catenin:TCF transactivating complex	0.262709	0.185369	MYC	1
hsa-let-7a-5p	R-HSA-6804756	Regulation of TP53 Activity through Phosphorylation	0.262709	0.185369	AURKB	1
hsa-let-7a-5p	R-HSA-1474244	Extracellular matrix organization	0.263735	0.185369	APP/CASP3	2
hsa-let-7a-5p	R-HSA-2682334	EPH-Ephrin signaling	0.265185	0.185369	PAK1	1
hsa-let-7a-5p	R-HSA-4086400	PCP/CE pathway	0.265185	0.185369	WNT1	1
hsa-let-7a-5p	R-HSA-6811558	PI5P, PP2A and IER3 Regulate PI3K/AKT Signaling	0.270113	0.185369	EGFR	1
hsa-let-7a-5p	R-HSA-975138	TRAF6 mediated induction of NFkB and MAP kinases upon TLR...	0.270113	0.185369	APP	1
hsa-let-7a-5p	R-HSA-373080	Class B/2 (Secretin family receptors)	0.272565	0.185369	WNT1	1
hsa-let-7a-5p	R-HSA-5625740	RHO GTPases activate PKNs	0.272565	0.185369	PAK1	1
hsa-let-7a-5p	R-HSA-141424	Amplification of signal from the kinetochores	0.275008	0.185369	AURKB	1
hsa-let-7a-5p	R-HSA-141444	Amplification of signal from unattached kinetochores vi...	0.275008	0.185369	AURKB	1
hsa-let-7a-5p	R-HSA-166058	MyD88:Mal cascade initiated on plasma membrane	0.275008	0.185369	APP	1
hsa-let-7a-5p	R-HSA-168181	Toll Like Receptor 7/8 (TLR7/8) Cascade	0.275008	0.185369	APP	1
hsa-let-7a-5p	R-HSA-168188	Toll Like Receptor TLR6:TLR2 Cascade	0.275008	0.185369	APP	1
hsa-let-7a-5p	R-HSA-390466	Chaperonin-mediated protein folding	0.275008	0.185369	STAT3	1
hsa-let-7a-5p	R-HSA-975155	MyD88 dependent cascade initiated on endosome	0.275008	0.185369	APP	1
hsa-let-7a-5p	R-HSA-983168	Antigen processing: Ubiquitination & Proteasome degradation	0.276184	0.185369	TRIM71/CDC34	2
hsa-let-7a-5p	R-HSA-193704	p75 NTR receptor-mediated signalling	0.277444	0.185369	CASP3	1
hsa-let-7a-5p	R-HSA-202424	Downstream TCR signaling	0.279872	0.185369	CDC34	1
hsa-let-7a-5p	R-HSA-168179	Toll Like Receptor TLR1:TLR2 Cascade	0.282292	0.185369	APP	1
hsa-let-7a-5p	R-HSA-181438	Toll Like Receptor 2 (TLR2) Cascade	0.282292	0.185369	APP	1
hsa-let-7a-5p	R-HSA-8856825	Cargo recognition for clathrin-mediated endocytosis	0.282292	0.185369	EGFR	1
hsa-let-7a-5p	R-HSA-168138	Toll Like Receptor 9 (TLR9) Cascade	0.284704	0.185369	APP	1
hsa-let-7a-5p	R-HSA-6811434	COPI-dependent Golgi-to-ER retrograde traffic	0.284704	0.185369	TMED7	1
hsa-let-7a-5p	R-HSA-69239	Synthesis of DNA	0.284704	0.185369	CDKN1A	1
hsa-let-7a-5p	R-HSA-977225	Amyloid fiber formation	0.284704	0.185369	APP	1
hsa-let-7a-5p	R-HSA-195258	RHO GTPase Effectors	0.286143	0.185369	PAK1/AURKB	2
hsa-let-7a-5p	R-HSA-168164	Toll Like Receptor 3 (TLR3) Cascade	0.287109	0.185369	APP	1
hsa-let-7a-5p	R-HSA-199418	Negative regulation of the PI3K/AKT network	0.287109	0.185369	EGFR	1
hsa-let-7a-5p	R-HSA-5607764	CLEC7A (Dectin-1) signaling	0.287109	0.185369	CDC34	1
hsa-let-7a-5p	R-HSA-166166	MyD88-independent TLR4 cascade	0.289505	0.185369	APP	1
hsa-let-7a-5p	R-HSA-391251	Protein folding	0.289505	0.185369	STAT3	1
hsa-let-7a-5p	R-HSA-6807878	COPI-mediated anterograde transport	0.289505	0.185369	TMED7	1
hsa-let-7a-5p	R-HSA-9006936	Signaling by TGF-beta family members	0.289505	0.185369	MYC	1
hsa-let-7a-5p	R-HSA-937061	TRIF(TICAM1)-mediated TLR4 signaling	0.289505	0.185369	APP	1
hsa-let-7a-5p	R-HSA-15869	Metabolism of nucleotides	0.291894	0.186305	RRM2	1
hsa-let-7a-5p	R-HSA-373076	Class A/1 (Rhodopsin-like receptors)	0.294852	0.187597	APP/CCR7	2
hsa-let-7a-5p	R-HSA-5578749	Transcriptional regulation by small RNAs	0.296647	0.188144	AGO1	1
hsa-let-7a-5p	R-HSA-69618	Mitotic Spindle Checkpoint	0.313043	0.197918	AURKB	1
hsa-let-7a-5p	R-HSA-166054	Activated TLR4 signalling	0.324525	0.204535	APP	1
hsa-let-7a-5p	R-HSA-8878166	Transcriptional regulation by RUNX2	0.333577	0.209583	CDKN1A	1
hsa-let-7a-5p	R-HSA-5617472	Activation of anterior HOX genes in hindbrain development...	0.335822	0.209683	EZH2	1
hsa-let-7a-5p	R-HSA-5619507	Activation of HOX genes during differentiation	0.335822	0.209683	EZH2	1
hsa-let-7a-5p	R-HSA-446652	Interleukin-1 family signaling	0.338059	0.210426	APP	1
hsa-let-7a-5p	R-HSA-3108232	SUMO E3 ligases SUMOylate target proteins	0.342511	0.21254	AURKB	1
hsa-let-7a-5p	R-HSA-2500257	Resolution of Sister Chromatid Cohesion	0.346935	0.214622	AURKB	1
hsa-let-7a-5p	R-HSA-162909	Host Interactions of HIV factors	0.349135	0.215321	HMGA1	1
hsa-let-7a-5p	R-HSA-114608	Platelet degranulation	0.351329	0.216011	APP	1
hsa-let-7a-5p	R-HSA-983169	Class I MHC mediated antigen processing & presentation	0.352876	0.216301	TRIM71/CDC34	2
hsa-let-7a-5p	R-HSA-166016	Toll Like Receptor 4 (TLR4) Cascade	0.355695	0.216707	APP	1
hsa-let-7a-5p	R-HSA-2990846	SUMOylation	0.355695	0.216707	AURKB	1
hsa-let-7a-5p	R-HSA-76005	Response to elevated platelet cytosolic Ca2+	0.36219	0.219335	APP	1
hsa-let-7a-5p	R-HSA-8856688	Golgi-to-ER retrograde transport	0.36219	0.219335	TMED7	1
hsa-let-7a-5p	R-HSA-1474228	Degradation of the extracellular matrix	0.372873	0.224453	CASP3	1
hsa-let-7a-5p	R-HSA-8856828	Clathrin-mediated endocytosis	0.372873	0.224453	EGFR	1
hsa-let-7a-5p	R-HSA-5663220	RHO GTPases Activate Formins	0.377098	0.226318	AURKB	1
hsa-let-7a-5p	R-HSA-162587	HIV Life Cycle	0.399844	0.239255	HMGA1	1
hsa-let-7a-5p	R-HSA-199977	ER to Golgi Anterograde Transport	0.405906	0.242162	TMED7	1
hsa-let-7a-5p	R-HSA-168898	Toll-Like Receptors Cascades	0.409915	0.24383	APP	1
hsa-let-7a-5p	R-HSA-194315	Signaling by Rho GTPases	0.440866	0.261467	PAK1/AURKB	2
hsa-let-7a-5p	R-HSA-948021	Transport to the Golgi and subsequent modification	0.465166	0.275067	TMED7	1
hsa-let-7a-5p	R-HSA-2467813	Separation of Sister Chromatids	0.474169	0.278751	AURKB	1
hsa-let-7a-5p	R-HSA-416476	G alpha (q) signalling events	0.474169	0.278751	APP	1
hsa-let-7a-5p	R-HSA-69275	G2/M Transition	0.483026	0.28313	CDKN1A	1
hsa-let-7a-5p	R-HSA-68877	Mitotic Prometaphase	0.490007	0.286387	AURKB	1
hsa-let-7a-5p	R-HSA-68882	Mitotic Anaphase	0.493462	0.28691	AURKB	1
hsa-let-7a-5p	R-HSA-2555396	Mitotic Metaphase and Anaphase	0.495182	0.28691	AURKB	1
hsa-let-7a-5p	R-HSA-6811442	Intra-Golgi and retrograde Golgi-to-ER traffic	0.495182	0.28691	TMED7	1
hsa-let-7a-5p	R-HSA-397014	Muscle contraction	0.500306	0.289046	PAK1	1
hsa-let-7a-5p	R-HSA-376176	Signaling by ROBO receptors	0.521933	0.300676	PAK1	1
hsa-let-7a-5p	R-HSA-5689880	Ub-specific processing proteases	0.523559	0.300751	MYC	1
hsa-let-7a-5p	R-HSA-162906	HIV Infection	0.544207	0.311722	HMGA1	1
hsa-let-7a-5p	R-HSA-3247509	Chromatin modifying enzymes	0.605148	0.344665	EZH2	1
hsa-let-7a-5p	R-HSA-4839726	Chromatin organization	0.605148	0.344665	EZH2	1
hsa-let-7a-5p	R-HSA-5688426	Deubiquitination	0.633831	0.359981	MYC	1
hsa-let-7a-5p	R-HSA-446203	Asparagine N-linked glycosylation	0.643751	0.364585	TMED7	1
hsa-let-7a-5p	R-HSA-5663205	Infectious disease	0.728692	0.411532	HMGA1	1
hsa-let-7a-5p	R-HSA-68886	M Phase	0.738833	0.41609	AURKB	1
hsa-let-7a-5p	R-HSA-6798695	Neutrophil degranulation	0.805023	0.4521	NRAS	1
hsa-let-7f-5p	R-HSA-6785807	Interleukin-4 and 13 signaling	3.28861e-06	0.000152315	IL13/CCND1/SOCS3/IL6	4
hsa-let-7f-5p	R-HSA-8934593	Regulation of RUNX1 Expression and Activity	0.000134215	0.00310813	CCND1/AGO1	2
hsa-let-7f-5p	R-HSA-6783589	Interleukin-6 family signaling	0.00027129	0.00418834	SOCS3/IL6	2
hsa-let-7f-5p	R-HSA-1912408	Pre-NOTCH Transcription and Translation	0.000397934	0.00460766	CCND1/AGO1	2
hsa-let-7f-5p	R-HSA-5696394	DNA Damage Recognition in GG-NER	0.000685502	0.00634991	COPS8/COPS6	2
hsa-let-7f-5p	R-HSA-1912422	Pre-NOTCH Expression and Processing	0.000961508	0.00640405	CCND1/AGO1	2
hsa-let-7f-5p	R-HSA-6783783	Interleukin-10 signaling	0.00113955	0.00640405	IL13/IL6	2
hsa-let-7f-5p	R-HSA-6781823	Formation of TC-NER Pre-Incision Complex	0.00138269	0.00640405	COPS8/COPS6	2
hsa-let-7f-5p	R-HSA-8848021	Signaling by PTK6	0.00138269	0.00640405	CCND1/SOCS3	2
hsa-let-7f-5p	R-HSA-9006927	Signaling by Non-Receptor Tyrosine Kinases	0.00138269	0.00640405	CCND1/SOCS3	2
hsa-let-7f-5p	R-HSA-8951664	Neddylation	0.00159324	0.00645524	COPS8/COPS6/SOCS3	3
hsa-let-7f-5p	R-HSA-8878171	Transcriptional regulation by RUNX1	0.0016725	0.00645524	CCND1/SOCS3/AGO1	3
hsa-let-7f-5p	R-HSA-6781827	Transcription-Coupled Nucleotide Excision Repair (TC-NER)	0.0029348	0.010456	COPS8/COPS6	2
hsa-let-7f-5p	R-HSA-5696399	Global Genome Nucleotide Excision Repair (GG-NER)	0.00331112	0.0109541	COPS8/COPS6	2
hsa-let-7f-5p	R-HSA-8856825	Cargo recognition for clathrin-mediated endocytosis	0.00456834	0.0141058	COPS8/COPS6	2
hsa-let-7f-5p	R-HSA-3700989	Transcriptional Regulation by TP53	0.0056492	0.0146925	PRDM1/DYRK2/AGO1	3
hsa-let-7f-5p	R-HSA-157118	Signaling by NOTCH	0.00571002	0.0146925	CCND1/AGO1	2
hsa-let-7f-5p	R-HSA-5696398	Nucleotide Excision Repair	0.00571002	0.0146925	COPS8/COPS6	2
hsa-let-7f-5p	R-HSA-8856828	Clathrin-mediated endocytosis	0.00882823	0.0215203	COPS8/COPS6	2
hsa-let-7f-5p	R-HSA-110056	MAPK3 (ERK1) activation	0.0104185	0.0241157	IL6	1
hsa-let-7f-5p	R-HSA-5633007	Regulation of TP53 Activity	0.0114308	0.0241157	PRDM1/DYRK2	2
hsa-let-7f-5p	R-HSA-2586552	Signaling by Leptin	0.011455	0.0241157	SOCS3	1
hsa-let-7f-5p	R-HSA-877312	Regulation of IFNG signaling	0.0145583	0.0293164	SOCS3	1
hsa-let-7f-5p	R-HSA-2559583	Cellular Senescence	0.016863	0.0325425	AGO1/IL6	2
hsa-let-7f-5p	R-HSA-112409	RAF-independent MAPK1/3 activation	0.0238151	0.0424237	IL6	1
hsa-let-7f-5p	R-HSA-203927	MicroRNA (miRNA) biogenesis	0.0238151	0.0424237	AGO1	1
hsa-let-7f-5p	R-HSA-982772	Growth hormone receptor signaling	0.0248388	0.0426084	SOCS3	1
hsa-let-7f-5p	R-HSA-912694	Regulation of IFNA signaling	0.0268831	0.0444683	SOCS3	1
hsa-let-7f-5p	R-HSA-211976	Endogenous sterols	0.0279038	0.0445651	CYP19A1	1
hsa-let-7f-5p	R-HSA-2559585	Oncogene Induced Senescence	0.0340078	0.0505749	AGO1	1
hsa-let-7f-5p	R-HSA-5683057	MAPK family signaling cascades	0.0349402	0.0505749	AGO1/IL6	2
hsa-let-7f-5p	R-HSA-196071	Metabolism of steroid hormones	0.0350217	0.0505749	CYP19A1	1
hsa-let-7f-5p	R-HSA-5579029	Metabolic disorders of biological oxidation enzymes	0.0360346	0.0505749	CYP19A1	1
hsa-let-7f-5p	R-HSA-6806003	Regulation of TP53 Expression and Degradation	0.0380576	0.0518432	PRDM1	1
hsa-let-7f-5p	R-HSA-76009	Platelet Aggregation (Plug Formation)	0.0400768	0.053034	MPL	1
hsa-let-7f-5p	R-HSA-73894	DNA Repair	0.0414106	0.0532768	COPS8/COPS6	2
hsa-let-7f-5p	R-HSA-69231	Cyclin D associated events in G1	0.0451078	0.0549791	CCND1	1
hsa-let-7f-5p	R-HSA-69236	G1 Phase	0.0451078	0.0549791	CCND1	1
hsa-let-7f-5p	R-HSA-69229	Ubiquitin-dependent degradation of Cyclin D1	0.052111	0.0603391	CCND1	1
hsa-let-7f-5p	R-HSA-75815	Ubiquitin-dependent degradation of Cyclin D	0.052111	0.0603391	CCND1	1
hsa-let-7f-5p	R-HSA-187577	SCF(Skp2)-mediated degradation of p27/p21	0.0610465	0.068409	CCND1	1
hsa-let-7f-5p	R-HSA-4086398	Ca2+ pathway	0.0620346	0.068409	AGO1	1
hsa-let-7f-5p	R-HSA-211897	Cytochrome P450 - arranged by substrate type	0.0669608	0.0721243	CYP19A1	1
hsa-let-7f-5p	R-HSA-909733	Interferon alpha/beta signaling	0.0699053	0.0735845	SOCS3	1
hsa-let-7f-5p	R-HSA-2262752	Cellular responses to stress	0.0716206	0.0737148	AGO1/IL6	2
hsa-let-7f-5p	R-HSA-3214858	RMTs methylate histone arginines	0.0796593	0.0796702	CCND1	1
hsa-let-7f-5p	R-HSA-69656	Cyclin A:Cdk2-associated events at S phase entry	0.0815989	0.0796702	CCND1	1
hsa-let-7f-5p	R-HSA-69202	Cyclin E associated events during G1/S transition	0.0825673	0.0796702	CCND1	1
hsa-let-7f-5p	R-HSA-5628897	TP53 Regulates Metabolic Genes	0.0864316	0.0816969	AGO1	1
hsa-let-7f-5p	R-HSA-5687128	MAPK6/MAPK4 signaling	0.0893202	0.0821218	AGO1	1
hsa-let-7f-5p	R-HSA-6804756	Regulation of TP53 Activity through Phosphorylation	0.0912413	0.0821218	DYRK2	1
hsa-let-7f-5p	R-HSA-877300	Interferon gamma signaling	0.0922004	0.0821218	SOCS3	1
hsa-let-7f-5p	R-HSA-8936459	RUNX1 regulates genes involved in megakaryocyte different...	0.0969824	0.0847513	AGO1	1
hsa-let-7f-5p	R-HSA-5578749	Transcriptional regulation by small RNAs	0.104586	0.0858088	AGO1	1
hsa-let-7f-5p	R-HSA-5668914	Diseases of metabolism	0.104586	0.0858088	CYP19A1	1
hsa-let-7f-5p	R-HSA-211945	Phase I - Functionalization of compounds	0.106478	0.0858088	CYP19A1	1
hsa-let-7f-5p	R-HSA-8957275	Post-translational protein phosphorylation	0.107422	0.0858088	IL6	1
hsa-let-7f-5p	R-HSA-8878159	Transcriptional regulation by RUNX3	0.108366	0.0858088	CCND1	1
hsa-let-7f-5p	R-HSA-2559582	Senescence-Associated Secretory Phenotype (SASP)	0.109309	0.0858088	IL6	1
hsa-let-7f-5p	R-HSA-8878166	Transcriptional regulation by RUNX2	0.119619	0.0906768	CCND1	1
hsa-let-7f-5p	R-HSA-446652	Interleukin-1 family signaling	0.121482	0.0906768	IL13	1
hsa-let-7f-5p	R-HSA-2559580	Oxidative Stress Induced Senescence	0.123341	0.0906768	AGO1	1
hsa-let-7f-5p	R-HSA-381426	Regulation of Insulin-like Growth Factor (IGF) transport ...	0.123341	0.0906768	IL6	1
hsa-let-7f-5p	R-HSA-69206	G1/S Transition	0.127049	0.0919433	CCND1	1
hsa-let-7f-5p	R-HSA-211000	Gene Silencing by RNA	0.131664	0.093817	AGO1	1
hsa-let-7f-5p	R-HSA-69242	S Phase	0.136256	0.0948244	CCND1	1
hsa-let-7f-5p	R-HSA-6807070	PTEN Regulation	0.137172	0.0948244	AGO1	1
hsa-let-7f-5p	R-HSA-3858494	Beta-catenin independent WNT signaling	0.141738	0.0949861	AGO1	1
hsa-let-7f-5p	R-HSA-8957322	Metabolism of steroids	0.142649	0.0949861	CYP19A1	1
hsa-let-7f-5p	R-HSA-453279	Mitotic G1-G1/S phases	0.143559	0.0949861	CCND1	1
hsa-let-7f-5p	R-HSA-913531	Interferon Signaling	0.187074	0.122035	SOCS3	1
hsa-let-7f-5p	R-HSA-211859	Biological oxidations	0.211027	0.135748	CYP19A1	1
hsa-let-7f-5p	R-HSA-5684996	MAPK1/MAPK3 signaling	0.23187	0.147113	IL6	1
hsa-let-7f-5p	R-HSA-1257604	PIP3 activates AKT signaling	0.236797	0.148209	AGO1	1
hsa-let-7f-5p	R-HSA-8854691	Interleukin-20 family signaling	0.241696	0.149258	IL6	1
hsa-let-7f-5p	R-HSA-3247509	Chromatin modifying enzymes	0.253015	0.152189	CCND1	1
hsa-let-7f-5p	R-HSA-4839726	Chromatin organization	0.253015	0.152189	CCND1	1
hsa-let-7f-5p	R-HSA-76002	Platelet activation, signaling and aggregation	0.25702	0.152616	MPL	1
hsa-let-7f-5p	R-HSA-9006925	Intracellular signaling by second messengers	0.263387	0.154418	AGO1	1
hsa-let-7f-5p	R-HSA-983168	Antigen processing: Ubiquitination & Proteasome degradation	0.280643	0.162478	SOCS3	1
hsa-let-7f-5p	R-HSA-195721	Signaling by WNT	0.29601	0.169259	AGO1	1
hsa-let-7f-5p	R-HSA-983169	Class I MHC mediated antigen processing & presentation	0.327315	0.184876	SOCS3	1
hsa-miR-126-3p	R-HSA-6785807	Interleukin-4 and 13 signaling	6.67154e-08	1.17981e-05	VEGFA/VCAM1/SOX2/FOXO3/BCL2/AKT1	6
hsa-miR-126-3p	R-HSA-4420097	VEGFA-VEGFR2 Pathway	4.7515e-05	0.00379778	VEGFA/KRAS/ROCK1/AKT1	4
hsa-miR-126-3p	R-HSA-194138	Signaling by VEGF	6.44266e-05	0.00379778	VEGFA/KRAS/ROCK1/AKT1	4
hsa-miR-126-3p	R-HSA-111447	Activation of BAD and translocation to mitochondria	0.000431774	0.019089	BCL2/AKT1	2
hsa-miR-126-3p	R-HSA-5218921	VEGFR2 mediated cell proliferation	0.000857006	0.0264136	VEGFA/KRAS	2
hsa-miR-126-3p	R-HSA-5663202	Diseases of signal transduction	0.000896176	0.0264136	SPRED1/KRAS/FOXO3/LRP6/AKT1	5
hsa-miR-126-3p	R-HSA-5674400	Constitutive Signaling by AKT1 E17K in Cancer	0.0012181	0.0307732	FOXO3/AKT1	2
hsa-miR-126-3p	R-HSA-186763	Downstream signal transduction	0.00164017	0.0331361	KRAS/CRKL	2
hsa-miR-126-3p	R-HSA-114452	Activation of BH3-only proteins	0.0017551	0.0331361	BCL2/AKT1	2
hsa-miR-126-3p	R-HSA-187687	Signalling to ERKs	0.00187377	0.0331361	KRAS/CRKL	2
hsa-miR-126-3p	R-HSA-212165	Epigenetic regulation of gene expression	0.00339433	0.0412709	DNMT1/SIRT1/EZH2	3
hsa-miR-126-3p	R-HSA-3769402	Deactivation of the beta-catenin transactivating complex	0.00342153	0.0412709	SOX2/AKT1	2
hsa-miR-126-3p	R-HSA-109606	Intrinsic Pathway for Apoptosis	0.0035839	0.0412709	BCL2/AKT1	2
hsa-miR-126-3p	R-HSA-1236394	Signaling by ERBB4	0.00374982	0.0412709	KRAS/PGR	2
hsa-miR-126-3p	R-HSA-392451	G beta:gamma signalling through PI3Kgamma	0.00444869	0.0412709	PIK3CG/AKT1	2
hsa-miR-126-3p	R-HSA-1227986	Signaling by ERBB2	0.00481904	0.0412709	KRAS/AKT1	2
hsa-miR-126-3p	R-HSA-5654736	Signaling by FGFR1	0.00481904	0.0412709	SPRED1/KRAS	2
hsa-miR-126-3p	R-HSA-109581	Apoptosis	0.00493755	0.0412709	BCL2/ROCK1/AKT1	3
hsa-miR-126-3p	R-HSA-397795	G-protein beta:gamma signalling	0.0050094	0.0412709	PIK3CG/AKT1	2
hsa-miR-126-3p	R-HSA-5357801	Programmed Cell Death	0.00518737	0.0412709	BCL2/ROCK1/AKT1	3
hsa-miR-126-3p	R-HSA-6802949	Signaling by RAS mutants	0.00540042	0.0412709	SPRED1/KRAS	2
hsa-miR-126-3p	R-HSA-166520	Signalling by NGF	0.00553222	0.0412709	KRAS/CRKL/NFKBIA	3
hsa-miR-126-3p	R-HSA-8848021	Signaling by PTK6	0.00560105	0.0412709	KRAS/AKT1	2
hsa-miR-126-3p	R-HSA-9006927	Signaling by Non-Receptor Tyrosine Kinases	0.00560105	0.0412709	KRAS/AKT1	2
hsa-miR-126-3p	R-HSA-114604	GPVI-mediated activation cascade	0.00601247	0.0425303	PIK3CG/AKT1	2
hsa-miR-126-3p	R-HSA-186797	Signaling by PDGF	0.00643736	0.0437845	KRAS/CRKL	2
hsa-miR-126-3p	R-HSA-5658442	Regulation of RAS by GAPs	0.00876004	0.0573757	SPRED1/KRAS	2
hsa-miR-126-3p	R-HSA-212300	PRC2 methylates histones and DNA	0.0100424	0.0634258	DNMT1/EZH2	2
hsa-miR-126-3p	R-HSA-6802957	Oncogenic MAPK signaling	0.0111249	0.0645736	SPRED1/KRAS	2
hsa-miR-126-3p	R-HSA-2262752	Cellular responses to stress	0.0111492	0.0645736	VEGFA/PGR/SIRT1/EZH2	4
hsa-miR-126-3p	R-HSA-187037	NGF signalling via TRKA from the plasma membrane	0.0114033	0.0645736	KRAS/CRKL	2
hsa-miR-126-3p	R-HSA-6806834	Signaling by MET	0.0116847	0.0645736	KRAS/CRKL	2
hsa-miR-126-3p	R-HSA-201681	TCF dependent signaling in response to WNT	0.012125	0.0649758	SOX2/LRP6/AKT1	3
hsa-miR-126-3p	R-HSA-1168372	Downstream signaling events of B Cell Receptor (BCR)	0.012841	0.0667893	KRAS/NFKBIA	2
hsa-miR-126-3p	R-HSA-190236	Signaling by FGFR	0.0140455	0.0709668	SPRED1/KRAS	2
hsa-miR-126-3p	R-HSA-2219528	PI3K/AKT Signaling in Cancer	0.0152973	0.0738251	FOXO3/AKT1	2
hsa-miR-126-3p	R-HSA-1257604	PIP3 activates AKT signaling	0.0154461	0.0738251	FOXO3/EZH2/AKT1	3
hsa-miR-126-3p	R-HSA-76002	Platelet activation, signaling and aggregation	0.0197918	0.0800673	VEGFA/PIK3CG/AKT1	3
hsa-miR-126-3p	R-HSA-8853334	Signaling by FGFR3 fusions in cancer	0.0207393	0.0800673	KRAS	1
hsa-miR-126-3p	R-HSA-8875656	MET receptor recycling	0.0207393	0.0800673	CRKL	1
hsa-miR-126-3p	R-HSA-5683057	MAPK family signaling cascades	0.0213124	0.0800673	SPRED1/KRAS/FOXO3	3
hsa-miR-126-3p	R-HSA-9006925	Intracellular signaling by second messengers	0.0213124	0.0800673	FOXO3/EZH2/AKT1	3
hsa-miR-126-3p	R-HSA-5250941	Negative epigenetic regulation of rRNA expression	0.0214955	0.0800673	DNMT1/SIRT1	2
hsa-miR-126-3p	R-HSA-8878159	Transcriptional regulation by RUNX3	0.0214955	0.0800673	KRAS/FOXO3	2
hsa-miR-126-3p	R-HSA-1234158	Regulation of gene expression by Hypoxia-inducible Factor	0.0227905	0.0800673	VEGFA	1
hsa-miR-126-3p	R-HSA-169893	Prolonged ERK activation events	0.0227905	0.0800673	CRKL	1
hsa-miR-126-3p	R-HSA-5655291	Signaling by FGFR4 in disease	0.0227905	0.0800673	KRAS	1
hsa-miR-126-3p	R-HSA-8851805	MET activates RAS signaling	0.0227905	0.0800673	KRAS	1
hsa-miR-126-3p	R-HSA-8875555	MET activates RAP1 and RAC1	0.0227905	0.0800673	CRKL	1
hsa-miR-126-3p	R-HSA-1474151	Tetrahydrobiopterin (BH4) synthesis, recycling, salvage a...	0.0248376	0.0800673	AKT1	1
hsa-miR-126-3p	R-HSA-203615	eNOS activation	0.0248376	0.0800673	AKT1	1
hsa-miR-126-3p	R-HSA-983705	Signaling by the B Cell Receptor (BCR)	0.0253204	0.0800673	KRAS/NFKBIA	2
hsa-miR-126-3p	R-HSA-1358803	Downregulation of ERBB2:ERBB3 signaling	0.0268806	0.0800673	AKT1	1
hsa-miR-126-3p	R-HSA-171007	p38MAPK events	0.0268806	0.0800673	KRAS	1
hsa-miR-126-3p	R-HSA-209560	NF-kB is activated and signals survival	0.0268806	0.0800673	NFKBIA	1
hsa-miR-126-3p	R-HSA-2892247	POU5F1 (OCT4), SOX2, NANOG activate genes related to prol...	0.0268806	0.0800673	SOX2	1
hsa-miR-126-3p	R-HSA-5658623	FGFRL1 modulation of FGFR1 signaling	0.0268806	0.0800673	SPRED1	1
hsa-miR-126-3p	R-HSA-1250347	SHC1 events in ERBB4 signaling	0.0289195	0.0800673	KRAS	1
hsa-miR-126-3p	R-HSA-162594	Early Phase of HIV Life Cycle	0.0289195	0.0800673	CXCR4	1
hsa-miR-126-3p	R-HSA-198323	AKT phosphorylates targets in the cytosol	0.0289195	0.0800673	AKT1	1
hsa-miR-126-3p	R-HSA-6804759	Regulation of TP53 Activity through Association with Co-f...	0.0289195	0.0800673	AKT1	1
hsa-miR-126-3p	R-HSA-8849471	PTK6 Regulates RHO GTPases, RAS GTPase and MAP kinases	0.0289195	0.0800673	KRAS	1
hsa-miR-126-3p	R-HSA-195721	Signaling by WNT	0.0303387	0.0800673	SOX2/LRP6/AKT1	3
hsa-miR-126-3p	R-HSA-3772470	Negative regulation of TCF-dependent signaling by WNT lig...	0.0309544	0.0800673	LRP6	1
hsa-miR-126-3p	R-HSA-5637810	Constitutive Signaling by EGFRvIII	0.0309544	0.0800673	KRAS	1
hsa-miR-126-3p	R-HSA-5637812	Signaling by EGFRvIII in Cancer	0.0309544	0.0800673	KRAS	1
hsa-miR-126-3p	R-HSA-8866910	TFAP2 (AP-2) family regulates transcription of growth fac...	0.0309544	0.0800673	VEGFA	1
hsa-miR-126-3p	R-HSA-2454202	Fc epsilon receptor (FCERI) signaling	0.0315373	0.0800673	KRAS/NFKBIA	2
hsa-miR-126-3p	R-HSA-193639	p75NTR signals via NF-kB	0.0329851	0.0800673	NFKBIA	1
hsa-miR-126-3p	R-HSA-1963640	GRB2 events in ERBB2 signaling	0.0329851	0.0800673	KRAS	1
hsa-miR-126-3p	R-HSA-6807070	PTEN Regulation	0.0341779	0.0800673	EZH2/AKT1	2
hsa-miR-126-3p	R-HSA-450385	Butyrate Response Factor 1 (BRF1) binds and destabilizes ...	0.0350118	0.0800673	AKT1	1
hsa-miR-126-3p	R-HSA-450604	KSRP (KHSRP) binds and destabilizes mRNA	0.0350118	0.0800673	AKT1	1
hsa-miR-126-3p	R-HSA-622312	Inflammasomes	0.0350118	0.0800673	BCL2	1
hsa-miR-126-3p	R-HSA-5621481	C-type lectin receptors (CLRs)	0.0350769	0.0800673	KRAS/NFKBIA	2
hsa-miR-126-3p	R-HSA-210993	Tie2 Signaling	0.0370345	0.0800673	KRAS	1
hsa-miR-126-3p	R-HSA-5654704	SHC-mediated cascade:FGFR3	0.0370345	0.0800673	KRAS	1
hsa-miR-126-3p	R-HSA-1236382	Constitutive Signaling by Ligand-Responsive EGFR Cancer V...	0.0390531	0.0800673	KRAS	1
hsa-miR-126-3p	R-HSA-1643713	Signaling by EGFR in Cancer	0.0390531	0.0800673	KRAS	1
hsa-miR-126-3p	R-HSA-5627117	RHO GTPases Activate ROCKs	0.0390531	0.0800673	ROCK1	1
hsa-miR-126-3p	R-HSA-5637815	Signaling by Ligand-Responsive EGFR Variants in Cancer	0.0390531	0.0800673	KRAS	1
hsa-miR-126-3p	R-HSA-1181150	Signaling by NODAL	0.0410676	0.0800673	FOXO3	1
hsa-miR-126-3p	R-HSA-167044	Signalling to RAS	0.0410676	0.0800673	KRAS	1
hsa-miR-126-3p	R-HSA-5654706	FRS-mediated FGFR3 signaling	0.0410676	0.0800673	KRAS	1
hsa-miR-126-3p	R-HSA-5654719	SHC-mediated cascade:FGFR4	0.0410676	0.0800673	KRAS	1
hsa-miR-126-3p	R-HSA-210745	Regulation of gene expression in beta cells	0.0430782	0.0800673	AKT1	1
hsa-miR-126-3p	R-HSA-4641263	Regulation of FZD by ubiquitination	0.0430782	0.0800673	LRP6	1
hsa-miR-126-3p	R-HSA-5621575	CD209 (DC-SIGN) signaling	0.0430782	0.0800673	KRAS	1
hsa-miR-126-3p	R-HSA-5654688	SHC-mediated cascade:FGFR1	0.0430782	0.0800673	KRAS	1
hsa-miR-126-3p	R-HSA-6804115	TP53 regulates transcription of additional cell cycle gen...	0.0430782	0.0800673	PLK2	1
hsa-miR-126-3p	R-HSA-1250196	SHC1 events in ERBB2 signaling	0.0450847	0.0800673	KRAS	1
hsa-miR-126-3p	R-HSA-202131	Metabolism of nitric oxide	0.0450847	0.0800673	AKT1	1
hsa-miR-126-3p	R-HSA-203765	eNOS activation and regulation	0.0450847	0.0800673	AKT1	1
hsa-miR-126-3p	R-HSA-389357	CD28 dependent PI3K/Akt signaling	0.0450847	0.0800673	AKT1	1
hsa-miR-126-3p	R-HSA-389513	CTLA4 inhibitory signaling	0.0450847	0.0800673	AKT1	1
hsa-miR-126-3p	R-HSA-5654712	FRS-mediated FGFR4 signaling	0.0450847	0.0800673	KRAS	1
hsa-miR-126-3p	R-HSA-5655332	Signaling by FGFR3 in disease	0.0450847	0.0800673	KRAS	1
hsa-miR-126-3p	R-HSA-8853338	Signaling by FGFR3 point mutants in cancer	0.0450847	0.0800673	KRAS	1
hsa-miR-126-3p	R-HSA-912631	Regulation of signaling by CBL	0.0450847	0.0800673	CRKL	1
hsa-miR-126-3p	R-HSA-1810476	RIP-mediated NFkB activation via ZBP1	0.0470872	0.0800673	NFKBIA	1
hsa-miR-126-3p	R-HSA-5654693	FRS-mediated FGFR1 signaling	0.0470872	0.0800673	KRAS	1
hsa-miR-126-3p	R-HSA-5654699	SHC-mediated cascade:FGFR2	0.0470872	0.0800673	KRAS	1
hsa-miR-126-3p	R-HSA-8862803	Deregulated CDK5 triggers multiple neurodegenerative path...	0.0470872	0.0800673	FOXO3	1
hsa-miR-126-3p	R-HSA-8863678	Neurodegenerative Diseases	0.0470872	0.0800673	FOXO3	1
hsa-miR-126-3p	R-HSA-416572	Sema4D induced cell migration and growth-cone collapse	0.0510801	0.0821193	ROCK1	1
hsa-miR-126-3p	R-HSA-5260271	Diseases of Immune System	0.0510801	0.0821193	NFKBIA	1
hsa-miR-126-3p	R-HSA-5602358	Diseases associated with the TLR signaling cascade	0.0510801	0.0821193	NFKBIA	1
hsa-miR-126-3p	R-HSA-5654700	FRS-mediated FGFR2 signaling	0.0510801	0.0821193	KRAS	1
hsa-miR-126-3p	R-HSA-5654708	Downstream signaling of activated FGFR3	0.0510801	0.0821193	KRAS	1
hsa-miR-126-3p	R-HSA-5673000	RAF activation	0.0510801	0.0821193	KRAS	1
hsa-miR-126-3p	R-HSA-1251985	Nuclear signaling by ERBB4	0.0530706	0.0832173	PGR	1
hsa-miR-126-3p	R-HSA-933542	TRAF6 mediated NF-kB activation	0.0530706	0.0832173	NFKBIA	1
hsa-miR-126-3p	R-HSA-1368082	RORA activates gene expression	0.0550571	0.0832173	SIRT1	1
hsa-miR-126-3p	R-HSA-1606322	ZBP1(DAI) mediated induction of type I IFNs	0.0550571	0.0832173	NFKBIA	1
hsa-miR-126-3p	R-HSA-354192	Integrin alphaIIb beta3 signaling	0.0550571	0.0832173	AKT1	1
hsa-miR-126-3p	R-HSA-5654716	Downstream signaling of activated FGFR4	0.0550571	0.0832173	KRAS	1
hsa-miR-126-3p	R-HSA-9006921	Integrin signaling	0.0550571	0.0832173	AKT1	1
hsa-miR-126-3p	R-HSA-400685	Sema4D in semaphorin signaling	0.0570397	0.0854832	ROCK1	1
hsa-miR-126-3p	R-HSA-5218920	VEGFR2 mediated vascular permeability	0.0590182	0.0856039	AKT1	1
hsa-miR-126-3p	R-HSA-8863795	Downregulation of ERBB2 signaling	0.0590182	0.0856039	AKT1	1
hsa-miR-126-3p	R-HSA-2424491	DAP12 signaling	0.0609928	0.0856039	KRAS	1
hsa-miR-126-3p	R-HSA-375170	CDO in myogenesis	0.0609928	0.0856039	TCF4	1
hsa-miR-126-3p	R-HSA-3928663	EPHA-mediated growth cone collapse	0.0609928	0.0856039	ROCK1	1
hsa-miR-126-3p	R-HSA-525793	Myogenesis	0.0609928	0.0856039	TCF4	1
hsa-miR-126-3p	R-HSA-5654696	Downstream signaling of activated FGFR2	0.0609928	0.0856039	KRAS	1
hsa-miR-126-3p	R-HSA-6804758	Regulation of TP53 Activity through Acetylation	0.0609928	0.0856039	AKT1	1
hsa-miR-126-3p	R-HSA-4641262	Disassembly of the destruction complex and recruitment of...	0.0629634	0.0869889	LRP6	1
hsa-miR-126-3p	R-HSA-5654687	Downstream signaling of activated FGFR1	0.0629634	0.0869889	KRAS	1
hsa-miR-126-3p	R-HSA-2871796	FCERI mediated MAPK activation	0.0649301	0.0890107	KRAS	1
hsa-miR-126-3p	R-HSA-1592389	Activation of Matrix Metalloproteinases	0.0668929	0.0896172	MMP7	1
hsa-miR-126-3p	R-HSA-186712	Regulation of beta-cell development	0.0668929	0.0896172	AKT1	1
hsa-miR-126-3p	R-HSA-418990	Adherens junctions interactions	0.0668929	0.0896172	CADM1	1
hsa-miR-126-3p	R-HSA-4791275	Signaling by WNT in cancer	0.0688517	0.0915479	LRP6	1
hsa-miR-126-3p	R-HSA-389356	CD28 co-stimulation	0.0708066	0.0920705	AKT1	1
hsa-miR-126-3p	R-HSA-445989	TAK1 activates NFkB by phosphorylation and activation of ...	0.0708066	0.0920705	NFKBIA	1
hsa-miR-126-3p	R-HSA-8953750	Transcriptional Regulation by E2F6	0.0708066	0.0920705	EZH2	1
hsa-miR-126-3p	R-HSA-452723	Transcriptional regulation of pluripotent stem cells	0.0727575	0.0925654	SOX2	1
hsa-miR-126-3p	R-HSA-6802948	Signaling by high-kinase activity BRAF mutants	0.0727575	0.0925654	KRAS	1
hsa-miR-126-3p	R-HSA-6804757	Regulation of TP53 Degradation	0.0727575	0.0925654	AKT1	1
hsa-miR-126-3p	R-HSA-6806003	Regulation of TP53 Expression and Degradation	0.0747046	0.0943637	AKT1	1
hsa-miR-126-3p	R-HSA-111465	Apoptotic cleavage of cellular proteins	0.0766477	0.0947871	ROCK1	1
hsa-miR-126-3p	R-HSA-5655302	Signaling by FGFR1 in disease	0.0766477	0.0947871	KRAS	1
hsa-miR-126-3p	R-HSA-8864260	Transcriptional regulation by the AP-2 (TFAP2) family of trancription factors	0.0766477	0.0947871	VEGFA	1
hsa-miR-126-3p	R-HSA-76009	Platelet Aggregation (Plug Formation)	0.078587	0.0949316	AKT1	1
hsa-miR-126-3p	R-HSA-5654741	Signaling by FGFR3	0.0805224	0.0949316	KRAS	1
hsa-miR-126-3p	R-HSA-5674135	MAP2K and MAPK activation	0.0805224	0.0949316	KRAS	1
hsa-miR-126-3p	R-HSA-5675221	Negative regulation of MAPK pathway	0.0805224	0.0949316	KRAS	1
hsa-miR-126-3p	R-HSA-6802946	Signaling by moderate kinase activity BRAF mutants	0.0805224	0.0949316	KRAS	1
hsa-miR-126-3p	R-HSA-6802955	Paradoxical activation of RAF signaling by kinase inactiv...	0.0805224	0.0949316	KRAS	1
hsa-miR-126-3p	R-HSA-8950505	Gene and protein expression by JAK-STAT signaling after I...	0.0805224	0.0949316	FOXO3	1
hsa-miR-126-3p	R-HSA-165159	mTOR signalling	0.0824539	0.0953027	AKT1	1
hsa-miR-126-3p	R-HSA-5654743	Signaling by FGFR4	0.0824539	0.0953027	KRAS	1
hsa-miR-126-3p	R-HSA-8875878	MET promotes cell motility	0.0824539	0.0953027	CRKL	1
hsa-miR-126-3p	R-HSA-2172127	DAP12 interactions	0.0843815	0.0962723	KRAS	1
hsa-miR-126-3p	R-HSA-3928662	EPHB-mediated forward signaling	0.0843815	0.0962723	ROCK1	1
hsa-miR-126-3p	R-HSA-1433557	Signaling by SCF-KIT	0.0863052	0.0965975	KRAS	1
hsa-miR-126-3p	R-HSA-177929	Signaling by EGFR	0.0863052	0.0965975	KRAS	1
hsa-miR-126-3p	R-HSA-5655253	Signaling by FGFR2 in disease	0.0863052	0.0965975	KRAS	1
hsa-miR-126-3p	R-HSA-112399	IRS-mediated signalling	0.0901412	0.100256	KRAS	1
hsa-miR-126-3p	R-HSA-5673001	RAF/MAP kinase cascade	0.0908387	0.100401	SPRED1/KRAS	2
hsa-miR-126-3p	R-HSA-5684996	MAPK1/MAPK3 signaling	0.0946829	0.104	SPRED1/KRAS	2
hsa-miR-126-3p	R-HSA-380108	Chemokine receptors bind chemokines	0.0958663	0.104007	CXCR4	1
hsa-miR-126-3p	R-HSA-512988	Interleukin-3, 5 and GM-CSF signaling	0.0958663	0.104007	CRKL	1
hsa-miR-126-3p	R-HSA-2428928	IRS-related events triggered by IGF1R	0.097767	0.104784	KRAS	1
hsa-miR-126-3p	R-HSA-6791312	TP53 Regulates Transcription of Cell Cycle Genes	0.097767	0.104784	PLK2	1
hsa-miR-126-3p	R-HSA-2428924	IGF1R signaling cascade	0.0996639	0.105538	KRAS	1
hsa-miR-126-3p	R-HSA-383280	Nuclear Receptor transcription pathway	0.0996639	0.105538	PGR	1
hsa-miR-126-3p	R-HSA-2404192	Signaling by Type 1 Insulin-like Growth Factor 1 Receptor...	0.101557	0.10627	KRAS	1
hsa-miR-126-3p	R-HSA-74751	Insulin receptor signalling cascade	0.101557	0.10627	KRAS	1
hsa-miR-126-3p	R-HSA-8854691	Interleukin-20 family signaling	0.102514	0.106358	SPRED1/KRAS	2
hsa-miR-126-3p	R-HSA-168643	Nucleotide-binding domain, leucine rich repeat containing...	0.103446	0.106358	BCL2	1
hsa-miR-126-3p	R-HSA-75153	Apoptotic execution phase	0.103446	0.106358	ROCK1	1
hsa-miR-126-3p	R-HSA-1660499	Synthesis of PIPs at the plasma membrane	0.105332	0.107671	PIK3CG	1
hsa-miR-126-3p	R-HSA-3371497	HSP90 chaperone cycle for steroid hormone receptors (SHR)	0.110966	0.112778	PGR	1
hsa-miR-126-3p	R-HSA-447115	Interleukin-12 family signaling	0.116565	0.117792	FOXO3	1
hsa-miR-126-3p	R-HSA-2022090	Assembly of collagen fibrils and other multimeric structures	0.12028	0.119498	MMP7	1
hsa-miR-126-3p	R-HSA-6802952	Signaling by BRAF and RAF fusions	0.12028	0.119498	KRAS	1
hsa-miR-126-3p	R-HSA-8943724	Regulation of PTEN gene transcription	0.12028	0.119498	EZH2	1
hsa-miR-126-3p	R-HSA-1226099	Signaling by FGFR in disease	0.12398	0.122485	KRAS	1
hsa-miR-126-3p	R-HSA-1442490	Collagen degradation	0.125824	0.122934	MMP7	1
hsa-miR-126-3p	R-HSA-421270	Cell-cell junction organization	0.125824	0.122934	CADM1	1
hsa-miR-126-3p	R-HSA-375165	NCAM signaling for neurite out-growth	0.127665	0.123369	KRAS	1
hsa-miR-126-3p	R-HSA-5334118	DNA methylation	0.127665	0.123369	DNMT1	1
hsa-miR-126-3p	R-HSA-1474244	Extracellular matrix organization	0.129139	0.124115	VCAM1/MMP7	2
hsa-miR-126-3p	R-HSA-1169091	Activation of NF-kappaB in B cells	0.131335	0.125261	NFKBIA	1
hsa-miR-126-3p	R-HSA-3371453	Regulation of HSF1-mediated heat shock response	0.133164	0.125261	SIRT1	1
hsa-miR-126-3p	R-HSA-373755	Semaphorin interactions	0.133164	0.125261	ROCK1	1
hsa-miR-126-3p	R-HSA-427359	SIRT1 negatively regulates rRNA expression	0.133164	0.125261	SIRT1	1
hsa-miR-126-3p	R-HSA-8948751	Regulation of PTEN stability and activity	0.13499	0.126306	AKT1	1
hsa-miR-126-3p	R-HSA-1834949	Cytosolic sensors of pathogen-associated DNA	0.136812	0.126671	NFKBIA	1
hsa-miR-126-3p	R-HSA-400253	Circadian Clock	0.136812	0.126671	SIRT1	1
hsa-miR-126-3p	R-HSA-3214841	PKMTs methylate histone lysines	0.13863	0.127686	EZH2	1
hsa-miR-126-3p	R-HSA-388841	Costimulation by the CD28 family	0.140445	0.128687	AKT1	1
hsa-miR-126-3p	R-HSA-5654738	Signaling by FGFR2	0.142256	0.129675	KRAS	1
hsa-miR-126-3p	R-HSA-1234174	Regulation of Hypoxia-inducible Factor (HIF) by oxygen	0.145868	0.130942	VEGFA	1
hsa-miR-126-3p	R-HSA-2262749	Cellular response to hypoxia	0.145868	0.130942	VEGFA	1
hsa-miR-126-3p	R-HSA-74752	Signaling by Insulin receptor	0.145868	0.130942	KRAS	1
hsa-miR-126-3p	R-HSA-1445148	Translocation of GLUT4 to the plasma membrane	0.158394	0.140053	AKT1	1
hsa-miR-126-3p	R-HSA-2871837	FCERI mediated NF-kB activation	0.158394	0.140053	NFKBIA	1
hsa-miR-126-3p	R-HSA-69202	Cyclin E associated events during G1/S transition	0.158394	0.140053	AKT1	1
hsa-miR-126-3p	R-HSA-168928	DDX58/IFIH1-mediated induction of interferon-alpha/beta	0.160169	0.140918	NFKBIA	1
hsa-miR-126-3p	R-HSA-1483255	PI Metabolism	0.16194	0.141365	PIK3CG	1
hsa-miR-126-3p	R-HSA-168142	Toll Like Receptor 10 (TLR10) Cascade	0.165472	0.141365	NFKBIA	1
hsa-miR-126-3p	R-HSA-168176	Toll Like Receptor 5 (TLR5) Cascade	0.165472	0.141365	NFKBIA	1
hsa-miR-126-3p	R-HSA-216083	Integrin cell surface interactions	0.165472	0.141365	VCAM1	1
hsa-miR-126-3p	R-HSA-5628897	TP53 Regulates Metabolic Genes	0.165472	0.141365	AKT1	1
hsa-miR-126-3p	R-HSA-975871	MyD88 cascade initiated on plasma membrane	0.165472	0.141365	NFKBIA	1
hsa-miR-126-3p	R-HSA-416482	G alpha (12/13) signalling events	0.167233	0.142182	ROCK1	1
hsa-miR-126-3p	R-HSA-3371556	Cellular response to heat stress	0.16899	0.142308	SIRT1	1
hsa-miR-126-3p	R-HSA-450531	Regulation of mRNA stability by proteins that bind AU-ric...	0.16899	0.142308	AKT1	1
hsa-miR-126-3p	R-HSA-5687128	MAPK6/MAPK4 signaling	0.170744	0.143103	FOXO3	1
hsa-miR-126-3p	R-HSA-1474290	Collagen formation	0.172494	0.143212	MMP7	1
hsa-miR-126-3p	R-HSA-8876198	RAB GEFs exchange GTP for GDP on RABs	0.172494	0.143212	AKT1	1
hsa-miR-126-3p	R-HSA-446728	Cell junction organization	0.174241	0.143986	CADM1	1
hsa-miR-126-3p	R-HSA-2682334	EPH-Ephrin signaling	0.175984	0.14408	ROCK1	1
hsa-miR-126-3p	R-HSA-877300	Interferon gamma signaling	0.175984	0.14408	VCAM1	1
hsa-miR-126-3p	R-HSA-3700989	Transcriptional Regulation by TP53	0.178122	0.144913	PLK2/AKT1	2
hsa-miR-126-3p	R-HSA-6811558	PI5P, PP2A and IER3 Regulate PI3K/AKT Signaling	0.17946	0.144913	AKT1	1
hsa-miR-126-3p	R-HSA-975138	TRAF6 mediated induction of NFkB and MAP kinases upon TLR...	0.17946	0.144913	NFKBIA	1
hsa-miR-126-3p	R-HSA-166058	MyD88:Mal cascade initiated on plasma membrane	0.182921	0.145059	NFKBIA	1
hsa-miR-126-3p	R-HSA-168181	Toll Like Receptor 7/8 (TLR7/8) Cascade	0.182921	0.145059	NFKBIA	1
hsa-miR-126-3p	R-HSA-168188	Toll Like Receptor TLR6:TLR2 Cascade	0.182921	0.145059	NFKBIA	1
hsa-miR-126-3p	R-HSA-975155	MyD88 dependent cascade initiated on endosome	0.182921	0.145059	NFKBIA	1
hsa-miR-126-3p	R-HSA-193704	p75 NTR receptor-mediated signalling	0.184647	0.145774	NFKBIA	1
hsa-miR-126-3p	R-HSA-202424	Downstream TCR signaling	0.186369	0.146479	NFKBIA	1
hsa-miR-126-3p	R-HSA-168179	Toll Like Receptor TLR1:TLR2 Cascade	0.188088	0.146528	NFKBIA	1
hsa-miR-126-3p	R-HSA-181438	Toll Like Receptor 2 (TLR2) Cascade	0.188088	0.146528	NFKBIA	1
hsa-miR-126-3p	R-HSA-168138	Toll Like Receptor 9 (TLR9) Cascade	0.189803	0.146614	NFKBIA	1
hsa-miR-126-3p	R-HSA-168164	Toll Like Receptor 3 (TLR3) Cascade	0.191515	0.146614	NFKBIA	1
hsa-miR-126-3p	R-HSA-199418	Negative regulation of the PI3K/AKT network	0.191515	0.146614	AKT1	1
hsa-miR-126-3p	R-HSA-5607764	CLEC7A (Dectin-1) signaling	0.191515	0.146614	NFKBIA	1
hsa-miR-126-3p	R-HSA-166166	MyD88-independent TLR4 cascade	0.193223	0.146652	NFKBIA	1
hsa-miR-126-3p	R-HSA-937061	TRIF(TICAM1)-mediated TLR4 signaling	0.193223	0.146652	NFKBIA	1
hsa-miR-126-3p	R-HSA-427413	NoRC negatively regulates rRNA expression	0.200022	0.151163	DNMT1	1
hsa-miR-126-3p	R-HSA-166054	Activated TLR4 signalling	0.218437	0.164378	NFKBIA	1
hsa-miR-126-3p	R-HSA-202403	TCR signaling	0.221742	0.166158	NFKBIA	1
hsa-miR-126-3p	R-HSA-8878166	Transcriptional regulation by RUNX2	0.225033	0.167722	AKT1	1
hsa-miR-126-3p	R-HSA-5617472	Activation of anterior HOX genes in hindbrain development...	0.226674	0.167722	EZH2	1
hsa-miR-126-3p	R-HSA-5619507	Activation of HOX genes during differentiation	0.226674	0.167722	EZH2	1
hsa-miR-126-3p	R-HSA-446652	Interleukin-1 family signaling	0.228311	0.168229	NFKBIA	1
hsa-miR-126-3p	R-HSA-9007101	Rab regulation of trafficking	0.229945	0.16873	AKT1	1
hsa-miR-126-3p	R-HSA-2559580	Oxidative Stress Induced Senescence	0.231576	0.169225	EZH2	1
hsa-miR-126-3p	R-HSA-114608	Platelet degranulation	0.238066	0.171837	VEGFA	1
hsa-miR-126-3p	R-HSA-1500931	Cell-Cell communication	0.238066	0.171837	CADM1	1
hsa-miR-126-3p	R-HSA-69206	G1/S Transition	0.238066	0.171837	AKT1	1
hsa-miR-126-3p	R-HSA-166016	Toll Like Receptor 4 (TLR4) Cascade	0.241291	0.173457	NFKBIA	1
hsa-miR-126-3p	R-HSA-198933	Immunoregulatory interactions between a Lymphoid and a no...	0.242899	0.173906	VCAM1	1
hsa-miR-126-3p	R-HSA-76005	Response to elevated platelet cytosolic Ca2+	0.246104	0.17549	VEGFA	1
hsa-miR-126-3p	R-HSA-202733	Cell surface interactions at the vascular wall	0.250889	0.178183	KRAS	1
hsa-miR-126-3p	R-HSA-1474228	Degradation of the extracellular matrix	0.254062	0.179715	MMP7	1
hsa-miR-126-3p	R-HSA-453279	Mitotic G1-G1/S phases	0.266628	0.187853	AKT1	1
hsa-miR-126-3p	R-HSA-162587	HIV Life Cycle	0.274379	0.192546	CXCR4	1
hsa-miR-126-3p	R-HSA-168898	Toll-Like Receptors Cascades	0.282051	0.197148	NFKBIA	1
hsa-miR-126-3p	R-HSA-5633007	Regulation of TP53 Activity	0.285099	0.198494	AKT1	1
hsa-miR-126-3p	R-HSA-375276	Peptide ligand-binding receptors	0.330782	0.229396	CXCR4	1
hsa-miR-126-3p	R-HSA-2559583	Cellular Senescence	0.337884	0.233406	EZH2	1
hsa-miR-126-3p	R-HSA-913531	Interferon Signaling	0.339295	0.23347	VCAM1	1
hsa-miR-126-3p	R-HSA-881907	Gastrin-CREB signalling pathway via PKC and MAPK	0.354636	0.24308	KRAS	1
hsa-miR-126-3p	R-HSA-1483257	Phospholipid metabolism	0.361497	0.246826	PIK3CG	1
hsa-miR-126-3p	R-HSA-376176	Signaling by ROBO receptors	0.370984	0.252273	CXCR4	1
hsa-miR-126-3p	R-HSA-5689880	Ub-specific processing proteases	0.372328	0.252273	NFKBIA	1
hsa-miR-126-3p	R-HSA-162906	HIV Infection	0.389557	0.262939	CXCR4	1
hsa-miR-126-3p	R-HSA-418594	G alpha (i) signalling events	0.407605	0.274075	CXCR4	1
hsa-miR-126-3p	R-HSA-3247509	Chromatin modifying enzymes	0.442186	0.295083	EZH2	1
hsa-miR-126-3p	R-HSA-4839726	Chromatin organization	0.442186	0.295083	EZH2	1
hsa-miR-126-3p	R-HSA-5688426	Deubiquitination	0.467996	0.311133	NFKBIA	1
hsa-miR-126-3p	R-HSA-195258	RHO GTPase Effectors	0.491566	0.325579	ROCK1	1
hsa-miR-126-3p	R-HSA-373076	Class A/1 (Rhodopsin-like receptors)	0.499199	0.329401	CXCR4	1
hsa-miR-126-3p	R-HSA-5663205	Infectious disease	0.559328	0.367705	CXCR4	1
hsa-miR-126-3p	R-HSA-194315	Signaling by Rho GTPases	0.615061	0.402847	ROCK1	1
hsa-miR-126-3p	R-HSA-500792	GPCR ligand binding	0.625041	0.407873	CXCR4	1
hsa-miR-126-3p	R-HSA-6798695	Neutrophil degranulation	0.641914	0.417343	ROCK1	1
hsa-miR-148a-3p	R-HSA-445144	Signal transduction by L1	1.53601e-05	0.00211808	VAV2/ITGA5/NRP1	3
hsa-miR-148a-3p	R-HSA-109606	Intrinsic Pathway for Apoptosis	0.000137688	0.00543163	BCL2/BCL2L11/BAX	3
hsa-miR-148a-3p	R-HSA-1566948	Elastic fibre formation	0.000157821	0.00543163	ITGB8/ITGA5/TGFB2	3
hsa-miR-148a-3p	R-HSA-373760	L1CAM interactions	0.000169659	0.00543163	RPS6KA5/VAV2/ITGA5/NRP1	4
hsa-miR-148a-3p	R-HSA-5663202	Diseases of signal transduction	0.000196949	0.00543163	CDKN1B/SMAD2/MET/BCL2L11/STAT3/QKI	6
hsa-miR-148a-3p	R-HSA-373755	Semaphorin interactions	0.000537637	0.010939	ROCK1/MET/NRP1	3
hsa-miR-148a-3p	R-HSA-109581	Apoptosis	0.00061235	0.010939	BCL2/ROCK1/BCL2L11/BAX	4
hsa-miR-148a-3p	R-HSA-5357801	Programmed Cell Death	0.000654539	0.010939	BCL2/ROCK1/BCL2L11/BAX	4
hsa-miR-148a-3p	R-HSA-166520	Signalling by NGF	0.000713957	0.010939	RPS6KA5/VAV2/BCL2L11/STAT3	4
hsa-miR-148a-3p	R-HSA-2173795	Downregulation of SMAD2/3:SMAD4 transcriptional activity	0.00133217	0.01837	TGIF2/SMAD2	2
hsa-miR-148a-3p	R-HSA-3238698	WNT ligand biogenesis and trafficking	0.00170383	0.0212473	WNT10B/WNT1	2
hsa-miR-148a-3p	R-HSA-400685	Sema4D in semaphorin signaling	0.00197592	0.0212473	ROCK1/MET	2
hsa-miR-148a-3p	R-HSA-194138	Signaling by VEGF	0.00200309	0.0212473	VAV2/ROCK1/NRP1	3
hsa-miR-148a-3p	R-HSA-114452	Activation of BH3-only proteins	0.00226727	0.0223318	BCL2/BCL2L11	2
hsa-miR-148a-3p	R-HSA-2173796	SMAD2/SMAD3:SMAD4 heterotrimer regulates transcription	0.0025777	0.0236967	TGIF2/SMAD2	2
hsa-miR-148a-3p	R-HSA-452723	Transcriptional regulation of pluripotent stem cells	0.00325509	0.0280538	SMAD2/STAT3	2
hsa-miR-148a-3p	R-HSA-2129379	Molecules associated with elastic fibres	0.00362172	0.0293774	ITGB8/TGFB2	2
hsa-miR-148a-3p	R-HSA-2173793	Transcriptional activity of SMAD2/SMAD3:SMAD4 heterotrimer	0.0048313	0.0370117	TGIF2/SMAD2	2
hsa-miR-148a-3p	R-HSA-1474244	Extracellular matrix organization	0.00511991	0.0371584	MMP7/ITGB8/ITGA5/TGFB2	4
hsa-miR-148a-3p	R-HSA-6791312	TP53 Regulates Transcription of Cell Cycle Genes	0.00596246	0.0411096	CDKN1B/BAX	2
hsa-miR-148a-3p	R-HSA-8848021	Signaling by PTK6	0.00720287	0.0451472	CDKN1B/STAT3	2
hsa-miR-148a-3p	R-HSA-9006927	Signaling by Non-Receptor Tyrosine Kinases	0.00720287	0.0451472	CDKN1B/STAT3	2
hsa-miR-148a-3p	R-HSA-193648	NRAGE signals death through JNK	0.00854999	0.0512608	VAV2/BCL2L11	2
hsa-miR-148a-3p	R-HSA-6802952	Signaling by BRAF and RAF fusions	0.00911815	0.0523894	BCL2L11/QKI	2
hsa-miR-148a-3p	R-HSA-5334118	DNA methylation	0.0103039	0.056834	DNMT1/DNMT3B	2
hsa-miR-148a-3p	R-HSA-170834	Signaling by TGF-beta Receptor Complex	0.0128685	0.0657224	TGIF2/SMAD2	2
hsa-miR-148a-3p	R-HSA-212300	PRC2 methylates histones and DNA	0.0128685	0.0657224	DNMT1/DNMT3B	2
hsa-miR-148a-3p	R-HSA-204998	Cell death signalling via NRAGE, NRIF and NADE	0.0138951	0.0665288	VAV2/BCL2L11	2
hsa-miR-148a-3p	R-HSA-6802957	Oncogenic MAPK signaling	0.014245	0.0665288	BCL2L11/QKI	2
hsa-miR-148a-3p	R-HSA-187037	NGF signalling via TRKA from the plasma membrane	0.0145988	0.0665288	RPS6KA5/STAT3	2
hsa-miR-148a-3p	R-HSA-6806834	Signaling by MET	0.0149563	0.0665288	MET/STAT3	2
hsa-miR-148a-3p	R-HSA-381340	Transcriptional regulation of white adipocyte differentia...	0.0168004	0.0723963	WNT10B/WNT1	2
hsa-miR-148a-3p	R-HSA-216083	Integrin cell surface interactions	0.017564	0.0728054	ITGB8/ITGA5	2
hsa-miR-148a-3p	R-HSA-416482	G alpha (12/13) signalling events	0.0179513	0.0728054	VAV2/ROCK1	2
hsa-miR-148a-3p	R-HSA-2219528	PI3K/AKT Signaling in Cancer	0.0195367	0.076386	CDKN1B/MET	2
hsa-miR-148a-3p	R-HSA-2682334	EPH-Ephrin signaling	0.019942	0.076386	VAV2/ROCK1	2
hsa-miR-148a-3p	R-HSA-373080	Class B/2 (Secretin family receptors)	0.0211792	0.0777185	WNT10B/WNT1	2
hsa-miR-148a-3p	R-HSA-193704	p75 NTR receptor-mediated signalling	0.0220215	0.0777185	VAV2/BCL2L11	2
hsa-miR-148a-3p	R-HSA-4420097	VEGFA-VEGFR2 Pathway	0.0228776	0.0777185	VAV2/ROCK1	2
hsa-miR-148a-3p	R-HSA-8875656	MET receptor recycling	0.0235372	0.0777185	MET	1
hsa-miR-148a-3p	R-HSA-9006936	Signaling by TGF-beta family members	0.0241875	0.0777185	TGIF2/SMAD2	2
hsa-miR-148a-3p	R-HSA-2586552	Signaling by Leptin	0.0258614	0.0777185	STAT3	1
hsa-miR-148a-3p	R-HSA-8851805	MET activates RAS signaling	0.0258614	0.0777185	MET	1
hsa-miR-148a-3p	R-HSA-8875555	MET activates RAP1 and RAC1	0.0258614	0.0777185	MET	1
hsa-miR-148a-3p	R-HSA-427413	NoRC negatively regulates rRNA expression	0.0259811	0.0777185	DNMT1/DNMT3B	2
hsa-miR-148a-3p	R-HSA-6785807	Interleukin-4 and 13 signaling	0.0268979	0.0777185	BCL2/STAT3	2
hsa-miR-148a-3p	R-HSA-5250941	Negative epigenetic regulation of rRNA expression	0.0273612	0.0777185	DNMT1/DNMT3B	2
hsa-miR-148a-3p	R-HSA-8878159	Transcriptional regulation by RUNX3	0.0273612	0.0777185	RUNX3/BCL2L11	2
hsa-miR-148a-3p	R-HSA-2559582	Senescence-Associated Secretory Phenotype (SASP)	0.0278277	0.0777185	CDKN1B/STAT3	2
hsa-miR-148a-3p	R-HSA-8984722	Interleukin-35 Signalling	0.0281804	0.0777185	STAT3	1
hsa-miR-148a-3p	R-HSA-1502540	Signaling by Activin	0.030494	0.0788611	SMAD2	1
hsa-miR-148a-3p	R-HSA-2892247	POU5F1 (OCT4), SOX2, NANOG activate genes related to prol...	0.030494	0.0788611	STAT3	1
hsa-miR-148a-3p	R-HSA-198323	AKT phosphorylates targets in the cytosol	0.0328024	0.0788611	CDKN1B	1
hsa-miR-148a-3p	R-HSA-399955	SEMA3A-Plexin repulsion signaling by inhibiting Integrin ...	0.0328024	0.0788611	NRP1	1
hsa-miR-148a-3p	R-HSA-6804116	TP53 Regulates Transcription of Genes Involved in G1 Cell...	0.0328024	0.0788611	CDKN1B	1
hsa-miR-148a-3p	R-HSA-8941856	RUNX3 regulates NOTCH signaling	0.0328024	0.0788611	RUNX3	1
hsa-miR-148a-3p	R-HSA-8983432	Interleukin-15 signaling	0.0328024	0.0788611	STAT3	1
hsa-miR-148a-3p	R-HSA-8878166	Transcriptional regulation by RUNX2	0.0331698	0.0788611	ITGA5/BAX	2
hsa-miR-148a-3p	R-HSA-111447	Activation of BAD and translocation to mitochondria	0.0351054	0.0806809	BCL2	1
hsa-miR-148a-3p	R-HSA-8875360	InlB-mediated entry of Listeria monocytogenes into host cell	0.0351054	0.0806809	MET	1
hsa-miR-148a-3p	R-HSA-399954	Sema3A PAK dependent Axon repulsion	0.0374032	0.0831888	NRP1	1
hsa-miR-148a-3p	R-HSA-399956	CRMPs in Sema3A signaling	0.0374032	0.0831888	NRP1	1
hsa-miR-148a-3p	R-HSA-622312	Inflammasomes	0.0396958	0.0868863	BCL2	1
hsa-miR-148a-3p	R-HSA-1839117	Signaling by cytosolic FGFR1 fusion mutants	0.0419831	0.0883981	STAT3	1
hsa-miR-148a-3p	R-HSA-6804114	TP53 Regulates Transcription of Genes Involved in G2 Cell...	0.0419831	0.0883981	BAX	1
hsa-miR-148a-3p	R-HSA-195721	Signaling by WNT	0.0423096	0.0883981	WNT10B/RUNX3/WNT1	3
hsa-miR-148a-3p	R-HSA-5627117	RHO GTPases Activate ROCKs	0.0442652	0.090393	ROCK1	1
hsa-miR-148a-3p	R-HSA-1181150	Signaling by NODAL	0.046542	0.090393	SMAD2	1
hsa-miR-148a-3p	R-HSA-5625900	RHO GTPases activate CIT	0.046542	0.090393	CDKN1B	1
hsa-miR-148a-3p	R-HSA-6803204	TP53 Regulates Transcription of Genes Involved in Cytochr...	0.046542	0.090393	BAX	1
hsa-miR-148a-3p	R-HSA-8876384	Listeria monocytogenes entry into host cells	0.046542	0.090393	MET	1
hsa-miR-148a-3p	R-HSA-212165	Epigenetic regulation of gene expression	0.0472301	0.0904553	DNMT1/DNMT3B	2
hsa-miR-148a-3p	R-HSA-5621575	CD209 (DC-SIGN) signaling	0.0488137	0.0909615	RPS6KA5	1
hsa-miR-148a-3p	R-HSA-6807004	Negative regulation of MET activity	0.0488137	0.0909615	MET	1
hsa-miR-148a-3p	R-HSA-198753	ERK/MAPK targets	0.0510801	0.09268	RPS6KA5	1
hsa-miR-148a-3p	R-HSA-8951671	RUNX3 regulates YAP1-mediated transcription	0.0510801	0.09268	RUNX3	1
hsa-miR-148a-3p	R-HSA-8862803	Deregulated CDK5 triggers multiple neurodegenerative path...	0.0533414	0.0943013	BCL2L11	1
hsa-miR-148a-3p	R-HSA-8863678	Neurodegenerative Diseases	0.0533414	0.0943013	BCL2L11	1
hsa-miR-148a-3p	R-HSA-6783589	Interleukin-6 family signaling	0.0555975	0.0958325	STAT3	1
hsa-miR-148a-3p	R-HSA-982772	Growth hormone receptor signaling	0.0555975	0.0958325	STAT3	1
hsa-miR-148a-3p	R-HSA-198725	Nuclear Events (kinase and transcription factor activation)	0.0578484	0.0961084	RPS6KA5	1
hsa-miR-148a-3p	R-HSA-416572	Sema4D induced cell migration and growth-cone collapse	0.0578484	0.0961084	ROCK1	1
hsa-miR-148a-3p	R-HSA-5674400	Constitutive Signaling by AKT1 E17K in Cancer	0.0578484	0.0961084	CDKN1B	1
hsa-miR-148a-3p	R-HSA-2173788	Downregulation of TGF-beta receptor signaling	0.0600942	0.0986509	SMAD2	1
hsa-miR-148a-3p	R-HSA-186763	Downstream signal transduction	0.0668008	0.106788	STAT3	1
hsa-miR-148a-3p	R-HSA-5218920	VEGFR2 mediated vascular permeability	0.0668008	0.106788	VAV2	1
hsa-miR-148a-3p	R-HSA-2424491	DAP12 signaling	0.0690261	0.106788	VAV2	1
hsa-miR-148a-3p	R-HSA-3928663	EPHA-mediated growth cone collapse	0.0690261	0.106788	ROCK1	1
hsa-miR-148a-3p	R-HSA-8874081	MET activates PTK2 signaling	0.0690261	0.106788	MET	1
hsa-miR-148a-3p	R-HSA-1839124	FGFR1 mutant receptor activation	0.0712463	0.106788	STAT3	1
hsa-miR-148a-3p	R-HSA-450282	MAPK targets/ Nuclear events mediated by MAP kinases	0.0712463	0.106788	RPS6KA5	1
hsa-miR-148a-3p	R-HSA-4641262	Disassembly of the destruction complex and recruitment of...	0.0712463	0.106788	WNT1	1
hsa-miR-148a-3p	R-HSA-2173789	TGF-beta receptor signaling activates SMADs	0.0734614	0.107765	SMAD2	1
hsa-miR-148a-3p	R-HSA-2871796	FCERI mediated MAPK activation	0.0734614	0.107765	VAV2	1
hsa-miR-148a-3p	R-HSA-1592389	Activation of Matrix Metalloproteinases	0.0756714	0.108695	MMP7	1
hsa-miR-148a-3p	R-HSA-2871809	FCERI mediated Ca+2 mobilization	0.0756714	0.108695	VAV2	1
hsa-miR-148a-3p	R-HSA-2559583	Cellular Senescence	0.0777266	0.110496	CDKN1B/STAT3	2
hsa-miR-148a-3p	R-HSA-111465	Apoptotic cleavage of cellular proteins	0.086646	0.120673	ROCK1	1
hsa-miR-148a-3p	R-HSA-5655302	Signaling by FGFR1 in disease	0.086646	0.120673	STAT3	1
hsa-miR-148a-3p	R-HSA-194315	Signaling by Rho GTPases	0.0875109	0.120673	CDKN1B/VAV2/ROCK1	3
hsa-miR-148a-3p	R-HSA-390471	Association of TriC/CCT with target proteins during biosy...	0.0888258	0.121273	STAT3	1
hsa-miR-148a-3p	R-HSA-451927	Interleukin-2 family signaling	0.0910007	0.123025	STAT3	1
hsa-miR-148a-3p	R-HSA-8875878	MET promotes cell motility	0.0931705	0.124735	MET	1
hsa-miR-148a-3p	R-HSA-2172127	DAP12 interactions	0.0953354	0.125202	VAV2	1
hsa-miR-148a-3p	R-HSA-3928662	EPHB-mediated forward signaling	0.0953354	0.125202	ROCK1	1
hsa-miR-148a-3p	R-HSA-1433557	Signaling by SCF-KIT	0.0974953	0.126067	STAT3	1
hsa-miR-148a-3p	R-HSA-5633008	TP53 Regulates Transcription of Cell Death Genes	0.0996503	0.126067	BAX	1
hsa-miR-148a-3p	R-HSA-69231	Cyclin D associated events in G1	0.0996503	0.126067	CDKN1B	1
hsa-miR-148a-3p	R-HSA-69236	G1 Phase	0.0996503	0.126067	CDKN1B	1
hsa-miR-148a-3p	R-HSA-1266695	Interleukin-7 signaling	0.103945	0.130305	STAT3	1
hsa-miR-148a-3p	R-HSA-201681	TCF dependent signaling in response to WNT	0.105223	0.130718	RUNX3/WNT1	2
hsa-miR-148a-3p	R-HSA-437239	Recycling pathway of L1	0.108221	0.133242	RPS6KA5	1
hsa-miR-148a-3p	R-HSA-6783783	Interleukin-10 signaling	0.110351	0.134663	STAT3	1
hsa-miR-148a-3p	R-HSA-383280	Nuclear Receptor transcription pathway	0.112477	0.136052	NR1I2	1
hsa-miR-148a-3p	R-HSA-3928665	EPH-ephrin mediated repulsion of cells	0.114597	0.137412	VAV2	1
hsa-miR-148a-3p	R-HSA-168643	Nucleotide-binding domain, leucine rich repeat containing...	0.116713	0.137557	BCL2	1
hsa-miR-148a-3p	R-HSA-75153	Apoptotic execution phase	0.116713	0.137557	ROCK1	1
hsa-miR-148a-3p	R-HSA-1257604	PIP3 activates AKT signaling	0.122211	0.142566	CDKN1B/MET	2
hsa-miR-148a-3p	R-HSA-8941858	Regulation of RUNX3 expression and activity	0.123031	0.142566	RUNX3	1
hsa-miR-148a-3p	R-HSA-114604	GPVI-mediated activation cascade	0.125128	0.143787	VAV2	1
hsa-miR-148a-3p	R-HSA-8854691	Interleukin-20 family signaling	0.12696	0.144687	MET/STAT3	2
hsa-miR-148a-3p	R-HSA-186797	Signaling by PDGF	0.129306	0.146153	STAT3	1
hsa-miR-148a-3p	R-HSA-447115	Interleukin-12 family signaling	0.131388	0.147299	STAT3	1
hsa-miR-148a-3p	R-HSA-187577	SCF(Skp2)-mediated degradation of p27/p21	0.133465	0.148333	CDKN1B	1
hsa-miR-148a-3p	R-HSA-2022090	Assembly of collagen fibrils and other multimeric structures	0.135538	0.148333	MMP7	1
hsa-miR-148a-3p	R-HSA-2029482	Regulation of actin dynamics for phagocytic cup formation	0.135538	0.148333	VAV2	1
hsa-miR-148a-3p	R-HSA-1226099	Signaling by FGFR in disease	0.139669	0.150068	STAT3	1
hsa-miR-148a-3p	R-HSA-1442490	Collagen degradation	0.141727	0.150068	MMP7	1
hsa-miR-148a-3p	R-HSA-450294	MAP kinase activation in TLR cascade	0.141727	0.150068	RPS6KA5	1
hsa-miR-148a-3p	R-HSA-76002	Platelet activation, signaling and aggregation	0.14229	0.150068	VAV2/TGFB2	2
hsa-miR-148a-3p	R-HSA-2219530	Constitutive Signaling by Aberrant PI3K in Cancer	0.14378	0.150068	MET	1
hsa-miR-148a-3p	R-HSA-375165	NCAM signaling for neurite out-growth	0.14378	0.150068	RPS6KA5	1
hsa-miR-148a-3p	R-HSA-69563	p53-Dependent G1 DNA Damage Response	0.145829	0.150068	CDKN1B	1
hsa-miR-148a-3p	R-HSA-69580	p53-Dependent G1/S DNA damage checkpoint	0.145829	0.150068	CDKN1B	1
hsa-miR-148a-3p	R-HSA-9006925	Intracellular signaling by second messengers	0.148866	0.152001	CDKN1B/MET	2
hsa-miR-148a-3p	R-HSA-69615	G1/S DNA Damage Checkpoints	0.149912	0.152001	CDKN1B	1
hsa-miR-148a-3p	R-HSA-68949	Orc1 removal from chromatin	0.156002	0.155883	CDKN1B	1
hsa-miR-148a-3p	R-HSA-69052	Switching of origins to a post-replicative state	0.156002	0.155883	CDKN1B	1
hsa-miR-148a-3p	R-HSA-448424	Interleukin-17 signaling	0.158023	0.156767	RPS6KA5	1
hsa-miR-148a-3p	R-HSA-69300	Removal of licensing factors from origins	0.160039	0.157633	CDKN1B	1
hsa-miR-148a-3p	R-HSA-3000178	ECM proteoglycans	0.162051	0.158482	TGFB2	1
hsa-miR-148a-3p	R-HSA-69304	Regulation of DNA replication	0.166059	0.161259	CDKN1B	1
hsa-miR-148a-3p	R-HSA-2559586	DNA Damage/Telomere Stress Induced Senescence	0.174022	0.166686	CDKN1B	1
hsa-miR-148a-3p	R-HSA-195258	RHO GTPase Effectors	0.174066	0.166686	CDKN1B/ROCK1	2
hsa-miR-148a-3p	R-HSA-69656	Cyclin A:Cdk2-associated events at S phase entry	0.176001	0.167377	CDKN1B	1
hsa-miR-148a-3p	R-HSA-69202	Cyclin E associated events during G1/S transition	0.177976	0.168096	CDKN1B	1
hsa-miR-148a-3p	R-HSA-168142	Toll Like Receptor 10 (TLR10) Cascade	0.18583	0.170833	RPS6KA5	1
hsa-miR-148a-3p	R-HSA-168176	Toll Like Receptor 5 (TLR5) Cascade	0.18583	0.170833	RPS6KA5	1
hsa-miR-148a-3p	R-HSA-2029480	Fcgamma receptor (FCGR) dependent phagocytosis	0.18583	0.170833	VAV2	1
hsa-miR-148a-3p	R-HSA-975871	MyD88 cascade initiated on plasma membrane	0.18583	0.170833	RPS6KA5	1
hsa-miR-148a-3p	R-HSA-1474290	Collagen formation	0.193611	0.173657	MMP7	1
hsa-miR-148a-3p	R-HSA-201722	Formation of the beta-catenin:TCF transactivating complex	0.195545	0.173657	RUNX3	1
hsa-miR-148a-3p	R-HSA-4086400	PCP/CE pathway	0.197475	0.173657	WNT1	1
hsa-miR-148a-3p	R-HSA-6811558	PI5P, PP2A and IER3 Regulate PI3K/AKT Signaling	0.201321	0.173657	MET	1
hsa-miR-148a-3p	R-HSA-975138	TRAF6 mediated induction of NFkB and MAP kinases upon TLR...	0.201321	0.173657	RPS6KA5	1
hsa-miR-148a-3p	R-HSA-166058	MyD88:Mal cascade initiated on plasma membrane	0.205149	0.173657	RPS6KA5	1
hsa-miR-148a-3p	R-HSA-168181	Toll Like Receptor 7/8 (TLR7/8) Cascade	0.205149	0.173657	RPS6KA5	1
hsa-miR-148a-3p	R-HSA-168188	Toll Like Receptor TLR6:TLR2 Cascade	0.205149	0.173657	RPS6KA5	1
hsa-miR-148a-3p	R-HSA-390466	Chaperonin-mediated protein folding	0.205149	0.173657	STAT3	1
hsa-miR-148a-3p	R-HSA-975155	MyD88 dependent cascade initiated on endosome	0.205149	0.173657	RPS6KA5	1
hsa-miR-148a-3p	R-HSA-168179	Toll Like Receptor TLR1:TLR2 Cascade	0.210859	0.173657	RPS6KA5	1
hsa-miR-148a-3p	R-HSA-181438	Toll Like Receptor 2 (TLR2) Cascade	0.210859	0.173657	RPS6KA5	1
hsa-miR-148a-3p	R-HSA-168138	Toll Like Receptor 9 (TLR9) Cascade	0.212753	0.173657	RPS6KA5	1
hsa-miR-148a-3p	R-HSA-6811434	COPI-dependent Golgi-to-ER retrograde traffic	0.212753	0.173657	TMED7	1
hsa-miR-148a-3p	R-HSA-69239	Synthesis of DNA	0.212753	0.173657	CDKN1B	1
hsa-miR-148a-3p	R-HSA-168164	Toll Like Receptor 3 (TLR3) Cascade	0.214643	0.173657	RPS6KA5	1
hsa-miR-148a-3p	R-HSA-199418	Negative regulation of the PI3K/AKT network	0.214643	0.173657	MET	1
hsa-miR-148a-3p	R-HSA-166166	MyD88-independent TLR4 cascade	0.216529	0.173657	RPS6KA5	1
hsa-miR-148a-3p	R-HSA-391251	Protein folding	0.216529	0.173657	STAT3	1
hsa-miR-148a-3p	R-HSA-6807878	COPI-mediated anterograde transport	0.216529	0.173657	TMED7	1
hsa-miR-148a-3p	R-HSA-937061	TRIF(TICAM1)-mediated TLR4 signaling	0.216529	0.173657	RPS6KA5	1
hsa-miR-148a-3p	R-HSA-3700989	Transcriptional Regulation by TP53	0.216608	0.173657	CDKN1B/BAX	2
hsa-miR-148a-3p	R-HSA-69306	DNA Replication	0.227752	0.181537	CDKN1B	1
hsa-miR-148a-3p	R-HSA-166054	Activated TLR4 signalling	0.244298	0.193606	RPS6KA5	1
hsa-miR-148a-3p	R-HSA-5617472	Activation of anterior HOX genes in hindbrain development...	0.253343	0.198492	MAFB	1
hsa-miR-148a-3p	R-HSA-5619507	Activation of HOX genes during differentiation	0.253343	0.198492	MAFB	1
hsa-miR-148a-3p	R-HSA-114608	Platelet degranulation	0.265831	0.205936	TGFB2	1
hsa-miR-148a-3p	R-HSA-69206	G1/S Transition	0.265831	0.205936	CDKN1B	1
hsa-miR-148a-3p	R-HSA-166016	Toll Like Receptor 4 (TLR4) Cascade	0.269362	0.206938	RPS6KA5	1
hsa-miR-148a-3p	R-HSA-2262752	Cellular responses to stress	0.271754	0.206938	CDKN1B/STAT3	2
hsa-miR-148a-3p	R-HSA-2454202	Fc epsilon receptor (FCERI) signaling	0.274628	0.206938	VAV2	1
hsa-miR-148a-3p	R-HSA-76005	Response to elevated platelet cytosolic Ca2+	0.274628	0.206938	TGFB2	1
hsa-miR-148a-3p	R-HSA-8856688	Golgi-to-ER retrograde transport	0.274628	0.206938	TMED7	1
hsa-miR-148a-3p	R-HSA-202733	Cell surface interactions at the vascular wall	0.279857	0.208924	ITGA5	1
hsa-miR-148a-3p	R-HSA-194840	Rho GTPase cycle	0.281592	0.208924	VAV2	1
hsa-miR-148a-3p	R-HSA-1474228	Degradation of the extracellular matrix	0.283323	0.208924	MMP7	1
hsa-miR-148a-3p	R-HSA-69242	S Phase	0.283323	0.208924	CDKN1B	1
hsa-miR-148a-3p	R-HSA-5621481	C-type lectin receptors (CLRs)	0.288493	0.211604	RPS6KA5	1
hsa-miR-148a-3p	R-HSA-3858494	Beta-catenin independent WNT signaling	0.293626	0.21423	WNT1	1
hsa-miR-148a-3p	R-HSA-453279	Mitotic G1-G1/S phases	0.297029	0.214919	CDKN1B	1
hsa-miR-148a-3p	R-HSA-500792	GPCR ligand binding	0.297688	0.214919	WNT10B/WNT1	2
hsa-miR-148a-3p	R-HSA-199977	ER to Golgi Anterograde Transport	0.310482	0.222989	TMED7	1
hsa-miR-148a-3p	R-HSA-168898	Toll-Like Receptors Cascades	0.313807	0.224209	RPS6KA5	1
hsa-miR-148a-3p	R-HSA-948021	Transport to the Golgi and subsequent modification	0.360318	0.256113	TMED7	1
hsa-miR-148a-3p	R-HSA-6811442	Intra-Golgi and retrograde Golgi-to-ER traffic	0.386159	0.273074	TMED7	1
hsa-miR-148a-3p	R-HSA-376176	Signaling by ROBO receptors	0.409563	0.287687	NRP1	1
hsa-miR-148a-3p	R-HSA-5689880	Ub-specific processing proteases	0.410997	0.287687	SMAD2	1
hsa-miR-148a-3p	R-HSA-5673001	RAF/MAP kinase cascade	0.44307	0.308571	MET	1
hsa-miR-148a-3p	R-HSA-5684996	MAPK1/MAPK3 signaling	0.451157	0.312624	MET	1
hsa-miR-148a-3p	R-HSA-5683057	MAPK family signaling cascades	0.501039	0.345453	MET	1
hsa-miR-148a-3p	R-HSA-69620	Cell Cycle Checkpoints	0.50711	0.3479	CDKN1B	1
hsa-miR-148a-3p	R-HSA-5688426	Deubiquitination	0.511916	0.349458	SMAD2	1
hsa-miR-148a-3p	R-HSA-446203	Asparagine N-linked glycosylation	0.521393	0.354174	TMED7	1
hsa-miR-148a-3p	R-HSA-5663205	Infectious disease	0.605972	0.40961	MET	1
hsa-miR-148a-3p	R-HSA-6798695	Neutrophil degranulation	0.688762	0.4633	ROCK1	1
hsa-miR-155-5p	R-HSA-6785807	Interleukin-4 and 13 signaling	3.10791e-09	1.04033e-06	SOCS1/FOXO3/ICAM1/BCL6/CCND1/CXCL8/PIK3R1/FOS/MYC/HIF1A	10
hsa-miR-155-5p	R-HSA-1181150	Signaling by NODAL	9.52995e-06	0.000921759	FOXO3/SMAD2/SMAD4/SMAD3	4
hsa-miR-155-5p	R-HSA-8878159	Transcriptional regulation by RUNX3	9.84712e-06	0.000921759	FOXO3/KRAS/CHD9/SMAD4/SMAD3/CCND1/MYC	7
hsa-miR-155-5p	R-HSA-1433557	Signaling by SCF-KIT	1.10147e-05	0.000921759	SOCS1/KRAS/RAC1/PIK3R1/SOCS6	5
hsa-miR-155-5p	R-HSA-166054	Activated TLR4 signalling	1.56835e-05	0.00104997	TAB2/SOCS1/FADD/MYD88/MEF2A/NFKB1/FOS	7
hsa-miR-155-5p	R-HSA-166520	Signalling by NGF	2.68668e-05	0.00115023	RHOA/KRAS/MYD88/MEF2A/RAC1/NFKB1/PIK3R1/CASP3	8
hsa-miR-155-5p	R-HSA-166016	Toll Like Receptor 4 (TLR4) Cascade	3.26739e-05	0.00115023	TAB2/SOCS1/FADD/MYD88/MEF2A/NFKB1/FOS	7
hsa-miR-155-5p	R-HSA-8848021	Signaling by PTK6	3.41048e-05	0.00115023	RHOA/KRAS/RAC1/CCND1/HIF1A	5
hsa-miR-155-5p	R-HSA-9006927	Signaling by Non-Receptor Tyrosine Kinases	3.41048e-05	0.00115023	RHOA/KRAS/RAC1/CCND1/HIF1A	5
hsa-miR-155-5p	R-HSA-5688426	Deubiquitination	3.57933e-05	0.00115023	APC/SMAD1/RHOA/SMAD2/RNF123/SMAD4/SMAD3/MYC/HIF1A/PTEN	10
hsa-miR-155-5p	R-HSA-2454202	Fc epsilon receptor (FCERI) signaling	3.77985e-05	0.00115023	TAB2/KRAS/CARD11/RAC1/NFKB1/PIK3R1/FOS	7
hsa-miR-155-5p	R-HSA-5663202	Diseases of signal transduction	5.00799e-05	0.00115405	APC/FOXO3/KRAS/SMAD2/CSNK1A1/SMAD4/SMAD3/PIK3R1/MYC/PTEN/FBXW7	11
hsa-miR-155-5p	R-HSA-166058	MyD88:Mal cascade initiated on plasma membrane	5.15054e-05	0.00115405	TAB2/SOCS1/MYD88/MEF2A/NFKB1/FOS	6
hsa-miR-155-5p	R-HSA-168188	Toll Like Receptor TLR6:TLR2 Cascade	5.15054e-05	0.00115405	TAB2/SOCS1/MYD88/MEF2A/NFKB1/FOS	6
hsa-miR-155-5p	R-HSA-168179	Toll Like Receptor TLR1:TLR2 Cascade	6.12432e-05	0.00115405	TAB2/SOCS1/MYD88/MEF2A/NFKB1/FOS	6
hsa-miR-155-5p	R-HSA-181438	Toll Like Receptor 2 (TLR2) Cascade	6.12432e-05	0.00115405	TAB2/SOCS1/MYD88/MEF2A/NFKB1/FOS	6
hsa-miR-155-5p	R-HSA-2173796	SMAD2/SMAD3:SMAD4 heterotrimer regulates transcription	6.64134e-05	0.00115405	SMAD2/SMAD4/SMAD3/MYC	4
hsa-miR-155-5p	R-HSA-168164	Toll Like Receptor 3 (TLR3) Cascade	6.85148e-05	0.00115405	TAB2/FADD/MYD88/MEF2A/NFKB1/FOS	6
hsa-miR-155-5p	R-HSA-166166	MyD88-independent TLR4 cascade	7.24006e-05	0.00115405	TAB2/FADD/MYD88/MEF2A/NFKB1/FOS	6
hsa-miR-155-5p	R-HSA-9006936	Signaling by TGF-beta family members	7.24006e-05	0.00115405	SMAD1/RHOA/SMAD2/SMAD4/SMAD3/MYC	6
hsa-miR-155-5p	R-HSA-937061	TRIF(TICAM1)-mediated TLR4 signaling	7.24006e-05	0.00115405	TAB2/FADD/MYD88/MEF2A/NFKB1/FOS	6
hsa-miR-155-5p	R-HSA-1502540	Signaling by Activin	8.73979e-05	0.00132979	SMAD2/SMAD4/SMAD3	3
hsa-miR-155-5p	R-HSA-168898	Toll-Like Receptors Cascades	0.000103358	0.00150425	TAB2/SOCS1/FADD/MYD88/MEF2A/NFKB1/FOS	7
hsa-miR-155-5p	R-HSA-8849471	PTK6 Regulates RHO GTPases, RAS GTPase and MAP kinases	0.000110679	0.00154369	RHOA/KRAS/RAC1	3
hsa-miR-155-5p	R-HSA-157118	Signaling by NOTCH	0.000115906	0.00155192	TLE4/AGO4/CCND1/MYC/HIF1A/FBXW7	6
hsa-miR-155-5p	R-HSA-5689880	Ub-specific processing proteases	0.000135185	0.00174043	SMAD1/SMAD2/RNF123/SMAD4/SMAD3/MYC/HIF1A/PTEN	8
hsa-miR-155-5p	R-HSA-170834	Signaling by TGF-beta Receptor Complex	0.000146235	0.00181297	RHOA/SMAD2/SMAD4/SMAD3/MYC	5
hsa-miR-155-5p	R-HSA-8934593	Regulation of RUNX1 Expression and Activity	0.00020369	0.0024351	AGO4/CCND1/CCND2	3
hsa-miR-155-5p	R-HSA-2173793	Transcriptional activity of SMAD2/SMAD3:SMAD4 heterotrimer	0.000235433	0.00271752	SMAD2/SMAD4/SMAD3/MYC	4
hsa-miR-155-5p	R-HSA-2122947	NOTCH1 Intracellular Domain Regulates Transcription	0.000304519	0.0032072	TLE4/MYC/HIF1A/FBXW7	4
hsa-miR-155-5p	R-HSA-168142	Toll Like Receptor 10 (TLR10) Cascade	0.000316181	0.0032072	TAB2/MYD88/MEF2A/NFKB1/FOS	5
hsa-miR-155-5p	R-HSA-168176	Toll Like Receptor 5 (TLR5) Cascade	0.000316181	0.0032072	TAB2/MYD88/MEF2A/NFKB1/FOS	5
hsa-miR-155-5p	R-HSA-975871	MyD88 cascade initiated on plasma membrane	0.000316181	0.0032072	TAB2/MYD88/MEF2A/NFKB1/FOS	5
hsa-miR-155-5p	R-HSA-195721	Signaling by WNT	0.00043895	0.00432155	APC/RHOA/TLE4/CSNK1A1/YWHAZ/RAC1/AGO4/SMARCA4/MYC	9
hsa-miR-155-5p	R-HSA-975138	TRAF6 mediated induction of NFkB and MAP kinases upon TLR...	0.000477392	0.00456574	TAB2/MYD88/MEF2A/NFKB1/FOS	5
hsa-miR-155-5p	R-HSA-2173795	Downregulation of SMAD2/3:SMAD4 transcriptional activity	0.000514858	0.00463281	SMAD2/SMAD4/SMAD3	3
hsa-miR-155-5p	R-HSA-168181	Toll Like Receptor 7/8 (TLR7/8) Cascade	0.000525926	0.00463281	TAB2/MYD88/MEF2A/NFKB1/FOS	5
hsa-miR-155-5p	R-HSA-975155	MyD88 dependent cascade initiated on endosome	0.000525926	0.00463281	TAB2/MYD88/MEF2A/NFKB1/FOS	5
hsa-miR-155-5p	R-HSA-193704	p75 NTR receptor-mediated signalling	0.000551542	0.00473388	RHOA/MYD88/RAC1/NFKB1/CASP3	5
hsa-miR-155-5p	R-HSA-202424	Downstream TCR signaling	0.000578084	0.00483765	TAB2/CARD11/NFKB1/PIK3R1/PTEN	5
hsa-miR-155-5p	R-HSA-168138	Toll Like Receptor 9 (TLR9) Cascade	0.000634038	0.00517648	TAB2/MYD88/MEF2A/NFKB1/FOS	5
hsa-miR-155-5p	R-HSA-450294	MAP kinase activation in TLR cascade	0.000992542	0.00791049	TAB2/MEF2A/NFKB1/FOS	4
hsa-miR-155-5p	R-HSA-2424491	DAP12 signaling	0.00113989	0.00887358	KRAS/RAC1/PIK3R1	3
hsa-miR-155-5p	R-HSA-2173789	TGF-beta receptor signaling activates SMADs	0.0013788	0.0101089	SMAD2/SMAD4/SMAD3	3
hsa-miR-155-5p	R-HSA-2871796	FCERI mediated MAPK activation	0.0013788	0.0101089	KRAS/RAC1/FOS	3
hsa-miR-155-5p	R-HSA-202403	TCR signaling	0.00138918	0.0101089	TAB2/CARD11/NFKB1/PIK3R1/PTEN	5
hsa-miR-155-5p	R-HSA-448424	Interleukin-17 signaling	0.00154143	0.0109781	TAB2/MEF2A/NFKB1/FOS	4
hsa-miR-155-5p	R-HSA-1980143	Signaling by NOTCH1	0.00162231	0.0113135	TLE4/MYC/HIF1A/FBXW7	4
hsa-miR-155-5p	R-HSA-389356	CD28 co-stimulation	0.00179249	0.0120003	RAC1/MAP3K14/PIK3R1	3
hsa-miR-155-5p	R-HSA-445989	TAK1 activates NFkB by phosphorylation and activation of ...	0.00179249	0.0120003	TAB2/MYD88/NFKB1	3
hsa-miR-155-5p	R-HSA-8853334	Signaling by FGFR3 fusions in cancer	0.00206444	0.0133343	KRAS/PIK3R1	2
hsa-miR-155-5p	R-HSA-187037	NGF signalling via TRKA from the plasma membrane	0.00207143	0.0133343	RHOA/KRAS/MEF2A/PIK3R1	4
hsa-miR-155-5p	R-HSA-5689896	Ovarian tumor domain proteases	0.00227624	0.0143762	APC/RHOA/PTEN	3
hsa-miR-155-5p	R-HSA-5625970	RHO GTPases activate KTN1	0.00251189	0.0152876	RHOA/RAC1	2
hsa-miR-155-5p	R-HSA-5655291	Signaling by FGFR4 in disease	0.00251189	0.0152876	KRAS/PIK3R1	2
hsa-miR-155-5p	R-HSA-3247509	Chromatin modifying enzymes	0.0028996	0.0161351	JADE1/TAF5L/PBRM1/CCND1/SMARCA4/NFKB1/NSD3	7
hsa-miR-155-5p	R-HSA-4839726	Chromatin organization	0.0028996	0.0161351	JADE1/TAF5L/PBRM1/CCND1/SMARCA4/NFKB1/NSD3	7
hsa-miR-155-5p	R-HSA-5628897	TP53 Regulates Metabolic Genes	0.00295805	0.0161351	RHEB/YWHAZ/AGO4/PTEN	4
hsa-miR-155-5p	R-HSA-430116	GP1b-IX-V activation signalling	0.00300075	0.0161351	YWHAZ/PIK3R1	2
hsa-miR-155-5p	R-HSA-5621481	C-type lectin receptors (CLRs)	0.00301371	0.0161351	TAB2/KRAS/CARD11/MAP3K14/NFKB1	5
hsa-miR-155-5p	R-HSA-2172127	DAP12 interactions	0.00303675	0.0161351	KRAS/RAC1/PIK3R1	3
hsa-miR-155-5p	R-HSA-3769402	Deactivation of the beta-catenin transactivating complex	0.00303675	0.0161351	APC/TLE4/YWHAZ	3
hsa-miR-155-5p	R-HSA-3928662	EPHB-mediated forward signaling	0.00303675	0.0161351	RHOA/RAC1/ACTR2	3
hsa-miR-155-5p	R-HSA-5687128	MAPK6/MAPK4 signaling	0.00334848	0.0168825	FOXO3/RAC1/AGO4/MYC	4
hsa-miR-155-5p	R-HSA-1236394	Signaling by ERBB4	0.00346882	0.0168825	TAB2/KRAS/PIK3R1	3
hsa-miR-155-5p	R-HSA-69231	Cyclin D associated events in G1	0.00346882	0.0168825	CCND1/E2F2/CCND2	3
hsa-miR-155-5p	R-HSA-69236	G1 Phase	0.00346882	0.0168825	CCND1/E2F2/CCND2	3
hsa-miR-155-5p	R-HSA-453279	Mitotic G1-G1/S phases	0.00349715	0.0168825	WEE1/CCND1/E2F2/MYC/CCND2	5
hsa-miR-155-5p	R-HSA-3134963	DEx/H-box helicases activate type I IFN and inflammatory ...	0.00353045	0.0168825	MYD88/NFKB1	2
hsa-miR-155-5p	R-HSA-75035	Chk1/Chk2(Cds1) mediated inactivation of Cyclin B:Cdk1 co...	0.00353045	0.0168825	YWHAZ/WEE1	2
hsa-miR-155-5p	R-HSA-9006925	Intracellular signaling by second messengers	0.00374395	0.0169452	RHEB/FOXO3/MYD88/PRKAR1A/AGO4/PIK3R1/PTEN	7
hsa-miR-155-5p	R-HSA-2682334	EPH-Ephrin signaling	0.00377268	0.0169452	SDCBP/RHOA/RAC1/ACTR2	4
hsa-miR-155-5p	R-HSA-3700989	Transcriptional Regulation by TP53	0.00379322	0.0169452	MSH2/RHEB/TP53INP1/BCL6/YWHAZ/AGO4/FOS/PTEN	8
hsa-miR-155-5p	R-HSA-1266695	Interleukin-7 signaling	0.00393671	0.0169452	SOCS1/SMARCA4/PIK3R1	3
hsa-miR-155-5p	R-HSA-4839735	AXIN mutants destabilize the destruction complex, activat...	0.00410041	0.0169452	APC/CSNK1A1	2
hsa-miR-155-5p	R-HSA-4839744	truncated APC mutants destabilize the destruction complex	0.00410041	0.0169452	APC/CSNK1A1	2
hsa-miR-155-5p	R-HSA-4839748	AMER1 mutants destabilize the destruction complex	0.00410041	0.0169452	APC/CSNK1A1	2
hsa-miR-155-5p	R-HSA-5467337	APC truncation mutants have impaired AXIN binding	0.00410041	0.0169452	APC/CSNK1A1	2
hsa-miR-155-5p	R-HSA-5467340	AXIN missense mutants destabilize the destruction complex	0.00410041	0.0169452	APC/CSNK1A1	2
hsa-miR-155-5p	R-HSA-5467348	Truncations of AMER1 destabilize the destruction complex	0.00410041	0.0169452	APC/CSNK1A1	2
hsa-miR-155-5p	R-HSA-877312	Regulation of IFNG signaling	0.00410041	0.0169452	SOCS1/IFNGR1	2
hsa-miR-155-5p	R-HSA-4839743	phosphorylation site mutants of CTNNB1 are not targeted t...	0.00471007	0.017715	APC/CSNK1A1	2
hsa-miR-155-5p	R-HSA-5339716	Misspliced GSK3beta mutants stabilize beta-catenin	0.00471007	0.017715	APC/CSNK1A1	2
hsa-miR-155-5p	R-HSA-5358747	S33 mutants of beta-catenin aren't phosphorylated	0.00471007	0.017715	APC/CSNK1A1	2
hsa-miR-155-5p	R-HSA-5358749	S37 mutants of beta-catenin aren't phosphorylated	0.00471007	0.017715	APC/CSNK1A1	2
hsa-miR-155-5p	R-HSA-5358751	S45 mutants of beta-catenin aren't phosphorylated	0.00471007	0.017715	APC/CSNK1A1	2
hsa-miR-155-5p	R-HSA-5358752	T41 mutants of beta-catenin aren't phosphorylated	0.00471007	0.017715	APC/CSNK1A1	2
hsa-miR-155-5p	R-HSA-5637810	Constitutive Signaling by EGFRvIII	0.00471007	0.017715	KRAS/PIK3R1	2
hsa-miR-155-5p	R-HSA-5637812	Signaling by EGFRvIII in Cancer	0.00471007	0.017715	KRAS/PIK3R1	2
hsa-miR-155-5p	R-HSA-4420097	VEGFA-VEGFR2 Pathway	0.00490128	0.0182293	RHOA/KRAS/RAC1/PIK3R1	4
hsa-miR-155-5p	R-HSA-1227986	Signaling by ERBB2	0.00498337	0.018331	RHOA/KRAS/PIK3R1	3
hsa-miR-155-5p	R-HSA-5607764	CLEC7A (Dectin-1) signaling	0.00526117	0.019083	TAB2/CARD11/MAP3K14/NFKB1	4
hsa-miR-155-5p	R-HSA-1433559	Regulation of KIT signaling	0.00535885	0.019083	SOCS1/SOCS6	2
hsa-miR-155-5p	R-HSA-193639	p75NTR signals via NF-kB	0.00535885	0.019083	MYD88/NFKB1	2
hsa-miR-155-5p	R-HSA-201681	TCF dependent signaling in response to WNT	0.00549052	0.0193461	APC/TLE4/CSNK1A1/YWHAZ/SMARCA4/MYC	6
hsa-miR-155-5p	R-HSA-196299	Beta-catenin phosphorylation cascade	0.0060462	0.0210822	APC/CSNK1A1	2
hsa-miR-155-5p	R-HSA-194138	Signaling by VEGF	0.0064462	0.0222452	RHOA/KRAS/RAC1/PIK3R1	4
hsa-miR-155-5p	R-HSA-210993	Tie2 Signaling	0.00677158	0.0231296	KRAS/PIK3R1	2
hsa-miR-155-5p	R-HSA-114604	GPVI-mediated activation cascade	0.00684205	0.0231342	RHOA/RAC1/PIK3R1	3
hsa-miR-155-5p	R-HSA-1236382	Constitutive Signaling by Ligand-Responsive EGFR Cancer V...	0.00753442	0.0244859	KRAS/PIK3R1	2
hsa-miR-155-5p	R-HSA-1643713	Signaling by EGFR in Cancer	0.00753442	0.0244859	KRAS/PIK3R1	2
hsa-miR-155-5p	R-HSA-3928664	Ephrin signaling	0.00753442	0.0244859	SDCBP/RAC1	2
hsa-miR-155-5p	R-HSA-5637815	Signaling by Ligand-Responsive EGFR Variants in Cancer	0.00753442	0.0244859	KRAS/PIK3R1	2
hsa-miR-155-5p	R-HSA-5625900	RHO GTPases activate CIT	0.0083342	0.0268247	RHOA/RAC1	2
hsa-miR-155-5p	R-HSA-1257604	PIP3 activates AKT signaling	0.00842262	0.026851	RHEB/FOXO3/MYD88/AGO4/PIK3R1/PTEN	6
hsa-miR-155-5p	R-HSA-5621575	CD209 (DC-SIGN) signaling	0.00917038	0.0289591	KRAS/NFKB1	2
hsa-miR-155-5p	R-HSA-983705	Signaling by the B Cell Receptor (BCR)	0.00932165	0.0291617	KRAS/CARD11/NFKB1/PIK3R1	4
hsa-miR-155-5p	R-HSA-8878166	Transcriptional regulation by RUNX2	0.0098702	0.0302844	SMAD1/SMAD4/CCND1/FBXW7	4
hsa-miR-155-5p	R-HSA-389357	CD28 dependent PI3K/Akt signaling	0.0100424	0.0302844	MAP3K14/PIK3R1	2
hsa-miR-155-5p	R-HSA-5655332	Signaling by FGFR3 in disease	0.0100424	0.0302844	KRAS/PIK3R1	2
hsa-miR-155-5p	R-HSA-8853338	Signaling by FGFR3 point mutants in cancer	0.0100424	0.0302844	KRAS/PIK3R1	2
hsa-miR-155-5p	R-HSA-1810476	RIP-mediated NFkB activation via ZBP1	0.0109498	0.0327259	MYD88/NFKB1	2
hsa-miR-155-5p	R-HSA-2559583	Cellular Senescence	0.0113168	0.0335236	AGO4/CXCL8/NFKB1/E2F2/FOS	5
hsa-miR-155-5p	R-HSA-5627123	RHO GTPases activate PAKs	0.011892	0.0349184	MYLK/RAC1	2
hsa-miR-155-5p	R-HSA-1834949	Cytosolic sensors of pathogen-associated DNA	0.0126109	0.0361981	TRIM32/MYD88/NFKB1	3
hsa-miR-155-5p	R-HSA-416572	Sema4D induced cell migration and growth-cone collapse	0.0128685	0.0361981	RHOA/RAC1	2
hsa-miR-155-5p	R-HSA-5260271	Diseases of Immune System	0.0128685	0.0361981	MYD88/NFKB1	2
hsa-miR-155-5p	R-HSA-5602358	Diseases associated with the TLR signaling cascade	0.0128685	0.0361981	MYD88/NFKB1	2
hsa-miR-155-5p	R-HSA-5654708	Downstream signaling of activated FGFR3	0.0128685	0.0361981	KRAS/PIK3R1	2
hsa-miR-155-5p	R-HSA-388841	Costimulation by the CD28 family	0.0136054	0.0379518	RAC1/MAP3K14/PIK3R1	3
hsa-miR-155-5p	R-HSA-2173788	Downregulation of TGF-beta receptor signaling	0.0138789	0.0380801	SMAD2/SMAD3	2
hsa-miR-155-5p	R-HSA-933542	TRAF6 mediated NF-kB activation	0.0138789	0.0380801	MYD88/NFKB1	2
hsa-miR-155-5p	R-HSA-1606322	ZBP1(DAI) mediated induction of type I IFNs	0.0149225	0.0399609	MYD88/NFKB1	2
hsa-miR-155-5p	R-HSA-5357769	Caspase activation via extrinsic apoptotic signalling pat...	0.0149225	0.0399609	FADD/CASP3	2
hsa-miR-155-5p	R-HSA-5654716	Downstream signaling of activated FGFR4	0.0149225	0.0399609	KRAS/PIK3R1	2
hsa-miR-155-5p	R-HSA-201451	Signaling by BMP	0.0159989	0.0421687	SMAD1/SMAD4	2
hsa-miR-155-5p	R-HSA-400685	Sema4D in semaphorin signaling	0.0159989	0.0421687	RHOA/RAC1	2
hsa-miR-155-5p	R-HSA-186763	Downstream signal transduction	0.0171077	0.0440505	KRAS/PIK3R1	2
hsa-miR-155-5p	R-HSA-1912408	Pre-NOTCH Transcription and Translation	0.0171077	0.0440505	AGO4/CCND1	2
hsa-miR-155-5p	R-HSA-380972	Energy dependent regulation of mTOR by LKB1-AMPK	0.0171077	0.0440505	RHEB/CAB39	2
hsa-miR-155-5p	R-HSA-3214858	RMTs methylate histone arginines	0.0174307	0.0442021	PBRM1/CCND1/SMARCA4	3
hsa-miR-155-5p	R-HSA-6806834	Signaling by MET	0.0174307	0.0442021	KRAS/RAC1/PIK3R1	3
hsa-miR-155-5p	R-HSA-5654696	Downstream signaling of activated FGFR2	0.0182482	0.0459274	KRAS/PIK3R1	2
hsa-miR-155-5p	R-HSA-69656	Cyclin A:Cdk2-associated events at S phase entry	0.0186229	0.046433	WEE1/CCND1/MYC	3
hsa-miR-155-5p	R-HSA-195253	Degradation of beta-catenin by the destruction complex	0.0192356	0.046433	APC/TLE4/CSNK1A1	3
hsa-miR-155-5p	R-HSA-2871837	FCERI mediated NF-kB activation	0.0192356	0.046433	TAB2/CARD11/NFKB1	3
hsa-miR-155-5p	R-HSA-69202	Cyclin E associated events during G1/S transition	0.0192356	0.046433	WEE1/CCND1/MYC	3
hsa-miR-155-5p	R-HSA-450282	MAPK targets/ Nuclear events mediated by MAP kinases	0.0194201	0.046433	MEF2A/FOS	2
hsa-miR-155-5p	R-HSA-4641262	Disassembly of the destruction complex and recruitment of...	0.0194201	0.046433	APC/CSNK1A1	2
hsa-miR-155-5p	R-HSA-5654687	Downstream signaling of activated FGFR1	0.0194201	0.046433	KRAS/PIK3R1	2
hsa-miR-155-5p	R-HSA-1168372	Downstream signaling events of B Cell Receptor (BCR)	0.0198594	0.0468146	KRAS/CARD11/NFKB1	3
hsa-miR-155-5p	R-HSA-168928	DDX58/IFIH1-mediated induction of interferon-alpha/beta	0.0198594	0.0468146	FADD/MYD88/NFKB1	3
hsa-miR-155-5p	R-HSA-1483255	PI Metabolism	0.0204944	0.0479391	INPP5F/PIK3R1/PTEN	3
hsa-miR-155-5p	R-HSA-8941326	RUNX2 regulates bone development	0.0206228	0.0479391	SMAD1/SMAD4	2
hsa-miR-155-5p	R-HSA-2029480	Fcgamma receptor (FCGR) dependent phagocytosis	0.0217976	0.0501096	RAC1/ACTR2/PIK3R1	3
hsa-miR-155-5p	R-HSA-2559585	Oncogene Induced Senescence	0.021856	0.0501096	AGO4/E2F2	2
hsa-miR-155-5p	R-HSA-416482	G alpha (12/13) signalling events	0.022466	0.0511577	RHOA/RAC1/PIK3R1	3
hsa-miR-155-5p	R-HSA-195258	RHO GTPase Effectors	0.0228189	0.0516103	RHOA/CKAP5/MYLK/YWHAZ/RAC1/ACTR2	6
hsa-miR-155-5p	R-HSA-4791275	Signaling by WNT in cancer	0.0231191	0.0519382	APC/CSNK1A1	2
hsa-miR-155-5p	R-HSA-8878171	Transcriptional regulation by RUNX1	0.0250347	0.0556072	PBRM1/AGO4/CCND1/SMARCA4/CCND2	5
hsa-miR-155-5p	R-HSA-201722	Formation of the beta-catenin:TCF transactivating complex	0.0252506	0.0556072	TLE4/SMARCA4/MYC	3
hsa-miR-155-5p	R-HSA-2219528	PI3K/AKT Signaling in Cancer	0.0252506	0.0556072	FOXO3/PIK3R1/PTEN	3
hsa-miR-155-5p	R-HSA-452723	Transcriptional regulation of pluripotent stem cells	0.0257331	0.0559338	SMAD2/SMAD4	2
hsa-miR-155-5p	R-HSA-5663213	RHO GTPases Activate WASPs and WAVEs	0.0257331	0.0559338	RAC1/ACTR2	2
hsa-miR-155-5p	R-HSA-877300	Interferon gamma signaling	0.0259746	0.0560944	SOCS1/IFNGR1/ICAM1	3
hsa-miR-155-5p	R-HSA-5625740	RHO GTPases activate PKNs	0.0282131	0.0599186	RHOA/YWHAZ/RAC1	3
hsa-miR-155-5p	R-HSA-111465	Apoptotic cleavage of cellular proteins	0.0284613	0.0599186	APC/CASP3	2
hsa-miR-155-5p	R-HSA-5655302	Signaling by FGFR1 in disease	0.0284613	0.0599186	KRAS/PIK3R1	2
hsa-miR-155-5p	R-HSA-8939243	RUNX1 interacts with co-factors whose precise effect on R...	0.0284613	0.0599186	PBRM1/SMARCA4	2
hsa-miR-155-5p	R-HSA-2262752	Cellular responses to stress	0.028902	0.0604661	AGO4/CXCL8/NFKB1/E2F2/VHL/FOS/HIF1A	7
hsa-miR-155-5p	R-HSA-109581	Apoptosis	0.0292104	0.0607316	APC/FADD/YWHAZ/CASP3	4
hsa-miR-155-5p	R-HSA-5357801	Programmed Cell Death	0.0308952	0.063838	APC/FADD/YWHAZ/CASP3	4
hsa-miR-155-5p	R-HSA-5654741	Signaling by FGFR3	0.0313002	0.064278	KRAS/PIK3R1	2
hsa-miR-155-5p	R-HSA-165159	mTOR signalling	0.03276	0.0664604	RHEB/CAB39	2
hsa-miR-155-5p	R-HSA-5654743	Signaling by FGFR4	0.03276	0.0664604	KRAS/PIK3R1	2
hsa-miR-155-5p	R-HSA-199418	Negative regulation of the PI3K/AKT network	0.0329893	0.0665225	MYD88/PIK3R1/PTEN	3
hsa-miR-155-5p	R-HSA-109606	Intrinsic Pathway for Apoptosis	0.0357582	0.0699976	YWHAZ/CASP3	2
hsa-miR-155-5p	R-HSA-177929	Signaling by EGFR	0.0357582	0.0699976	KRAS/PIK3R1	2
hsa-miR-155-5p	R-HSA-432040	Vasopressin regulates renal water homeostasis via Aquaporins	0.0357582	0.0699976	PRKAR1A/RAB11FIP2	2
hsa-miR-155-5p	R-HSA-5655253	Signaling by FGFR2 in disease	0.0357582	0.0699976	KRAS/PIK3R1	2
hsa-miR-155-5p	R-HSA-75893	TNF signaling	0.0357582	0.0699976	TAB2/FADD	2
hsa-miR-155-5p	R-HSA-5633008	TP53 Regulates Transcription of Cell Death Genes	0.0372958	0.072583	TP53INP1/BCL6	2
hsa-miR-155-5p	R-HSA-112399	IRS-mediated signalling	0.0388585	0.074755	KRAS/PIK3R1	2
hsa-miR-155-5p	R-HSA-1912422	Pre-NOTCH Expression and Processing	0.0388585	0.074755	AGO4/CCND1	2
hsa-miR-155-5p	R-HSA-2559582	Senescence-Associated Secretory Phenotype (SASP)	0.0408935	0.0782203	CXCL8/NFKB1/FOS	3
hsa-miR-155-5p	R-HSA-1368108	BMAL1:CLOCK,NPAS2 activates circadian gene expression	0.0420575	0.0799897	CHD9/HIF1A	2
hsa-miR-155-5p	R-HSA-392451	G beta:gamma signalling through PI3Kgamma	0.0436929	0.0821665	RHOA/PIK3R1	2
hsa-miR-155-5p	R-HSA-512988	Interleukin-3, 5 and GM-CSF signaling	0.0436929	0.0821665	YWHAZ/PIK3R1	2
hsa-miR-155-5p	R-HSA-983169	Class I MHC mediated antigen processing & presentation	0.0440717	0.0824157	SOCS1/TRIM32/RNF123/MYD88/VHL/FBXW7	6
hsa-miR-155-5p	R-HSA-2428928	IRS-related events triggered by IGF1R	0.0453519	0.0838727	KRAS/PIK3R1	2
hsa-miR-155-5p	R-HSA-6783783	Interleukin-10 signaling	0.0453519	0.0838727	ICAM1/CXCL8	2
hsa-miR-155-5p	R-HSA-2428924	IGF1R signaling cascade	0.0470339	0.0855651	KRAS/PIK3R1	2
hsa-miR-155-5p	R-HSA-5654736	Signaling by FGFR1	0.0470339	0.0855651	KRAS/PIK3R1	2
hsa-miR-155-5p	R-HSA-73887	Death Receptor Signalling	0.0470339	0.0855651	TAB2/FADD	2
hsa-miR-155-5p	R-HSA-2404192	Signaling by Type 1 Insulin-like Growth Factor 1 Receptor...	0.0487386	0.0872439	KRAS/PIK3R1	2
hsa-miR-155-5p	R-HSA-397795	G-protein beta:gamma signalling	0.0487386	0.0872439	RHOA/PIK3R1	2
hsa-miR-155-5p	R-HSA-74751	Insulin receptor signalling cascade	0.0487386	0.0872439	KRAS/PIK3R1	2
hsa-miR-155-5p	R-HSA-5683057	MAPK family signaling cascades	0.0495116	0.0881562	FOXO3/KRAS/RAC1/AGO4/MYC	5
hsa-miR-155-5p	R-HSA-445717	Aquaporin-mediated transport	0.0504656	0.088909	PRKAR1A/RAB11FIP2	2
hsa-miR-155-5p	R-HSA-75153	Apoptotic execution phase	0.0504656	0.088909	APC/CASP3	2
hsa-miR-155-5p	R-HSA-1660499	Synthesis of PIPs at the plasma membrane	0.0522145	0.0915085	PIK3R1/PTEN	2
hsa-miR-155-5p	R-HSA-446652	Interleukin-1 family signaling	0.0538401	0.093866	TAB2/MYD88/NFKB1	3
hsa-miR-155-5p	R-HSA-2559580	Oxidative Stress Induced Senescence	0.0559879	0.0971048	AGO4/E2F2/FOS	3
hsa-miR-155-5p	R-HSA-2151201	Transcriptional activation of mitochondrial biogenesis	0.057589	0.0993667	CHD9/TFAM	2
hsa-miR-155-5p	R-HSA-6794361	Neurexins and neuroligins	0.0594218	0.101539	PDLIM5/LIN7C	2
hsa-miR-155-5p	R-HSA-69206	G1/S Transition	0.060405	0.101539	WEE1/CCND1/MYC	3
hsa-miR-155-5p	R-HSA-186797	Signaling by PDGF	0.0612746	0.101539	KRAS/PIK3R1	2
hsa-miR-155-5p	R-HSA-2644602	Signaling by NOTCH1 PEST Domain Mutants in Cancer	0.0612746	0.101539	MYC/FBXW7	2
hsa-miR-155-5p	R-HSA-2644603	Signaling by NOTCH1 in Cancer	0.0612746	0.101539	MYC/FBXW7	2
hsa-miR-155-5p	R-HSA-2644606	Constitutive Signaling by NOTCH1 PEST Domain Mutants	0.0612746	0.101539	MYC/FBXW7	2
hsa-miR-155-5p	R-HSA-2894858	Signaling by NOTCH1 HD+PEST Domain Mutants in Cancer	0.0612746	0.101539	MYC/FBXW7	2
hsa-miR-155-5p	R-HSA-2894862	Constitutive Signaling by NOTCH1 HD+PEST Domain Mutants	0.0612746	0.101539	MYC/FBXW7	2
hsa-miR-155-5p	R-HSA-983168	Antigen processing: Ubiquitination & Proteasome degradation	0.0639211	0.105403	SOCS1/TRIM32/RNF123/VHL/FBXW7	5
hsa-miR-155-5p	R-HSA-2029482	Regulation of actin dynamics for phagocytic cup formation	0.0669501	0.107332	RAC1/ACTR2	2
hsa-miR-155-5p	R-HSA-1250342	PI3K events in ERBB4 signaling	0.0673357	0.107332	PIK3R1	1
hsa-miR-155-5p	R-HSA-193697	p75NTR regulates axonogenesis	0.0673357	0.107332	RHOA	1
hsa-miR-155-5p	R-HSA-2562578	TRIF-mediated programmed cell death	0.0673357	0.107332	FADD	1
hsa-miR-155-5p	R-HSA-418889	Ligand-independent caspase activation via DCC	0.0673357	0.107332	CASP3	1
hsa-miR-155-5p	R-HSA-450341	Activation of the AP-1 family of transcription factors	0.0673357	0.107332	FOS	1
hsa-miR-155-5p	R-HSA-937042	IRAK2 mediated activation of TAK1 complex	0.0673357	0.107332	TAB2	1
hsa-miR-155-5p	R-HSA-202733	Cell surface interactions at the vascular wall	0.0697141	0.108376	KRAS/SELE/PIK3R1	3
hsa-miR-155-5p	R-HSA-1226099	Signaling by FGFR in disease	0.0708275	0.108376	KRAS/PIK3R1	2
hsa-miR-155-5p	R-HSA-69242	S Phase	0.0721379	0.108376	WEE1/CCND1/MYC	3
hsa-miR-155-5p	R-HSA-6807070	PTEN Regulation	0.073364	0.108376	RHEB/AGO4/PTEN	3
hsa-miR-155-5p	R-HSA-1234158	Regulation of gene expression by Hypoxia-inducible Factor	0.0738181	0.108376	HIF1A	1
hsa-miR-155-5p	R-HSA-180292	GAB1 signalosome	0.0738181	0.108376	PIK3R1	1
hsa-miR-155-5p	R-HSA-193692	Regulated proteolysis of p75NTR	0.0738181	0.108376	NFKB1	1
hsa-miR-155-5p	R-HSA-3371378	Regulation by c-FLIP	0.0738181	0.108376	FADD	1
hsa-miR-155-5p	R-HSA-351906	Apoptotic cleavage of cell adhesion proteins	0.0738181	0.108376	CASP3	1
hsa-miR-155-5p	R-HSA-376172	DSCAM interactions	0.0738181	0.108376	RAC1	1
hsa-miR-155-5p	R-HSA-5218900	CASP8 activity is inhibited	0.0738181	0.108376	FADD	1
hsa-miR-155-5p	R-HSA-5602498	MyD88 deficiency (TLR2/4)	0.0738181	0.108376	MYD88	1
hsa-miR-155-5p	R-HSA-5603041	IRAK4 deficiency (TLR2/4)	0.0738181	0.108376	MYD88	1
hsa-miR-155-5p	R-HSA-68689	CDC6 association with the ORC:origin complex	0.0738181	0.108376	E2F2	1
hsa-miR-155-5p	R-HSA-69416	Dimerization of procaspase-8	0.0738181	0.108376	FADD	1
hsa-miR-155-5p	R-HSA-71288	Creatine metabolism	0.0738181	0.108376	GATM	1
hsa-miR-155-5p	R-HSA-8851805	MET activates RAS signaling	0.0738181	0.108376	KRAS	1
hsa-miR-155-5p	R-HSA-8875555	MET activates RAP1 and RAC1	0.0738181	0.108376	RAC1	1
hsa-miR-155-5p	R-HSA-5663220	RHO GTPases Activate Formins	0.0745994	0.109044	RHOA/CKAP5/RAC1	3
hsa-miR-155-5p	R-HSA-1234176	Oxygen-dependent proline hydroxylation of Hypoxia-inducib...	0.0767777	0.11174	VHL/HIF1A	2
hsa-miR-155-5p	R-HSA-1169091	Activation of NF-kappaB in B cells	0.0787954	0.113684	CARD11/NFKB1	2
hsa-miR-155-5p	R-HSA-3858494	Beta-catenin independent WNT signaling	0.0796338	0.113684	RHOA/RAC1/AGO4	3
hsa-miR-155-5p	R-HSA-264870	Caspase-mediated cleavage of cytoskeletal proteins	0.0802561	0.113684	CASP3	1
hsa-miR-155-5p	R-HSA-4641265	Repression of WNT target genes	0.0802561	0.113684	TLE4	1
hsa-miR-155-5p	R-HSA-933543	NF-kB activation through FADD/RIP-1 pathway mediated by c...	0.0802561	0.113684	FADD	1
hsa-miR-155-5p	R-HSA-8951664	Neddylation	0.0803733	0.113684	VHL/HIF1A/SOCS6/FBXW7	4
hsa-miR-155-5p	R-HSA-373755	Semaphorin interactions	0.0808298	0.113684	RHOA/RAC1	2
hsa-miR-155-5p	R-HSA-6796648	TP53 Regulates Transcription of DNA Repair Genes	0.0808298	0.113684	MSH2/FOS	2
hsa-miR-155-5p	R-HSA-400253	Circadian Clock	0.0849473	0.117906	CHD9/HIF1A	2
hsa-miR-155-5p	R-HSA-140342	Apoptosis induced DNA fragmentation	0.0866499	0.117906	CASP3	1
hsa-miR-155-5p	R-HSA-171007	p38MAPK events	0.0866499	0.117906	KRAS	1
hsa-miR-155-5p	R-HSA-209543	p75NTR recruits signalling complexes	0.0866499	0.117906	MYD88	1
hsa-miR-155-5p	R-HSA-209560	NF-kB is activated and signals survival	0.0866499	0.117906	NFKB1	1
hsa-miR-155-5p	R-HSA-211227	Activation of DNA fragmentation factor	0.0866499	0.117906	CASP3	1
hsa-miR-155-5p	R-HSA-5357786	TNFR1-induced proapoptotic signaling	0.0866499	0.117906	FADD	1
hsa-miR-155-5p	R-HSA-5668599	RHO GTPases Activate NADPH Oxidases	0.0866499	0.117906	RAC1	1
hsa-miR-155-5p	R-HSA-3214841	PKMTs methylate histone lysines	0.0870298	0.117944	NFKB1/NSD3	2
hsa-miR-155-5p	R-HSA-194315	Signaling by Rho GTPases	0.0888369	0.119907	RHOA/CKAP5/MYLK/YWHAZ/RAC1/ACTR2	6
hsa-miR-155-5p	R-HSA-5654738	Signaling by FGFR2	0.0912406	0.12208	KRAS/PIK3R1	2
hsa-miR-155-5p	R-HSA-1250347	SHC1 events in ERBB4 signaling	0.0929998	0.12208	KRAS	1
hsa-miR-155-5p	R-HSA-389359	CD28 dependent Vav1 pathway	0.0929998	0.12208	RAC1	1
hsa-miR-155-5p	R-HSA-399955	SEMA3A-Plexin repulsion signaling by inhibiting Integrin ...	0.0929998	0.12208	RAC1	1
hsa-miR-155-5p	R-HSA-418885	DCC mediated attractive signaling	0.0929998	0.12208	RAC1	1
hsa-miR-155-5p	R-HSA-428540	Activation of RAC1	0.0929998	0.12208	RAC1	1
hsa-miR-155-5p	R-HSA-6803205	TP53 regulates transcription of several additional cell d...	0.0929998	0.12208	BCL6	1
hsa-miR-155-5p	R-HSA-1234174	Regulation of Hypoxia-inducible Factor (HIF) by oxygen	0.0955104	0.123918	VHL/HIF1A	2
hsa-miR-155-5p	R-HSA-2262749	Cellular response to hypoxia	0.0955104	0.123918	VHL/HIF1A	2
hsa-miR-155-5p	R-HSA-74752	Signaling by Insulin receptor	0.0955104	0.123918	KRAS/PIK3R1	2
hsa-miR-155-5p	R-HSA-204998	Cell death signalling via NRAGE, NRIF and NADE	0.0976668	0.125439	RAC1/CASP3	2
hsa-miR-155-5p	R-HSA-111447	Activation of BAD and translocation to mitochondria	0.0993062	0.125439	YWHAZ	1
hsa-miR-155-5p	R-HSA-3134975	Regulation of innate immune responses to cytosolic DNA	0.0993062	0.125439	TRIM32	1
hsa-miR-155-5p	R-HSA-5358565	Mismatch repair (MMR) directed by MSH2:MSH6 (MutSalpha)	0.0993062	0.125439	MSH2	1
hsa-miR-155-5p	R-HSA-5358606	Mismatch repair (MMR) directed by MSH2:MSH3 (MutSbeta)	0.0993062	0.125439	MSH2	1
hsa-miR-155-5p	R-HSA-6785631	ERBB2 Regulates Cell Motility	0.0993062	0.125439	RHOA	1
[truncated: 1,552 more rows]

## Sheet: miRNAs target LAMA4 DIANA
miRNA Name	miTG score
[truncated: 52 more rows]
